# Supplementary material for: Epidemiological links and antimicrobial resistance of clinical Salmonella enterica ST198 isolates: a nationwide microbial population genomic study in Switzerland
Source: Microb Genom. 2022 Oct 27;8(10):mgen000877. doi: 10.1099/mgen.0.000877 (PMC9676052; doi:10.1099/mgen.0.000877)
Supplement: Supplementary material 2 [file mgen-8-877-s002.xlsx]

## Sheet: Suppl Table S1
Supplementary Table S1: Characteristics, genome accession numbers, and assembly metrics of S. Kentucky isolates from Switzerland sequenced as part of this study.
Isolate	Sequencing technology	Biosample accession	Genome accession number	Assembly level	Assembly N50	Assembly No. contigs	Assembly Completeness (CheckM)	Year of isolation	Isolation source	Same-patient isolates	Serovar	MLST	ST198 subclade	cgSNP cluster	QRDR mutations
N18-0332	Illumina MiniSeq	SAMN25644097	JAKOEJ000000000	draft	497303	36	100	2018	urine		Kentucky	152	-		-
N10-2329	Illumina MiniSeq	SAMN25644149	JAKOCP000000000	draft	465976	34	100	2010	blood		Kentucky	198	CIP-R	cluster A	parC_S80I, gyrA_D87N, gyrA_S83F
N12-1698	Illumina MiniSeq	SAMN25644102	JAKOEE000000000	draft	424683	34	100	2012	fecal		Kentucky	198	-		-
N10-0638	Illumina MiniSeq	SAMN25644103	JAKOED000000000	draft	689214	24	100	2010	fecal		Kentucky	198	-		-
N12-2173	Illumina MiniSeq	SAMN25644104	JAKOEC000000000	draft	774088	26	100	2012	fecal		Kentucky	198	-		gyrA_S83F
N10-1038	Illumina MiniSeq	SAMN25644105	JAKOEB000000000	draft	717850	23	100	2010	fecal		Kentucky	198	CIP-R		parC_S80I, gyrA_D87N, gyrA_S83F
N14-1167	Illumina MiniSeq	SAMN25644106	JAKOEA000000000	draft	547981	42	99.69	2014	fecal		Kentucky	198	CIP-R		parC_S80I, gyrA_D87N, gyrA_S83F
N14-0987	Illumina MiniSeq	SAMN25644107	JAKODZ000000000	draft	580871	28	99.85	2014	fecal		Kentucky	198	CIP-R	cluster B	parC_S80I, gyrA_D87N, gyrA_S83F
N14-0964	Illumina MiniSeq	SAMN25644108	JAKODY000000000	draft	644091	27	100	2014	fecal		Kentucky	198	CIP-R	cluster B	parC_S80I, gyrA_D87N, gyrA_S83F
N18-1031	Illumina MiniSeq	SAMN25644109	JAKODX000000000	draft	749355	36	100	2018	fecal		Kentucky	198	CIP-R		parC_S80I, gyrA_D87N, gyrA_S83F
N16-0997	Illumina MiniSeq	SAMN25644110	JAKODW000000000	draft	505511	27	100	2016	fecal		Kentucky	198	CIP-R		parC_S80I, gyrA_D87N, gyrA_S83F
N18-0866	Illumina MiniSeq	SAMN25644111	JAKODV000000000	draft	612910	31	100	2018	fecal		Kentucky	198	CIP-R	cluster F	parC_S80I, gyrA_D87N, gyrA_S83F
N16-1862	Illumina MiniSeq	SAMN25644112	JAKODU000000000	draft	774811	29	100	2016	fecal		Kentucky	198	CIP-R	cluster F	parC_S80I, gyrA_D87N, gyrA_S83F
N18-0008	Illumina MiniSeq	SAMN25644113	JAKODT000000000	draft	534439	31	100	2018	fecal		Kentucky	198	CIP-R	cluster F	parC_S80I, gyrA_D87N, gyrA_S83F
N18-1713	Illumina MiniSeq	SAMN25644114	JAKODS000000000	draft	773882	28	100	2018	fecal		Kentucky	198	CIP-R	cluster F	parC_S80I, gyrA_D87N, gyrA_S83F
N20-0541	Illumina MiniSeq	SAMN25644115	JAKODR000000000	draft	613185	29	100	2020	fecal		Kentucky	198	CIP-R	cluster F	parC_S80I, gyrA_D87N, gyrA_S83F
N18-2752	Illumina MiniSeq	SAMN25644117	JAKODP000000000	draft	612807	28	100	2018	fecal		Kentucky	198	CIP-R		parC_S80I, gyrA_S83F, gyrA_D87G
N16-1393	Illumina MiniSeq + Oxford Nanopore	SAMN25644119	CP091999-CP092003	complete	4800346	5	100	2016	fecal		Kentucky	198	CIP-R		parC_S80I, gyrA_S83F, gyrA_D87G
N18-2751	Illumina MiniSeq	SAMN25644143	JAKOCU000000000	draft	644153	46	100	2018	fecal	Patient P1 second-isolate	Kentucky	198	CIP-R	not tested	parC_S80I, gyrA_S83F, gyrA_D87Y
N14-1311	Illumina MiniSeq	SAMN25644123	JAKODM000000000	draft	500474	49	99.07	2014	fecal		Kentucky	198	CIP-R		parC_S80I, gyrA_S83F, gyrA_D87G
N14-1006	Illumina MiniSeq	SAMN25644124	JAKODL000000000	draft	574833	42	99.38	2014	fecal		Kentucky	198	CIP-R		parC_S80I, gyrA_S83F, gyrA_D87G
N16-1119	Illumina MiniSeq	SAMN25644125	JAKODK000000000	draft	534999	53	100	2016	fecal		Kentucky	198	CIP-R		parC_S80I, gyrA_S83F, gyrA_D87G
N18-2511	Illumina MiniSeq	SAMN25644144	JAKOCT000000000	draft	773873	30	100	2018	unknown	Patient P1 first-isolate	Kentucky	198	CIP-R		parC_S80I, gyrA_S83F, gyrA_D87Y
N18-1109	Illumina MiniSeq	SAMN25644129	JAKODG000000000	draft	466176	36	100	2018	fecal		Kentucky	198	CIP-R		parC_S80I, gyrA_S83F, gyrA_D87Y
N18-0150	Illumina MiniSeq	SAMN25644130	JAKODF000000000	draft	774811	27	100	2018	fecal		Kentucky	198	CIP-R		parC_S80I, gyrA_S83F, gyrA_D87Y
N18-1392	Illumina MiniSeq	SAMN25644131	JAKODE000000000	draft	553487	30	100	2018	fecal		Kentucky	198	CIP-R		parC_S80I, gyrA_S83F, gyrA_D87Y
N14-2250	Illumina MiniSeq	SAMN25644133	JAKODC000000000	draft	547275	32	100	2014	fecal		Kentucky	198	CIP-R		parC_S80I, gyrA_S83F, gyrA_D87Y
N20-0343	Illumina MiniSeq	SAMN25644134	JAKODB000000000	draft	546942	31	100	2020	fecal		Kentucky	198	CIP-R		parC_S80I, gyrA_S83F, gyrA_D87Y
N16-1061	Illumina MiniSeq	SAMN25644127	JAKODI000000000	draft	749868	46	100	2016	fecal	Patient P2 second-isolate	Kentucky	198	CIP-R	not tested	parC_S80I, gyrA_S83F, gyrA_D87G
N16-0631	Illumina MiniSeq	SAMN25644128	JAKODH000000000	draft	686915	46	100	2016	urine	Patient P2 first-isolate	Kentucky	198	CIP-R		parC_S80I, gyrA_S83F, gyrA_D87G
N12-2458	Illumina MiniSeq	SAMN25644138	JAKOCZ000000000	draft	774801	28	100	2012	fecal		Kentucky	198	CIP-R		parC_S80I, gyrA_S83F, gyrA_D87Y
N12-0107	Illumina MiniSeq	SAMN25644139	JAKOCY000000000	draft	505601	32	100	2012	fecal		Kentucky	198	CIP-R		parC_S80I, gyrA_S83F, gyrA_D87Y
N16-1650	Illumina MiniSeq	SAMN25644140	JAKOCX000000000	draft	643908	31	100	2016	fecal		Kentucky	198	CIP-R		parC_S80I, gyrA_S83F, gyrA_D87Y
N18-0234	Illumina MiniSeq	SAMN25644142	JAKOCV000000000	draft	505601	34	100	2018	fecal		Kentucky	198	CIP-R		parC_S80I, gyrA_S83F, gyrA_D87Y
N18-2092	Illumina MiniSeq + Oxford Nanopore	SAMN25644122	CP091998	complete	4838258	1	99.38	2018	fecal	Patient P3 first-isolate	Kentucky	198	CIP-R		parC_S80I, gyrA_S83F, gyrA_D87G
N20-0266	Illumina MiniSeq	SAMN25644145	JAKOCS000000000	draft	774801	27	100	2020	fecal		Kentucky	198	CIP-R		parC_S80I, gyrA_S83F, gyrA_D87Y
N14-0780	Illumina MiniSeq	SAMN25644146	JAKOCR000000000	draft	773872	26	100	2014	fecal		Kentucky	198	CIP-R	cluster D	parC_S80I, gyrA_S83F, gyrA_D87Y
N12-0332	Illumina MiniSeq	SAMN25644147	JAKOCQ000000000	draft	773640	28	100	2012	fecal		Kentucky	198	CIP-R	cluster D	parC_S80I, gyrA_S83F, gyrA_D87Y
N10-2298	Illumina MiniSeq	SAMN25644150	JAKOCO000000000	draft	748705	31	100	2010	fecal		Kentucky	198	CIP-R	cluster A	parC_S80I, gyrA_D87N, gyrA_S83F
N16-1660	Illumina MiniSeq	SAMN25644151	JAKOCN000000000	draft	644320	32	100	2016	fecal		Kentucky	198	CIP-R		parC_S80I, gyrA_D87N, gyrA_S83F
N12-1542	Illumina MiniSeq + Oxford Nanopore	SAMN25644152	CP092006-CP092008	complete	4813657	3	100	2012	fecal		Kentucky	198	CIP-R		parC_S80I, gyrA_D87N, gyrA_S83F
N12-0212	Illumina MiniSeq	SAMN25644153	JAKOCM000000000	draft	535147	32	100	2012	fecal		Kentucky	198	CIP-R		parC_S80I, gyrA_D87N, gyrA_S83F
N16-0025	Illumina MiniSeq	SAMN25644154	JAKOCL000000000	draft	749875	29	100	2016	fecal		Kentucky	198	CIP-R		parC_S80I, gyrA_D87N, gyrA_S83F
N12-2073	Illumina MiniSeq	SAMN25644155	JAKOCK000000000	draft	685995	28	100	2012	fecal		Kentucky	198	CIP-R		parC_S80I, gyrA_D87N, gyrA_S83F
N10-0422	Illumina MiniSeq	SAMN25644156	JAKOCJ000000000	draft	685927	32	100	2010	fecal		Kentucky	198	CIP-R		parC_S80I, gyrA_D87N, gyrA_S83F
N14-2176	Illumina MiniSeq	SAMN25644157	JAKOCI000000000	draft	580865	31	100	2014	fecal		Kentucky	198	CIP-R		parC_S80I, gyrA_D87N, gyrA_S83F
N16-2721	Illumina MiniSeq	SAMN25644159	JAKOCG000000000	draft	774811	26	100	2016	fecal		Kentucky	198	CIP-R		parC_S80I, gyrA_D87N, gyrA_S83F
N16-1047	Illumina MiniSeq	SAMN25644160	JAKOCF000000000	draft	748515	28	100	2016	fecal		Kentucky	198	CIP-R	cluster E	parC_S80I, gyrA_D87N, gyrA_S83F
N16-2924	Illumina MiniSeq	SAMN25644161	JAKOCE000000000	draft	644427	30	100	2016	fecal		Kentucky	198	CIP-R	cluster E	parC_S80I, gyrA_D87N, gyrA_S83F
N16-0789	Illumina MiniSeq	SAMN25644163	JAKOCC000000000	draft	505560	33	100	2016	fecal		Kentucky	198	CIP-R		parC_S80I, gyrA_D87N, gyrA_S83F
N14-0385	Illumina MiniSeq	SAMN25644165	JAKOCA000000000	draft	774251	35	100	2014	fecal		Kentucky	198	CIP-R	cluster C	parC_S80I, gyrA_D87N, gyrA_S83F
N18-2845	Illumina MiniSeq	SAMN25644166	JAKOBZ000000000	draft	611397	37	100	2018	fecal		Kentucky	198	CIP-R		parC_S80I, gyrA_D87N, gyrA_S83F
N16-0860	Illumina MiniSeq	SAMN25644167	JAKOBY000000000	draft	612569	36	100	2016	fecal		Kentucky	198	CIP-R	cluster C	parC_S80I, gyrA_D87N, gyrA_S83F
N14-2368	Illumina MiniSeq	SAMN25644168	JAKOBX000000000	draft	773682	31	100	2014	fecal		Kentucky	198	CIP-R		parC_S80I, gyrA_D87N, gyrA_S83F
N14-0851	Illumina MiniSeq	SAMN25644170	JAKOBV000000000	draft	580960	35	100	2014	fecal		Kentucky	198	CIP-R		parC_S80I, gyrA_D87N, gyrA_S83F
N12-0931	Illumina MiniSeq + Oxford Nanopore	SAMN25644148	CP092009-CP092011	complete	4859922	3	99.94	2012	inguinal swab	Patient P5 - second-isolate	Kentucky	198	CIP-R		parC_S80I, gyrA_D87N, gyrA_S83F
N12-1286	Illumina MiniSeq	SAMN25644116	JAKODQ000000000	draft	685996	29	100	2012	unknown		Kentucky	198	CIP-R		parC_S80I, gyrA_S83F, gyrA_D87G
N20-1508	Illumina MiniSeq	SAMN25644141	JAKOCW000000000	draft	580425	34	100	2020	unknown		Kentucky	198	CIP-R		parC_S80I, gyrA_S83F, gyrA_D87Y
N20-2289	Illumina MiniSeq + Oxford Nanopore	SAMN25644121	CP091997	complete	4828508	1	100	2020	urine	Patient P3 - second-isolate	Kentucky	198	CIP-R	not tested	parC_S80I, gyrA_S83F, gyrA_D87G
N16-0820	Illumina MiniSeq	SAMN25644162	JAKOCD000000000	draft	505561	37	100	2016	unknown		Kentucky	198	CIP-R	cluster E	parC_S80I, gyrA_D87N, gyrA_S83F
N14-2306	Illumina MiniSeq	SAMN25644164	JAKOCB000000000	draft	643808	33	100	2014	unknown		Kentucky	198	CIP-R		parC_S80I, gyrA_D87N, gyrA_S83F
N18-2540	Illumina MiniSeq	SAMN25644118	JAKODO000000000	draft	774802	24	100	2018	urine		Kentucky	198	CIP-R		parC_S80I, gyrA_S83F, gyrA_D87G
N16-1609	Illumina MiniSeq	SAMN25644120	JAKODN000000000	draft	684664	34	100	2016	urine		Kentucky	198	CIP-R		parC_S80I, gyrA_S83F, gyrA_D87G
N12-0259	Illumina MiniSeq + Oxford Nanopore	SAMN25644135	CP092012-CP092013	complete	4867746	2	100	2012	fecal	Patient P4 - first-isolate	Kentucky	198	CIP-R		parC_S80I, gyrA_S83F, gyrA_D87Y
N12-2104	Illumina MiniSeq	SAMN25644126	JAKODJ000000000	draft	612847	40	100	2012	urine		Kentucky	198	CIP-R		parC_S80I, gyrA_S83F, gyrA_D87G
N14-1660	Illumina MiniSeq + Oxford Nanopore	SAMN25644136	CP092004-CP092005	complete	4870154	2	100	2014	fecal	Patient P4 - second-isolate	Kentucky	198	CIP-R	not tested	parC_S80I, gyrA_S83F, gyrA_D87Y
N12-0188	Illumina MiniSeq	SAMN25644132	JAKODD000000000	draft	505143	29	100	2012	urine		Kentucky	198	CIP-R		parC_S80I, gyrA_S83F, gyrA_D87Y
N10-1972	Illumina MiniSeq	SAMN25644158	JAKOCH000000000	draft	466484	35	100	2010	urine		Kentucky	198	CIP-R		parC_S80I, gyrA_D87N, gyrA_S83F
N16-0644	Illumina MiniSeq	SAMN25644169	JAKOBW000000000	draft	443084	33	100	2016	urine		Kentucky	198	CIP-R		parC_S80I, gyrA_D87N, gyrA_S83F
N14-2109	Illumina MiniSeq	SAMN25644098	JAKOEI000000000	draft	456967	29	100	2014	fecal		Kentucky	314	-		-
N16-0284	Illumina MiniSeq	SAMN25644099	JAKOEH000000000	draft	598904	30	100	2016	fecal		Kentucky	314	-		-
N18-1721	Illumina MiniSeq	SAMN25644101	JAKOEF000000000	draft	729406	20	100	2018	fecal		Kentucky	314	-		-
N14-0123	Illumina MiniSeq	SAMN25644171	JAKOBU000000000	draft	519949	29	100	2014	fecal		Kentucky	696	-		-
N12-1984	Illumina MiniSeq	SAMN25644100	JAKOEG000000000	draft	406197	29	100	2012	unknown		Kentucky	8979	-		-

## Sheet: Suppl Table S2
Supplementary Table S2: Antimicrobial susceptibility of S. Kentucky isolates: minimum inhibitory concentrations (MICs) for ciprofloxacin and disk diffusion inhibition zone diameters (IZD) for 14 additional antibiotics.
AM: ampicillin, AMC: amoxicillin/clavulanic acid, AZM: azithromycin, C: chloramphenicol, CIP: ciprofloxacin, CTX: cefotaxime, CZ: cefazolin, ETP: ertapenem, F/M: nitrofurantoin; FEP: cefepime, FOS: fosfomycin, GM: gentamicin, IPM: imipenem, K: kanamycin, MEM: meropenem, S: streptomycin, SXT: sulfamethoxazole-trimethoprim, TE: tetracycline
Isolate	CIP (Etest MIC; μg/ml)	CIP (broth microdilution; μg/ml)	CIP + 20 μg/ml PAβN (broth microdilution; μg/ml)	MEM (Etest MIC; μg/ml)	ETP (Etest MIC; μg/ml)	IPM (Etest MIC; μg/ml)	AM10 (IZD; mm)	AMC30 (IZD; mm)	AZM15 (IZD; mm)	C30 (IZD; mm)	CTX30 (IZD; mm)	CZ30 (IZD; mm)	F/M300 (IZD; mm)	FEP30 (IZD; mm)	FOS200 (IZD; mm)	GM10 (IZD; mm)	K30 (IZD; mm)	S10 (IZD; mm)	SXT (IZD; mm)	TE30 (IZD; mm)
N10-0422	>32	64	16	not tested	not tested	not tested	6	16	14	19	30	17	21	28	36	21	24	19	22	15
N10-0638	0.008	not tested	not tested	not tested	not tested	not tested	24	24	18	25	30	24	21	32	34	20	21	15	30	20
N10-1038	6	not tested	not tested	not tested	not tested	not tested	6	14	19	26	32	14	21	32	36	13	21	6	22	7
N10-1972	24	32	8	not tested	not tested	not tested	6	15	14	23	30	16	22	31	36	12	23	12	6	6
N10-2298	4	not tested	not tested	not tested	not tested	not tested	6	15	16	25	30	15	22	32	34	22	21	16	26	6
N10-2329	6	not tested	not tested	not tested	not tested	not tested	6	14	20	24	30	16	23	30	34	22	24	15	26	6
N12-0107	4	not tested	not tested	not tested	not tested	not tested	7	20	16	26	30	24	21	34	36	12	22	9	22	6
N12-0188	4	not tested	not tested	not tested	not tested	not tested	24	26	20	27	30	24	22	28	34	12	22	9	22	6
N12-0212	4	not tested	not tested	not tested	not tested	not tested	6	15	19	25	30	19	20	32	36	13	22	12	24	7
N12-0259	4	not tested	not tested	not tested	not tested	not tested	6	16	16	28	32	16	23	31	23	10	20	8	22	6
N12-0332	6	not tested	not tested	not tested	not tested	not tested	6	15	16	26	30	15	21	28	38	12	21	10	21	6
N12-0931	>32	64	16	0.25	0.25	0.75	6	6	6	18	8	6	23	6	32	6	6	12	22	20
N12-1286	3	not tested	not tested	not tested	not tested	not tested	28	28	20	25	36	28	25	34	38	12	6	6	21	6
N12-1542	>32	64	16	not tested	not tested	not tested	6	16	16	6	6	6	23	12	36	6	12	6	6	9
N12-1698	0.19	not tested	not tested	not tested	not tested	not tested	25	28	18	26	32	24	19	30	36	20	22	17	27	21
N12-1984	not tested	not tested	not tested	not tested	not tested	not tested	28	28	18	22	30	28	19	32	32	21	22	18	28	21
N12-2073	3	4	2	not tested	not tested	not tested	6	24	22	30	38	19	22	36	40	13	23	10	32	10
N12-2104	4	4	4	not tested	not tested	not tested	6	28	18	10	36	24	25	36	36	23	6	15	6	6
N12-2173	0.125	not tested	not tested	not tested	not tested	not tested	6	16	18	22	32	16	19	30	38	21	22	18	20	21
N12-2458	6	not tested	not tested	not tested	not tested	not tested	6	6	20	25	32	17	22	30	36	12	21	10	22	6
N13-0925 (SAL_QA8613AA)	1	2	2	not tested	not tested	not tested	28	30	20	30	34	28	24	36	32	24	22	16	34	18
N14-0123	not tested	not tested	not tested	not tested	not tested	not tested	27	28	15	22	30	24	20	32	34	20	19	12	36	21
N14-0385	12	not tested	not tested	not tested	not tested	not tested	6	17	18	28	31	16	21	31	39	19	20	14	21	6
N14-0780	6	not tested	not tested	not tested	not tested	not tested	6	16	18	23	28	15	22	30	36	12	21	10	21	6
N14-0851	1.5	2	2	not tested	not tested	not tested	6	14	20	30	38	16	28	32	34	22	24	12	27	10
N14-0964	8	not tested	not tested	not tested	not tested	not tested	6	16	18	25	30	16	21	30	36	10	21	6	22	6
N14-0987	4	not tested	not tested	not tested	not tested	not tested	6	10	28	34	30	6	21	26	40	10	24	6	19	8
N14-1006	3	not tested	not tested	not tested	not tested	not tested	6	15	20	30	32	16	25	30	40	14	23	12	21	8
N14-1167	24	32	16	not tested	not tested	not tested	6	16	12	20	30	17	23	31	38	12	22	6	18	6
N14-1311	8	not tested	not tested	not tested	not tested	not tested	22	27	16	26	28	18	21	32	38	9	19	6	6	6
N14-1660	6	not tested	not tested	not tested	not tested	not tested	6	17	16	25	32	17	23	32	36	13	23	12	28	8
N14-2109	not tested	not tested	not tested	not tested	not tested	not tested	22	26	18	21	30	22	19	32	32	21	22	17	28	21
N14-2176	16	16	4	not tested	not tested	not tested	6	16	18	21	30	16	24	28	38	22	22	12	6	6
N14-2250	12	not tested	not tested	not tested	not tested	not tested	6	9	16	24	31	9	22	30	32	12	24	10	19	6
N14-2306	6	not tested	not tested	not tested	not tested	not tested	6	16	18	26	30	16	23	28	36	21	20	15	26	6
N14-2368	8	not tested	not tested	not tested	not tested	not tested	6	14	20	24	30	15	23	30	34	21	23	15	23	6
N16-0025	8	not tested	not tested	not tested	not tested	not tested	6	18	18	25	32	19	21	32	39	11	22	11	23	6
N16-0284	not tested	not tested	not tested	not tested	not tested	not tested	28	30	16	26	34	28	21	36	39	12	22	6	6	6
N16-0631	6	not tested	not tested	not tested	not tested	not tested	6	20	18	6	30	21	21	32	36	20	6	12	6	6
N16-0644	>32	64	16	not tested	not tested	not tested	6	15	15	19	30	16	21	30	36	19	21	16	23	6
N16-0789	8	not tested	not tested	not tested	not tested	not tested	6	15	18	24	32	17	21	30	36	19	21	16	27	6
N16-0820	6	not tested	not tested	not tested	not tested	not tested	6	17	16	23	30	17	20	30	35	11	20	10	21	6
N16-0860	12	not tested	not tested	not tested	not tested	not tested	6	14	15	23	28	13	20	28	34	19	19	14	23	6
N16-0997	8	not tested	not tested	not tested	not tested	not tested	26	26	18	25	36	25	20	34	38	20	20	16	28	21
N16-1047	6	not tested	not tested	not tested	not tested	not tested	6	16	20	24	34	16	21	32	33	11	21	10	23	6
N16-1061	8	not tested	not tested	not tested	not tested	not tested	6	18	18	6	31	21	21	30	30	19	19	10	6	6
N16-1119	6	not tested	not tested	not tested	not tested	not tested	6	20	18	6	34	24	22	34	34	21	6	11	6	6
N16-1393	8	not tested	not tested	not tested	not tested	not tested	6	20	18	25	12	6	21	20	34	10	6	6	23	6
N16-1609	>32	64	16	not tested	not tested	not tested	25	26	17	6	29	30	24	32	34	24	23	14	6	16
N16-1650	8	not tested	not tested	not tested	not tested	not tested	6	16	16	24	32	16	21	32	36	20	21	15	26	6
N16-1660	6	not tested	not tested	not tested	not tested	not tested	6	14	20	25	30	15	24	31	38	22	6	6	6	12
N16-1862	12	not tested	not tested	not tested	not tested	not tested	6	16	18	27	34	16	22	32	34	11	21	6	22	6
N16-2721	12	8	4	not tested	not tested	not tested	24	24	16	24	30	24	20	32	32	19	19	16	27	20
N16-2924	8	not tested	not tested	not tested	not tested	not tested	6	17	18	25	34	19	21	32	32	11	21	12	22	6
N18-0008	12	8	4	not tested	not tested	not tested	6	15	18	26	34	18	20	31	36	11	20	6	21	6
N18-0150	6	not tested	not tested	not tested	not tested	not tested	6	16	16	26	32	18	21	30	34	11	21	10	21	6
N18-0234	8	not tested	not tested	not tested	not tested	not tested	6	16	18	24	35	17	22	32	35	21	21	16	30	6
N18-0332	not tested	not tested	not tested	not tested	not tested	not tested	26	26	16	21	30	24	8	32	34	21	20	16	26	21
N18-0866	8	not tested	not tested	not tested	not tested	not tested	6	15	18	25	33	18	21	32	36	21	22	15	29	21
N18-1031	12	not tested	not tested	not tested	not tested	not tested	6	16	20	28	32	18	22	32	38	12	22	6	25	6
N18-1109	8	not tested	not tested	not tested	not tested	not tested	6	20	18	8	34	23	23	36	37	6	6	6	25	6
N18-1392	8	not tested	not tested	not tested	not tested	not tested	26	28	18	26	34	26	22	30	32	11	21	10	23	6
N18-1713	>32	32	16	not tested	not tested	not tested	6	14	16	25	28	15	20	26	34	11	20	6	20	6
N18-1721	not tested	not tested	not tested	not tested	not tested	not tested	24	28	18	22	30	28	21	32	34	21	21	16	26	19
N18-2092	8	not tested	not tested	not tested	not tested	not tested	6	15	16	6	30	17	20	30	36	20	20	13	6	19
N18-2511	8	not tested	not tested	not tested	not tested	not tested	6	15	17	24	32	15	21	28	34	11	20	11	21	6
N18-2540	12	not tested	not tested	not tested	not tested	not tested	6	19	18	24	10	6	21	18	35	11	19	10	21	6
N18-2751	6	not tested	not tested	not tested	not tested	not tested	6	16	7	25	31	16	23	32	15	11	22	12	23	6
N18-2752	8	8	4	not tested	not tested	not tested	6	19	16	25	11	6	20	19	34	10	6	6	20	6
N18-2845	8	not tested	not tested	not tested	not tested	not tested	6	14	18	24	30	15	18	29	34	20	20	16	25	6
N20-0266	6	not tested	not tested	not tested	not tested	not tested	6	14	17	23	30	14	21	28	34	11	19	11	20	6
N20-0343	8	not tested	not tested	not tested	not tested	not tested	6	14	17	24	32	12	22	28	30	21	22	15	27	21
N20-0541	12	not tested	not tested	not tested	not tested	not tested	6	15	19	26	30	16	21	30	32	12	20	6	21	6
N20-1508	8	not tested	not tested	not tested	not tested	not tested	6	14	19	24	30	15	20	31	35	12	22	11	23	6
N20-2289	16	8	8	not tested	not tested	not tested	24	28	18	24	32	28	22	30	39	21	22	13	6	21

## Sheet: Suppl Table S3
Supplementary Table S3: Quinolone resistance determinants and mutations in loci associated with ciprofloxacin influx/efflux among 61 CIPR subclade isolates.
WT: wild type variant
Isolate	Ciprofloxacin resistance level (Etest MIC [μg/ml])	QRDR mutations	PMQR genes	ramA	ramR	acrA	acrB	acrE	acrF	acrR	acrS	acrZ	marA	marB	marR	micF	ompF	ompC	phoQ	phoP	rob	sidA	soxR	soxS	tolC
N18-1713	High (>32)	parC_S80I, gyrA_D87N, gyrA_S83F	qnrS1	WT	WT	WT	WT	WT	WT	WT	WT	WT	WT	WT	WT	WT	WT	WT	WT	WT	WT	WT	WT	WT	WT
N12-1542	High (>32)	parC_S80I, gyrA_D87N, gyrA_S83F	qnrB1, aac(6')-lb-cr	WT	WT	WT	WT	WT	WT	WT	WT	WT	WT	WT	WT	WT	WT	WT	WT	WT	WT	WT	WT	WT	WT
N10-0422	High (>32)	parC_S80I, gyrA_D87N, gyrA_S83F		WT	c.-123A>AG (noncoding)	WT	WT	WT	WT	WT	WT	WT	WT	WT	c.-46C>A (noncoding)	WT	WT	WT	WT	WT	WT	WT	WT	WT	WT
N12-0931	High (>32)	parC_S80I, gyrA_D87N, gyrA_S83F		WT	c.125G>A (p.G42E)	WT	WT	WT	WT	WT	WT	WT	WT	WT	WT	WT	WT	WT	WT	WT	WT	WT	WT	WT	WT
N16-1609	High (>32)	parC_S80I, gyrA_S83F, gyrA_D87G		WT	c.528_538delTATTGCGCTGG (Y176fs)	WT	WT	WT	WT	WT	WT	WT	WT	WT	WT	WT	WT	ompC c.-134A>G (noncoding)	WT	WT	WT	WT	WT	WT	WT
N16-0644	High (>32)	parC_S80I, gyrA_D87N, gyrA_S83F		WT	c.531_683dup (p.126_176dup)	WT	WT	WT	WT	WT	WT	WT	WT	WT	WT	WT	WT	WT	WT	WT	WT	WT	WT	WT	WT
N14-1167	High (24)	parC_S80I, gyrA_D87N, gyrA_S83F		WT	c.101C>T (p.A34V)	WT	WT	WT	WT	WT	WT	WT	WT	WT	WT	WT	WT	WT	WT	WT	WT	WT	WT	WT	WT
N10-1972	High (24)	parC_S80I, gyrA_D87N, gyrA_S83F		WT	c.49G>A (p.A17T)	WT	WT	WT	WT	WT	WT	WT	WT	WT	WT	WT	WT	WT	WT	WT	WT	WT	WT	WT	WT
N14-0851	Low (1.5)	parC_S80I, gyrA_D87N, gyrA_S83F		WT	WT	WT	c.2650_2652delGTC (p.V884del)	WT	WT	WT	WT	WT	WT	WT	WT	WT	WT	WT	WT	WT	WT	WT	WT	WT	WT
N16-2721	Mid (12)	parC_S80I, gyrA_D87N, gyrA_S83F		WT	WT	WT	WT	WT	WT	WT	WT	WT	WT	WT	WT	WT	WT	WT	WT	WT	WT	WT	WT	WT	WT
N18-1031	Mid (12)	parC_S80I, gyrA_D87N, gyrA_S83F		WT	WT	WT	WT	WT	WT	WT	WT	WT	WT	WT	WT	WT	WT	WT	WT	WT	WT	WT	WT	WT	WT
N16-1862	Mid (12)	parC_S80I, gyrA_D87N, gyrA_S83F		WT	WT	WT	WT	WT	WT	WT	WT	WT	WT	WT	WT	WT	WT	WT	WT	WT	WT	WT	WT	WT	WT
N18-0008	Mid (12)	parC_S80I, gyrA_D87N, gyrA_S83F		WT	WT	WT	WT	WT	WT	WT	WT	WT	WT	WT	WT	WT	WT	WT	WT	WT	WT	WT	WT	WT	WT
N20-0541	Mid (12)	parC_S80I, gyrA_D87N, gyrA_S83F		WT	WT	WT	WT	WT	WT	WT	WT	WT	WT	WT	WT	WT	WT	WT	WT	WT	WT	WT	WT	WT	WT
N14-2250	Mid (12)	parC_S80I, gyrA_S83F, gyrA_D87Y		WT	WT	WT	WT	WT	WT	WT	WT	WT	WT	WT	WT	WT	WT	WT	WT	WT	WT	WT	WT	WT	WT
N14-0385	Mid (12)	parC_S80I, gyrA_D87N, gyrA_S83F		WT	WT	WT	WT	WT	WT	WT	WT	WT	WT	WT	WT	WT	WT	WT	WT	WT	WT	WT	WT	WT	WT
N16-0860	Mid (12)	parC_S80I, gyrA_D87N, gyrA_S83F		WT	WT	WT	WT	WT	WT	WT	WT	WT	WT	WT	WT	WT	WT	WT	WT	WT	WT	WT	WT	WT	WT
N18-2540	Mid (12)	parC_S80I, gyrA_S83F, gyrA_D87G		WT	WT	WT	WT	WT	WT	WT	WT	WT	WT	WT	WT	WT	WT	WT	WT	WT	WT	WT	WT	WT	WT
N14-2176	Mid (16)	parC_S80I, gyrA_D87N, gyrA_S83F		WT	WT	WT	WT	WT	WT	WT	WT	WT	WT	WT	WT	WT	WT	WT	WT	WT	WT	WT	WT	WT	WT
N12-2073	Mid (3)	parC_S80I, gyrA_D87N, gyrA_S83F		WT	WT	WT	c.1655T>A (p.M552K)	WT	WT	WT	WT	WT	WT	WT	WT	WT	ompF c.-403T>C (noncoding)	WT	WT	WT	WT	WT	WT	WT	WT
N14-1006	Mid (3)	parC_S80I, gyrA_S83F, gyrA_D87G		WT	WT	WT	WT	WT	WT	WT	WT	WT	WT	WT	WT	WT	WT	WT	WT	WT	WT	WT	WT	WT	WT
N12-1286	Mid (3)	parC_S80I, gyrA_S83F, gyrA_D87G		WT	WT	WT	WT	WT	WT	WT	WT	WT	WT	WT	WT	WT	WT	WT	WT	WT	WT	WT	WT	WT	WT
N14-0987	Mid (4)	parC_S80I, gyrA_D87N, gyrA_S83F		WT	WT	WT	WT	WT	WT	WT	WT	WT	WT	WT	WT	WT	WT	WT	WT	WT	WT	WT	WT	WT	WT
N12-0107	Mid (4)	parC_S80I, gyrA_S83F, gyrA_D87Y		WT	WT	WT	WT	WT	WT	WT	WT	WT	WT	WT	WT	WT	WT	WT	WT	WT	WT	c.51T>C p.F17F (synonymous)	WT	WT	WT
N10-2298	Mid (4)	parC_S80I, gyrA_D87N, gyrA_S83F		WT	WT	WT	WT	WT	WT	WT	WT	WT	WT	WT	WT	WT	WT	WT	WT	WT	WT	WT	WT	WT	WT
N12-0212	Mid (4)	parC_S80I, gyrA_D87N, gyrA_S83F		WT	WT	WT	WT	WT	WT	WT	WT	WT	WT	WT	WT	WT	WT	WT	WT	WT	WT	WT	WT	WT	WT
N12-0259	Mid (4)	parC_S80I, gyrA_S83F, gyrA_D87Y		WT	WT	WT	WT	WT	WT	WT	WT	WT	WT	WT	WT	WT	WT	WT	WT	WT	WT	WT	WT	WT	WT
N12-2104	Mid (4)	parC_S80I, gyrA_S83F, gyrA_D87G		WT	WT	WT	WT	WT	WT	WT	WT	WT	WT	WT	WT	WT	WT	WT	WT	WT	WT	WT	WT	WT	WT
N12-0188	Mid (4)	parC_S80I, gyrA_S83F, gyrA_D87Y		WT	WT	WT	WT	WT	WT	WT	WT	WT	WT	WT	WT	WT	WT	WT	WT	WT	WT	WT	WT	WT	WT
N10-2329	Mid (6)	parC_S80I, gyrA_D87N, gyrA_S83F		WT	WT	WT	WT	WT	WT	WT	WT	WT	WT	WT	WT	WT	WT	WT	WT	WT	WT	WT	WT	WT	WT
N10-1038	Mid (6)	parC_S80I, gyrA_D87N, gyrA_S83F		WT	WT	WT	WT	WT	WT	WT	WT	WT	WT	WT	WT	WT	WT	WT	WT	WT	WT	WT	WT	WT	WT
N16-1119	Mid (6)	parC_S80I, gyrA_S83F, gyrA_D87G		WT	WT	WT	WT	WT	WT	WT	WT	WT	WT	WT	WT	WT	WT	WT	WT	WT	WT	WT	WT	WT	WT
N18-0150	Mid (6)	parC_S80I, gyrA_S83F, gyrA_D87Y		WT	WT	WT	WT	WT	WT	WT	WT	WT	WT	WT	WT	WT	WT	WT	WT	WT	WT	WT	WT	WT	WT
N12-2458	Mid (6)	parC_S80I, gyrA_S83F, gyrA_D87Y		WT	WT	WT	WT	WT	WT	WT	WT	WT	WT	WT	WT	WT	WT	WT	WT	WT	WT	WT	WT	WT	WT
N20-0266	Mid (6)	parC_S80I, gyrA_S83F, gyrA_D87Y		WT	WT	WT	WT	WT	WT	WT	WT	WT	WT	WT	WT	WT	WT	WT	WT	WT	WT	WT	WT	WT	WT
N14-0780	Mid (6)	parC_S80I, gyrA_S83F, gyrA_D87Y		WT	WT	WT	WT	WT	WT	WT	WT	WT	WT	WT	WT	WT	WT	WT	WT	WT	WT	WT	WT	WT	WT
N12-0332	Mid (6)	parC_S80I, gyrA_S83F, gyrA_D87Y		WT	WT	WT	WT	WT	WT	WT	WT	WT	WT	WT	WT	WT	WT	WT	WT	WT	WT	WT	WT	WT	WT
N16-1660	Mid (6)	parC_S80I, gyrA_D87N, gyrA_S83F		WT	WT	WT	WT	WT	WT	WT	WT	WT	WT	WT	WT	WT	WT	WT	WT	WT	WT	WT	WT	WT	WT
N16-1047	Mid (6)	parC_S80I, gyrA_D87N, gyrA_S83F		WT	WT	WT	WT	WT	WT	WT	WT	WT	WT	WT	WT	WT	WT	WT	WT	WT	WT	WT	WT	WT	WT
N16-0820	Mid (6)	parC_S80I, gyrA_D87N, gyrA_S83F		WT	WT	WT	WT	WT	WT	WT	WT	WT	WT	WT	WT	WT	WT	WT	WT	WT	WT	WT	WT	WT	WT
N14-2306	Mid (6)	parC_S80I, gyrA_D87N, gyrA_S83F		WT	WT	WT	WT	WT	WT	WT	WT	WT	WT	WT	WT	WT	WT	WT	WT	WT	WT	sidA c.-112G>A (noncoding)	WT	WT	WT
N14-0964	Mid (8)	parC_S80I, gyrA_D87N, gyrA_S83F		WT	WT	WT	WT	WT	WT	WT	WT	WT	WT	WT	WT	WT	WT	WT	WT	WT	WT	WT	WT	WT	WT
N16-0997	Mid (8)	parC_S80I, gyrA_D87N, gyrA_S83F		WT	WT	WT	WT	WT	WT	WT	WT	WT	WT	WT	WT	WT	WT	WT	WT	WT	WT	WT	WT	WT	WT
N18-0866	Mid (8)	parC_S80I, gyrA_D87N, gyrA_S83F		WT	WT	WT	WT	WT	WT	WT	WT	WT	WT	WT	WT	WT	WT	WT	WT	WT	WT	WT	WT	WT	WT
N18-2752	Mid (8)	parC_S80I, gyrA_S83F, gyrA_D87G		WT	WT	WT	WT	WT	WT	WT	WT	WT	WT	WT	WT	WT	WT	WT	WT	WT	WT	WT	WT	WT	WT
N16-1393	Mid (8)	parC_S80I, gyrA_S83F, gyrA_D87G		WT	WT	WT	WT	WT	WT	WT	WT	WT	WT	WT	WT	WT	WT	WT	WT	WT	WT	WT	WT	WT	WT
N14-1311	Mid (8)	parC_S80I, gyrA_S83F, gyrA_D87G		WT	WT	WT	WT	WT	WT	WT	WT	WT	WT	WT	WT	WT	WT	WT	WT	WT	WT	WT	missing	missing	WT
N18-2511	Mid (8)	parC_S80I, gyrA_S83F, gyrA_D87Y		WT	WT	WT	WT	WT	WT	WT	WT	WT	WT	WT	WT	WT	WT	WT	WT	WT	WT	WT	WT	WT	WT
N18-1109	Mid (8)	parC_S80I, gyrA_S83F, gyrA_D87Y		WT	WT	WT	WT	WT	WT	WT	WT	WT	WT	WT	WT	WT	WT	WT	WT	WT	WT	WT	WT	WT	WT
N18-1392	Mid (8)	parC_S80I, gyrA_S83F, gyrA_D87Y		WT	WT	WT	WT	WT	WT	WT	WT	WT	WT	WT	WT	WT	WT	WT	WT	WT	WT	WT	WT	WT	WT
N20-0343	Mid (8)	parC_S80I, gyrA_S83F, gyrA_D87Y		WT	WT	WT	WT	WT	WT	WT	WT	WT	WT	WT	WT	WT	WT	WT	WT	WT	WT	WT	WT	WT	WT
N16-1061	Mid (8)	parC_S80I, gyrA_S83F, gyrA_D87G		WT	WT	WT	WT	WT	WT	WT	WT	WT	WT	WT	WT	WT	WT	WT	WT	WT	WT	WT	WT	WT	WT
N16-1650	Mid (8)	parC_S80I, gyrA_S83F, gyrA_D87Y		WT	WT	WT	WT	WT	WT	WT	WT	WT	WT	WT	WT	WT	WT	WT	WT	WT	WT	WT	WT	WT	WT
N18-0234	Mid (8)	parC_S80I, gyrA_S83F, gyrA_D87Y		WT	WT	WT	WT	WT	WT	WT	WT	WT	WT	WT	WT	WT	WT	WT	WT	WT	WT	WT	WT	WT	WT
N18-2092	Mid (8)	parC_S80I, gyrA_S83F, gyrA_D87G		WT	WT	WT	WT	WT	WT	WT	WT	WT	WT	WT	WT	WT	WT	WT	WT	WT	WT	WT	incomplete?	WT	WT
N16-0025	Mid (8)	parC_S80I, gyrA_D87N, gyrA_S83F		WT	WT	WT	WT	WT	WT	WT	WT	WT	WT	WT	WT	WT	WT	WT	WT	WT	WT	WT	WT	WT	WT
N16-2924	Mid (8)	parC_S80I, gyrA_D87N, gyrA_S83F		WT	WT	WT	WT	WT	WT	WT	WT	WT	WT	WT	WT	WT	WT	WT	WT	WT	WT	WT	WT	WT	WT
N16-0789	Mid (8)	parC_S80I, gyrA_D87N, gyrA_S83F		WT	WT	WT	WT	WT	WT	WT	WT	WT	WT	WT	WT	WT	WT	WT	WT	WT	WT	WT	WT	WT	WT
N18-2845	Mid (8)	parC_S80I, gyrA_D87N, gyrA_S83F		WT	WT	WT	WT	WT	WT	WT	WT	WT	WT	WT	WT	WT	WT	WT	WT	WT	WT	WT	WT	WT	WT
N14-2368	Mid (8)	parC_S80I, gyrA_D87N, gyrA_S83F		WT	WT	WT	WT	WT	WT	WT	WT	WT	WT	WT	WT	WT	WT	ompC c.-316C>A (noncoding)	WT	WT	WT	WT	WT	WT	WT
N20-1508	Mid (8)	parC_S80I, gyrA_S83F, gyrA_D87Y		WT	WT	WT	WT	WT	WT	WT	WT	WT	WT	WT	WT	WT	WT	WT	WT	WT	WT	WT	WT	WT	WT

## Sheet: Suppl Table S4
Supplementary Table S4: Presence of plasmid replicons and antimicrobial resistance genes in S. Kentucky isolates from Switzerland.
Isolate	Plasmid replicons	aac(3)-IIa_1	aac(3)-IIa_6	aac(3)-Id_1	aac(6')-Iaa_1	aac(6')-Ib-cr_1	aac(6')-Ib_1	aadA2_1	aadA7_1	ant(3'')-Ia_1	aph(3'')-Ib_2	aph(3'')-Ib_5	aph(3')-Ia_1	aph(3')-Ia_3	aph(3')-Ia_7	aph(6)-Id_1	armA_1	blaCTX-M-14b_1	blaCTX-M-15_1	blaOXA-1_1	blaOXA-48_1	blaTEM-1A_1	blaTEM-1B_1	blaVEB-8_1	catA1_1	cmlA1_1	dfrA12_8	dfrA14_5	dfrA15_2	dfrA32_1	ere(A)_6	fosA3_1	mph(A)_2	mph(E)_1	msr(E)_1	qacE_1	qnrB1_1	qnrS1_1	sul1_5	sul2_2	sul3_2	tet(A)_6	tet(C)_3
N10-0422	Col(pHAD28), Col156	0	0	1	1	0	0	0	0	0	0	0	0	0	0	0	0	0	0	0	0	0	1	0	0	0	0	0	0	0	0	0	0	0	0	0	0	0	0	0	0	0	0
N10-0638	Col(pHAD28)	0	0	0	1	0	0	0	0	0	0	0	0	0	0	0	0	0	0	0	0	0	0	0	0	0	0	0	0	0	0	0	0	0	0	0	0	0	0	0	0	0	0
N10-1038		0	0	1	1	0	0	0	1	0	0	1	0	0	0	1	0	0	0	0	0	0	1	0	0	0	0	0	0	0	0	0	0	0	0	0	0	0	1	0	0	1	0
N10-1972	Col(pHAD28), Col156	0	0	1	1	0	0	0	1	0	0	0	0	0	0	0	0	0	0	0	0	0	1	0	0	0	0	0	0	0	0	0	0	0	0	0	0	0	1	0	0	1	0
N10-2298	IncI1-I(Alpha)	0	0	0	1	0	0	0	0	0	0	0	0	0	0	0	0	0	0	0	0	0	1	0	0	0	0	0	0	0	0	0	0	0	0	0	0	0	0	0	0	1	0
N10-2329	IncI1-I(Alpha)	0	0	0	1	0	0	0	0	0	0	0	0	0	0	0	0	0	0	0	0	0	1	0	0	0	0	0	0	0	0	0	0	0	0	0	0	0	0	0	0	1	0
N12-0107		0	0	1	1	0	0	0	1	0	0	0	0	0	0	0	0	0	0	0	0	0	1	0	0	0	0	0	0	0	0	0	0	0	0	0	0	0	1	0	0	1	0
N12-0188	Col(pHAD28)	0	0	1	1	0	0	0	1	0	0	0	0	0	0	0	0	0	0	0	0	0	0	0	0	0	0	0	0	0	0	0	0	0	0	0	0	0	1	0	0	1	0
N12-0212		0	0	1	1	0	0	0	1	0	0	0	0	0	0	1	0	0	0	0	0	0	1	0	0	0	0	0	0	0	0	0	0	0	0	0	0	0	1	0	0	1	0
N12-0259	ColRNAI	0	0	1	1	0	0	0	1	0	0	0	0	0	0	0	0	0	0	0	0	0	1	0	0	0	0	0	0	0	0	0	0	0	0	0	0	0	1	0	0	1	0
N12-0332		0	0	1	1	0	0	0	1	0	0	0	0	0	0	0	0	0	0	0	0	0	1	0	0	0	0	0	0	0	0	0	0	0	0	0	0	0	1	0	0	1	0
N12-0931	Col156, IncL	0	0	0	1	0	1	0	0	0	0	0	0	0	0	0	1	0	0	0	1	0	1	1	0	0	0	0	0	0	0	0	0	1	1	1	0	0	1	0	0	0	0
N12-1286		0	0	1	1	0	0	0	1	0	0	1	0	0	1	1	0	0	0	0	0	0	0	0	0	0	0	0	0	0	0	0	0	0	0	0	0	0	1	0	0	1	0
N12-1542	Col(pHAD28), IncHI2A, IncHI2	0	1	0	1	1	0	0	0	1	0	1	0	0	0	1	0	0	1	1	0	0	1	0	1	0	0	1	0	0	0	0	0	0	0	0	1	0	0	1	0	1	0
N12-1698	Col156, ColRNAI, IncI1-I(Alpha)	0	0	0	1	0	0	0	0	0	0	0	0	0	0	0	0	0	0	0	0	0	0	0	0	0	0	0	0	0	0	0	0	0	0	0	0	1	0	0	0	0	0
N12-1984		0	0	0	1	0	0	0	0	0	0	0	0	0	0	0	0	0	0	0	0	0	0	0	0	0	0	0	0	0	0	0	0	0	0	0	0	0	0	0	0	0	0
N12-2073		0	0	1	1	0	0	0	1	0	0	0	0	0	0	0	0	0	0	0	0	0	1	0	0	0	0	0	0	0	0	0	0	0	0	0	0	0	1	0	0	1	0
N12-2104		0	0	0	1	0	0	0	0	0	0	0	1	0	0	0	0	0	0	0	0	0	1	0	0	1	1	0	0	0	0	0	0	0	0	0	0	0	1	0	1	1	0
N12-2173		0	0	1	1	0	0	0	1	0	0	1	0	0	0	1	0	0	0	0	0	0	1	0	0	0	0	0	0	0	0	0	0	0	0	0	0	0	1	0	0	1	0
N12-2458		0	0	1	1	0	0	0	1	0	0	0	0	0	0	0	0	0	0	0	0	0	1	0	0	0	0	0	0	0	0	0	0	0	0	0	0	0	1	0	0	1	0
N14-0123		0	0	0	1	0	0	0	0	0	0	0	0	0	0	0	0	0	0	0	0	0	0	0	0	0	0	0	0	0	0	0	0	0	0	0	0	0	0	0	0	0	0
N14-0385		0	0	0	1	0	0	0	1	0	0	0	0	0	0	0	0	0	0	0	0	0	1	0	0	0	0	0	0	0	0	0	0	0	0	0	0	0	1	0	0	1	0
N14-0780		0	0	1	1	0	0	0	1	0	0	0	0	0	0	0	0	0	0	0	0	0	1	0	0	0	0	0	0	0	0	0	0	0	0	0	0	0	1	0	0	1	0
N14-0851	Col(pHAD28)	0	0	0	1	0	0	0	1	0	0	0	0	0	0	0	0	0	0	0	0	0	1	0	0	0	0	0	0	0	0	0	0	0	0	0	0	0	1	0	0	1	0
N14-0964		0	0	1	1	0	0	0	1	0	0	1	0	0	0	1	0	0	0	0	0	0	1	0	0	0	0	0	0	0	0	0	0	0	0	0	0	0	1	0	0	1	0
N14-0987		0	0	1	1	0	0	0	1	0	0	1	0	0	0	1	0	0	0	0	0	0	1	0	0	0	0	0	0	0	0	0	0	0	0	0	0	0	1	0	0	1	0
N14-1006		0	0	1	1	0	0	0	1	0	0	0	0	0	0	0	0	0	0	0	0	0	1	0	0	0	0	0	0	0	0	0	0	0	0	0	0	0	1	0	0	1	0
N14-1167	Col440I	0	0	1	1	0	0	0	1	0	0	1	0	0	0	1	0	0	0	0	0	0	1	0	0	0	0	0	0	0	0	0	0	0	0	0	0	0	1	0	0	1	0
N14-1311	Col(MGD2)	0	0	1	1	0	0	1	1	0	0	0	0	0	0	0	0	0	0	0	0	0	0	0	0	0	1	0	0	0	0	0	0	0	0	0	0	0	1	0	0	1	0
N14-1660	ColRNAI	0	0	1	1	0	0	0	1	0	0	0	0	0	0	0	0	0	0	0	0	0	1	0	0	0	0	0	0	0	0	0	0	0	0	0	0	0	1	0	0	1	0
N14-2109		0	0	0	1	0	0	0	0	0	0	0	0	0	0	0	0	0	0	0	0	0	0	0	0	0	0	0	0	0	0	0	0	0	0	0	0	0	0	0	0	0	0
N14-2176	Col156	0	0	0	1	0	0	1	0	0	0	0	0	0	0	0	0	0	0	0	0	0	1	0	0	0	1	0	0	0	0	0	0	0	0	0	0	0	1	0	0	1	0
N14-2250		0	0	1	1	0	0	0	1	0	0	0	0	0	0	0	0	0	0	0	0	0	1	0	0	0	0	0	0	0	0	0	0	0	0	0	0	0	1	0	0	1	0
N14-2306	Col(pHAD28), ColpVC	0	0	0	1	0	0	0	1	0	0	0	0	0	0	0	0	0	0	0	0	0	1	0	0	0	0	0	0	0	0	0	0	0	0	0	0	0	1	0	0	1	0
N14-2368	Col(pHAD28), ColpVC	0	0	0	1	0	0	0	1	0	0	0	0	0	0	0	0	0	0	0	0	0	1	0	0	0	0	0	0	0	0	0	0	0	0	0	0	0	1	0	0	1	0
N16-0025	Col(pHAD28), Col156	0	0	1	1	0	0	0	1	0	0	0	0	0	0	0	0	0	0	0	0	0	1	0	0	0	0	0	0	0	0	0	0	0	0	0	0	0	1	0	0	1	0
N16-0284		0	0	1	1	0	0	0	1	0	0	1	0	0	0	1	0	0	0	0	0	0	0	0	0	0	0	0	1	0	0	0	0	0	0	0	0	0	1	0	0	1	0
N16-0631	Col156	0	0	0	1	0	0	0	0	0	0	0	1	0	0	0	0	0	0	0	0	0	1	0	0	1	1	0	0	0	0	0	0	0	0	0	0	0	1	0	1	1	0
N16-0644	Col(pHAD28), Col8282, ColpVC	0	0	0	1	0	0	0	1	0	0	0	0	0	0	0	0	0	0	0	0	0	1	0	0	0	0	0	0	0	0	0	0	0	0	0	0	0	1	0	0	1	0
N16-0789	Col(pHAD28), ColpVC	0	0	0	1	0	0	0	1	0	0	0	0	0	0	0	0	0	0	0	0	0	1	0	0	0	0	0	0	0	0	0	0	0	0	0	0	0	1	0	0	1	0
N16-0820	Col(pHAD28)	0	0	1	1	0	0	0	1	0	0	0	0	0	0	0	0	0	0	0	0	0	1	0	0	0	0	0	0	0	0	0	0	0	0	0	0	0	1	0	0	1	0
N16-0860	Col(pHAD28)	0	0	0	1	0	0	0	1	0	0	0	0	0	0	0	0	0	0	0	0	0	1	0	0	0	0	0	0	0	0	0	0	0	0	0	0	0	1	0	0	1	0
N16-0997	ColpVC	0	0	0	1	0	0	0	0	0	0	0	0	0	0	0	0	0	0	0	0	0	0	0	0	0	0	0	0	0	0	0	0	0	0	0	0	0	0	0	0	0	0
N16-1047	Col(pHAD28)	0	0	1	1	0	0	0	1	0	0	0	0	0	0	0	0	0	0	0	0	0	1	0	0	0	0	0	0	0	0	0	0	0	0	0	0	0	1	0	0	1	0
N16-1061	Col156	0	0	0	1	0	0	0	0	0	0	0	0	0	0	0	0	0	0	0	0	0	1	0	0	1	1	0	0	0	0	0	0	0	0	0	0	0	1	0	1	1	0
N16-1119	Col(pHAD28), Col156	0	0	0	1	0	0	0	0	0	0	0	1	0	0	0	0	0	0	0	0	0	1	0	0	1	1	0	0	0	0	0	0	0	0	0	0	0	1	0	1	1	0
N16-1393	Col(pHAD28), Col156	0	0	1	1	0	0	0	1	0	0	1	0	0	1	1	0	1	0	0	0	0	0	0	0	0	0	0	0	0	0	0	0	0	0	0	0	0	1	0	0	1	0
N16-1609		0	0	0	1	0	0	1	0	0	0	0	0	0	0	0	0	0	0	0	0	0	0	0	1	0	1	0	0	0	0	0	0	0	0	0	0	0	1	0	0	0	0
N16-1650		0	0	0	1	0	0	0	0	0	0	0	0	0	0	0	0	0	0	0	0	0	1	0	0	0	0	0	0	0	0	0	0	0	0	0	0	0	0	0	0	1	0
N16-1660		0	0	0	1	0	0	1	0	0	0	1	1	0	0	1	0	0	0	0	0	0	1	0	0	0	0	0	0	1	1	0	0	0	0	0	0	0	0	1	0	0	1
N16-1862		0	0	1	1	0	0	0	1	0	0	1	0	0	0	1	0	0	0	0	0	0	1	0	0	0	0	0	0	0	0	0	0	0	0	0	0	0	1	0	0	1	0
N16-2721	ColpVC	0	0	0	1	0	0	0	0	0	0	0	0	0	0	0	0	0	0	0	0	0	0	0	0	0	0	0	0	0	0	0	0	0	0	0	0	0	0	0	0	0	0
N16-2924	Col(pHAD28)	0	0	1	1	0	0	0	1	0	0	0	0	0	0	0	0	0	0	0	0	0	1	0	0	0	0	0	0	0	0	0	0	0	0	0	0	0	1	0	0	1	0
N18-0008		0	0	1	1	0	0	0	1	0	0	1	0	0	0	1	0	0	0	0	0	0	1	0	0	0	0	0	0	0	0	0	0	0	0	0	0	0	1	0	0	1	0
N18-0150		0	0	1	1	0	0	0	1	0	0	0	0	0	0	1	0	0	0	0	0	0	1	0	0	0	0	0	0	0	0	0	0	0	0	0	0	0	1	0	0	1	0
N18-0234	IncI1-I(Alpha)	0	0	0	1	0	0	0	0	0	0	0	0	0	0	0	0	0	0	0	0	0	1	0	0	0	0	0	0	0	0	0	0	0	0	0	0	0	0	0	0	1	0
N18-0332		0	0	0	1	0	0	0	0	0	0	0	0	0	0	0	0	0	0	0	0	0	0	0	0	0	0	0	0	0	0	0	0	0	0	0	0	0	0	0	0	0	0
N18-0866		0	0	0	1	0	0	0	0	0	0	0	0	0	0	0	0	0	0	0	0	0	1	0	0	0	0	0	0	0	0	0	0	0	0	0	0	0	0	0	0	0	0
N18-1031	Col(pHAD28), Col156	0	0	1	1	0	0	0	1	0	0	1	0	0	0	1	0	0	0	0	0	0	1	0	0	0	0	0	0	0	0	0	0	0	0	0	0	0	1	0	0	1	0
N18-1109	Col(pHAD28), ColRNAI, IncHI2A, IncHI2	1	0	0	1	0	0	0	0	0	1	0	0	1	0	1	0	0	0	0	0	1	0	0	0	1	0	0	0	0	0	0	0	0	0	0	0	0	0	0	1	1	0
N18-1392	IncFII(SARC14)	0	0	1	1	0	0	0	1	0	0	0	0	0	0	0	0	0	0	0	0	0	0	0	0	0	0	0	0	0	0	0	0	0	0	0	0	0	1	0	0	1	0
N18-1713	Col(pHAD28), ColRNAI	0	0	1	1	0	0	0	1	0	0	1	0	0	0	1	0	0	0	0	0	0	1	0	0	0	0	0	0	0	0	0	0	0	0	0	0	1	1	0	0	1	0
N18-1721		0	0	0	1	0	0	0	0	0	0	0	0	0	0	0	0	0	0	0	0	0	0	0	0	0	0	0	0	0	0	0	0	0	0	0	0	0	0	0	0	0	0
N18-2092		0	0	0	1	0	0	1	0	0	0	0	0	0	0	0	0	0	0	0	0	0	1	0	1	0	1	0	0	0	0	0	0	0	0	0	0	0	1	0	0	0	0
N18-2511	IncI1-I(Alpha)	0	0	1	1	0	0	0	1	0	0	0	0	0	0	0	0	0	0	0	0	0	1	0	0	0	0	0	0	0	0	0	0	0	0	0	0	0	1	0	0	1	0
N18-2540	Col(pHAD28)	0	0	1	1	0	0	0	1	0	0	0	0	0	0	0	0	1	0	0	0	0	0	0	0	0	0	0	0	0	0	0	0	0	0	0	0	0	1	0	0	1	0
N18-2751	IncI1-I(Alpha), IncI2(Delta)	0	0	1	1	0	0	0	1	0	0	0	0	0	0	0	0	0	0	0	0	0	1	0	0	0	0	0	0	0	0	1	1	0	0	0	0	0	1	0	0	1	0
N18-2752		0	0	1	1	0	0	0	1	0	0	1	0	0	1	1	0	1	0	0	0	0	0	0	0	0	0	0	0	0	0	0	0	0	0	0	0	0	1	0	0	1	0
N18-2845	Col(pHAD28), ColpVC	0	0	0	1	0	0	0	1	0	0	0	0	0	0	0	0	0	0	0	0	0	1	0	0	0	0	0	0	0	0	0	0	0	0	0	0	0	1	0	0	1	0
N20-0266		0	0	1	1	0	0	0	1	0	0	0	0	0	0	0	0	0	0	0	0	0	1	0	0	0	0	0	0	0	0	0	0	0	0	0	0	0	1	0	0	1	0
N20-0343	ColRNAI	0	0	0	1	0	0	0	0	0	0	0	0	0	0	0	0	0	0	0	0	0	1	0	0	0	0	0	0	0	0	0	0	0	0	0	0	0	0	0	0	0	0
N20-0541	Col(pHAD28), Col440II	0	0	1	1	0	0	0	1	0	0	1	0	0	0	1	0	0	0	0	0	0	1	0	0	0	0	0	0	0	0	0	0	0	0	0	0	0	1	0	0	1	0
N20-1508		0	0	1	1	0	0	0	1	0	0	0	0	0	0	0	0	0	0	0	0	0	1	0	0	0	0	0	0	0	0	0	0	0	0	0	0	0	1	0	0	1	0
N20-2289		0	0	0	1	0	0	1	0	0	0	0	0	0	0	0	0	0	0	0	0	0	0	0	0	0	1	0	0	0	0	0	0	0	0	0	0	0	1	0	0	0	0

## Sheet: Suppl Table S5
Supplementary Table S5: Interpretations of antimicrobial susceptibility testing breakpoints according to CLSI guidelines 2020.
Code	Antibiotic	Method	S	I	R
CIP	ciprofloxacin	MIC	<=0.06	0.12-0.5	>=1
IPM	imipenem	MIC	<=1	2	>=4
MEM	meropenem	MIC	<=1	2	>=4
ETP	ertapenem	MIC	<=0.5	1	>=2
AM10	ampicillin	Disk diffusion	>=17	14-16	<=13
AMC30	amoxicillin/clavulanic acid	Disk diffusion	>=18	14-17	<=13
AZM15	azithromycin	Disk diffusion	>=13		<=12
C30	chloramphenicol	Disk diffusion	>=18	13-17	<=12
CTX30	cefotaxime	Disk diffusion	>=26	23-25	<=22
CZ30	cefazolin	Disk diffusion	>=23	20-22	<=19
F/M300	nitrofurantoin	Disk diffusion	>=17	15-16	<=14
FEP30	cefepime	Disk diffusion	>=25	19-24	<=18
FOS200	fosfomycin	Disk diffusion	>=16	13-15	<=12
GM10	gentamicin	Disk diffusion	>=15	13-14	<=12
K30	kanamycin	Disk diffusion	>=18	14-17	<=13
S10	streptomycin	Disk diffusion	>=15	12-14	<=11
SXT	sulfamethoxazole-trimethoprim	Disk diffusion	>=16	11-15	<=10
TE30	tetracycline	Disk diffusion	>=15	12-14	<=11

## Sheet: Suppl Table S6
Supplementary Table S6: Accession numbers and metadata of 1789 ST198 isolate assemblies from EnteroBase.
Uberstrain	Isolate ID	Assembly Barcode	BioSample	SRA	ST198 subclade	QRDR Mutations	Isolation Year	Isolation Country	Isolation Source
SAL_AB9706AA	PNUSAS070593	SAL_VB3996AA_AS	SAMN11266935	SRR8792990	-	-	2019	United States	Bovine
SAL_BA0793AA	FDA237283	SAL_JA0788AA_AS	SAMN02843842	SRR2174152	-	-	2003	Indonesia	Unknown
SAL_BA1675AA	FDA623557	SAL_EA3395AA_AS	SAMN02844822	SRR2124413	-	-	2010	Singapore	Other
SAL_BA2097AA	FSIS1501026	SAL_EA3643AA_AS	SAMN03847045	SRR2093763	-	-	2015	United States	Poultry
SAL_BA5461AA	FDA439591	SAL_EA5018AA_AS	SAMN02844541	SRR2005913	-	-	2007	Mexico	Other
SAL_BA6553AA	WAPHL_SAL-A00748	SAL_BA2558AA_AS	SAMN03291577	SRR1980619	-	-	2006	United States	Poultry
SAL_BA8207AA	73202	SAL_EA6131AA_AS	SAMN03480000	SRR1969923	-	-	2014	United Kingdom	Other
SAL_BA8927AA	OSF005713	SAL_EA6397AA_AS	SAMN02265340	SRR949356	-	-	2007	United States	Bovine
SAL_BA8942AA	OSF005705	SAL_EA6406AA_AS	SAMN02265332	SRR949348	-	-	2007	United States	Bovine
SAL_BA8952AA	OSF005700	SAL_EA6414AA_AS	SAMN02265327	SRR949343	-	-	2007	United States	Bovine
SAL_BB1584AA	1090800154	SAL_VB6014AA_AS	SAMEA7113703	ERR4400211	-	-	2008	Netherlands	Other
SAL_BB3119AA	FSIS11926102	SAL_VB9492AA_AS	SAMN13292696	SRR10465591	-	-	2019	United States	Bovine
SAL_BB4351AA	19KS08GT09-S1	SAL_WB4217AA_AS	SAMN13540765	SRR10665527	-	-	2019	United States	Poultry
SAL_BB6536AA	FSIS11927185	SAL_XB0039AA_AS	SAMN13624454	SRR10734257	-	-	2019	United States	Bovine
SAL_BB8444AA	MC_08-0950	SAL_XB6370AA_AS	SAMEA7113587	ERR4400095	-	-	2008	Ireland	Human
SAL_CA6548AA	58467	SAL_EA8744AA_AS	SAMN03465922	SRR1958020	-	-	2014	United Kingdom	Human
SAL_CA8683AA	FL-NRM127	SAL_EA9973AA_AS	SAMN03269433	SRR1763866	-	-	2005	United States	Poultry
SAL_CB3491AA	CFSAN102171	SAL_BC6177AA_AS	SAMN14145929	SRR11122797	-	-	2019	Mexico	Environment
SAL_CB3492AA	CFSAN102172	SAL_BC4415AA_AS	SAMN14145927	SRR11122796	-	-	2019	Mexico	Environment
SAL_CB3493AA	CFSAN102170	SAL_BC4414AA_AS	SAMN14145928	SRR11122795	-	-	2019	Mexico	Environment
SAL_CB3519AA	CFSAN102173	SAL_BC4388AA_AS	SAMN14145913	SRR11122769	-	-	2019	Mexico	Environment
SAL_CB4417AA	PNUSAS136496	SAL_BC9393AA_AS	SAMN14239598	SRR11196708	-	-	2019	United States	Bovine
SAL_CB6393AA	FSIS12029320	SAL_DC7706AA_AS	SAMN14398715	SRR11347187	-	-	2020	United States	Bovine
SAL_CB6438AA	FSIS12029020	SAL_DC7661AA_AS	SAMN14385847	SRR11317778	-	-	2020	United States	Poultry
SAL_CB8503AA	CVM 31305	SAL_FC0068AA_AS	SAMN14504841	SRR11457392	-	-	2003	United States	Bovine
SAL_CB9073AA	49	SAL_FC5451AA_AS	SAMN08514263	SRR11496170	-	-	2007	United States	Bovine
SAL_CB9100AA	253	SAL_FC5424AA_AS	SAMN08514467	SRR11496197	-	-	2015	United States	Bovine
SAL_DA0087AA	FDA319164	SAL_FA0890AA_AS	SAMN02844152	SRR1653421	-	-	2005	Indonesia	Other
SAL_DB0833AA	ADRDL-3049	SAL_HC4182AA_AS	SAMN14774990	SRR11648096	-	-	2019	United States	Poultry
SAL_DB2380AA	2259	SAL_HC6834AA_AS	SAMN14979493	SRR11823193	-	-	1988	Canada	Other
SAL_DB4316AA	FSIS22028353	SAL_HC9961AA_AS	SAMN15315578	SRR12053963	-	-	2020	United States	Bovine
SAL_DB8301AA	FSIS22028807	SAL_IC8512AA_AS	SAMN15690789	SRR12363262	-	-	2020	United States	Bovine
SAL_DB8971AA	FSIS12032035	SAL_IC7633AA_AS	SAMN15728629	SRR12386238	-	-	2020	United States	Bovine
SAL_EA1428AA	FSIS1500996	SAL_FA7094AA_AS	SAMN04027093	SRR2240233	-	-	2015	United States	Bovine
SAL_EA2798AA	FSIS1504505	SAL_IA3705AA_AS	SAMN04156680	SRR2587216	-	-	2015	United States	Poultry
SAL_EA2799AA	FSIS1504510	SAL_IA3196AA_AS	SAMN04156682	SRR2587215	-	-	2015	United States	Poultry
SAL_EA3570AA	CVM N51290	SAL_IA4699AA_AS	SAMN03894381	SRR2567183	-	-	2013	United States	Bovine
SAL_EA5730AA	FSIS1503053	SAL_JA9237AA_AS	SAMN04331718	SRR2989202	-	-	2015	United States	Bovine
SAL_EA6374AA	FSIS1503932	SAL_JA9933AA_AS	SAMN04337201	SRR3000034	-	-	2015	United States	Bovine
SAL_EA6383AA	FSIS1503432	SAL_JA9942AA_AS	SAMN04337211	SRR3000019	-	-	2015	United States	Bovine
SAL_EA8135AA	NY-N19912	SAL_KA1659AA_AS	SAMN04224262	SRR3055284	-	-	2008	United States	Bovine
SAL_EA8393AA	FSIS1503614	SAL_KA1918AA_AS	SAMN04376243	SRR3062667	-	-	2015	United States	Poultry
SAL_EA9286AA	NY-N20037	SAL_KA2881AA_AS	SAMN04224362	SRR3122692	-	-	2009	United States	Poultry
SAL_EB0486AA	FSIS12032490	SAL_JC0267AA_AS	SAMN15850817	SRR12472336	-	-	2020	United States	Poultry
SAL_EB1456AA	FDA1145575-C002-001	SAL_JC3738AA_AS	SAMN15889772	SRR12505003	-	-	2020	India	Environment
SAL_EB5568AA	FSIS12033774	SAL_KC5883AA_AS	SAMN16265451	SRR12713716	-	-	2020	United States	Bovine
SAL_EB8472AA	FSIS12034722	SAL_LC0295AA_AS	SAMN16532587	SRR12884607	-	-	2020	United States	Bovine
SAL_EB9301AA	PSU-3207	SAL_LC2656AA_AS	SAMN16584208	SRR12927692	-	-		United States	Other
SAL_EB9578AA	FSIS12034858	SAL_LC2995AA_AS	SAMN16597174	SRR12937805	-	-	2020	United States	Bovine
SAL_EB9884AA	FSIS12035364	SAL_LC3986AA_AS	SAMN16629804	SRR12967769	-	-	2020	United States	Bovine
SAL_FA0403AA	FSIS1605577	SAL_KA4143AA_AS	SAMN04489846	SRR3170071	-	-	2016	United States	Bovine
SAL_FA0800AA	FDA931203-C2-23	SAL_KA4572AA_AS	SAMN04497779	SRR3182182	-	-	2016	United States	Environment
SAL_FA0801AA	FDA931203-C2-5	SAL_KA4573AA_AS	SAMN04497778	SRR3182181	-	-	2016	United States	Environment
SAL_FA1441AA	NYAG_16B00474-12	SAL_KA5475AA_AS	SAMN04530916	SRR3205723	-	-	2016	United States	Environment
SAL_FA1911AA	PNUSAS001654	SAL_KA5976AA_AS	SAMN04535328	SRR3231251	-	-	2016	United States	Human
SAL_FA2290AA	PNUSAS001714	SAL_KA6361AA_AS	SAMN04538317	SRR3270996	-	-		United States	Human
SAL_FA2697AA	CVM N57869F	SAL_KA7255AA_AS	SAMN04577475	SRR3295928	-	-	2014	United States	Swine
SAL_FA2719AA	CVM N57805F	SAL_KA7080AA_AS	SAMN04577453	SRR3295906	-	-	2014	United States	Poultry
SAL_FA2887AA	CVM N57269F	SAL_KA6912AA_AS	SAMN04577285	SRR3295738	-	-	2014	United States	Bovine
SAL_FA5332AA	CFSAN035145	SAL_KA9480AA_AS	SAMN03800248	SRR3394964	-	-	2014	Chile	Poultry
SAL_FA6895AA	FSIS1503400	SAL_LA1155AA_AS	SAMN05010860	SRR3540295	-	-	2015	United States	Bovine
SAL_FA8928AA	CVM N42453	SAL_MA1647AA_AS	SAMN02699345	SRR3664885	-	-	2012	United States	Poultry
SAL_FA8970AA	CVM N41913	SAL_MA1604AA_AS	SAMN02699334	SRR3664843	-	-	2012	United States	Bovine
SAL_FB0219AA	FSIS12035351	SAL_LC4382AA_AS	SAMN16666912	SRR12982495	-	-	2020	United States	Bovine
SAL_FB5740AA	FSIS12036791	SAL_MC5303AA_AS	SAMN17191737	SRR13337688	-	-	2020	United States	Bovine
SAL_FB6333AA	20PA11GT10-S	SAL_MC6090AA_AS	SAMN17217353	SRR13360720	-	-	2020	United States	Poultry
SAL_FB6334AA	20PA11GT08-S	SAL_MC6089AA_AS	SAMN17217359	SRR13360719	-	-	2020	United States	Poultry
SAL_GA2690AA	58-5818	SAL_LA5243AA_AS	SAMN03264919	SRR1753657	-	-			Unknown
SAL_GA3598AA	BCW_2718	SAL_LA5870AA_AS	SAMN02368595	SRR1106466	-	-	2007	China	Human
SAL_GA3599AA	BCW_2716	SAL_LA5869AA_AS	SAMN02368593	SRR1106467	-	-	2000	Taiwan	Human
SAL_GA3718AA	BCW_2040	SAL_LA5750AA_AS	SAMN02367853	SRR1060577	-	-	2010	United States	Poultry
SAL_GA6060AA	FSIS1607192	SAL_MA2500AA_AS	SAMN05461905	SRR3981092	-	-	2016	United States	Bovine
SAL_GA7603AA	ARS-CC273	SAL_MA5187AA_AS	SAMN05517976	SRR4032660	-	-	2011	United States	Bovine
SAL_GA7604AA	ARS-CC274	SAL_MA5186AA_AS	SAMN05517975	SRR4032659	-	-	2011	United States	Bovine
SAL_GA7606AA	ARS-CC938	SAL_MA5184AA_AS	SAMN05517977	SRR4032657	-	-	2003	United States	Other
SAL_GB1233AA	19-21015	SAL_NC1685AA_AS	SAMN17767374	SRR13619074	-	-	2019	United States	Poultry
SAL_GB1243AA	19-21831-1	SAL_NC1675AA_AS	SAMN17767414	SRR13619084	-	-	2019	United States	Poultry
SAL_GB1275AA	19-20296	SAL_NC1643AA_AS	SAMN17767385	SRR13619116	-	-	2019	United States	Poultry
SAL_GB1277AA	19-20798-2	SAL_NC1641AA_AS	SAMN17767383	SRR13619118	-	-	2019	United States	Poultry
SAL_GB1307AA	19-20790-1	SAL_NC1738AA_AS	SAMN17769029	SRR13619547	-	-	2019	United States	Poultry
SAL_GB1324AA	19-20794	SAL_NC1721AA_AS	SAMN17769025	SRR13619564	-	-	2019	United States	Poultry
SAL_GB1843AA	FSIS11925827	SAL_NC2450AA_AS	SAMN17815199	SRR13643457	-	-	2019	United States	Bovine
SAL_GB4206AA	FSIS12137873	SAL_NC6947AA_AS	SAMN18052931	SRR13790542	-	-	2021	United States	Poultry
SAL_HA0669AA	2014AM-0868	SAL_NA1280AA_AS	SAMN05907695	SRR4420826	-	-	2014	United States	Human
SAL_HA1316AA	FSIS1607961	SAL_NA2463AA_AS	SAMN05928280	SRR4434221	-	-	2016	United States	Bovine
SAL_HA1757AA	FSIS1607555	SAL_NA3046AA_AS	SAMN05945098	SRR4453690	-	-	2016	United States	Bovine
SAL_HA2163AA	L03323-15	SAL_NA6447AA_AS	SAMEA4063752	ERR1714929	-	-			Unknown
SAL_HA2355AA	L03902-15	SAL_NA6254AA_AS	SAMEA4063542	ERR1714737	-	-			Unknown
SAL_HA3532AA	IFSH00042	SAL_NA7540AA_AS	SAMN05203401	SRR5010527	-	-	2016	United States	Environment
SAL_HA3533AA	IFSH00039	SAL_NA7245AA_AS	SAMN05203398	SRR5010529	-	-	2016	United States	Environment
SAL_HA3538AA	IFSH00040	SAL_NA7099AA_AS	SAMN05203399	SRR5010524	-	-	2016	United States	Environment
SAL_HA3539AA	IFSH00041	SAL_NA7096AA_AS	SAMN05203400	SRR5010538	-	-	2016	United States	Environment
SAL_HA3540AA	IFSH00043	SAL_NA7095AA_AS	SAMN05203402	SRR5010531	-	-	2016	United States	Environment
SAL_HA3542AA	IFSH00044	SAL_NA7226AA_AS	SAMN05203403	SRR5010521	-	-	2016	United States	Environment
SAL_HA5970AA	OSF056581	SAL_PA2386AA_AS	SAMN06033719	SRR5070642	-	-	2014	United States	Environment
SAL_HA6815AA	PNUSAS005610	SAL_PA2661AA_AS	SAMN06072224	SRR5110774	-	-	2016	United States	Human
SAL_HA6947AA	FSIS1608901	SAL_PA2529AA_AS	SAMN06140454	SRR5110068	-	-	2016	United States	Bovine
SAL_HA7310AA	PU107	SAL_PA2723AA_AS	SAMN06051832	SRR5318924	-	-	2008	United States	Human
SAL_HA7318AA	PU129	SAL_PA2715AA_AS	SAMN06051828	SRR5292189	-	-	2013	United States	Human
SAL_HB0757AA	20HI10GB01UCD-S1	SAL_PC4638AA_AS	SAMN18586301	SRR14129249	-	-	2020	United States	Bovine
SAL_HB4603AA	ARS-CC9978	SAL_OC8889AA_AS	SAMN16205762	SRR14240298	-	-	2006		Other
SAL_HB8383AA	21TN04GT04K-S1	SAL_PC3689AA_AS	SAMN19108906	SRR14498218	-	-	2021	United States	Poultry
SAL_IA4971AA	OSF059292	SAL_QA4324AA_AS	SAMN06213680	SRR5229128	-	-	2016	United States	Environment
SAL_IA5365AA	FSIS1709861	SAL_QA4860AA_AS	SAMN06307809	SRR5235501	-	-	2016	United States	Bovine
SAL_IA5484AA	FSIS1710351	SAL_QA6137AA_AS	SAMN06328536	SRR5251606	-	-	2017	United States	Bovine
SAL_IA6626AA	FSIS1710361	SAL_QA6662AA_AS	SAMN06346630	SRR5271436	-	-	2017	United States	Poultry
SAL_IB0610AA	CVM N19S1435	SAL_PC6932AA_AS	SAMN19372106	SRR14672077	-	-	2019	United States	Poultry
SAL_IB1100AA	1189678	SAL_PC8046AA_AS	SAMN19515342	SRR14722446	-	-	2021	United Kingdom	Other
SAL_IB1105AA	1189716	SAL_PC8001AA_AS	SAMN19515377	SRR14722396	-	-	2021	United Kingdom	Other
SAL_IB1110AA	1189741	SAL_PC7996AA_AS	SAMN19515412	SRR14721903	-	-	2021	United Kingdom	Other
SAL_IB1117AA	1189699	SAL_PC7989AA_AS	SAMN19515387	SRR14719437	-	-	2021	United Kingdom	Other
SAL_IB1121AA	1189681	SAL_PC7985AA_AS	SAMN19515373	SRR14719431	-	-	2021	United Kingdom	Other
SAL_IB1126AA	1189729	SAL_PC7980AA_AS	SAMN19515385	SRR14719082	-	-	2021	United Kingdom	Other
SAL_IB1385AA	1189700	SAL_PC8040AA_AS	SAMN19515324	SRR14725319	-	-	2021	United Kingdom	Other
SAL_IB1388AA	1189703	SAL_PC8037AA_AS	SAMN19515441	SRR14724701	-	-	2021	United Kingdom	Other
SAL_IB1393AA	1189696	SAL_PC8032AA_AS	SAMN19515439	SRR14723669	-	-	2021	United Kingdom	Other
SAL_IB1394AA	1189679	SAL_PC8031AA_AS	SAMN19515440	SRR14723520	-	-	2021	United Kingdom	Other
SAL_IB1395AA	1189688	SAL_PC8030AA_AS	SAMN19515360	SRR14723486	-	-	2021	United Kingdom	Other
SAL_IB1406AA	1189737	SAL_PC8019AA_AS	SAMN19515350	SRR14723034	-	-	2021	United Kingdom	Other
SAL_IB1407AA	1189674	SAL_PC8018AA_AS	SAMN19515339	SRR14723008	-	-	2021	United Kingdom	Other
SAL_IB1409AA	1189686	SAL_PC8016AA_AS	SAMN19515418	SRR14723006	-	-	2021	United Kingdom	Other
SAL_IB1413AA	1189731	SAL_PC8012AA_AS	SAMN19515401	SRR14722992	-	-	2021	United Kingdom	Other
SAL_IB1572AA	1189722	SAL_PC8157AA_AS	SAMN19515330	SRR14727195	-	-	2021	United Kingdom	Other
SAL_IB5409AA	USSAL319	SAL_QC3572AA_AS	SAMN19731374	SRR15003916	-	-	2019	United States	Environment
SAL_IB7014AA	SAL-20-VL-NY-GA-0008	SAL_QC6158AA_AS	SAMN20163948	SRR15096239	-	-	2020	United States	Bovine
SAL_IB7015AA	SAL-20-VL-NY-GA-0006	SAL_QC6157AA_AS	SAMN20163947	SRR15096240	-	-	2020	United States	Bovine
SAL_IB8543AA	FDA1165060-S084-003	SAL_QC8628AA_AS	SAMN20396434	SRR15245546	-	-	2021	United States	Environment
SAL_IB8546AA	FDA1165060-S084-002	SAL_QC8625AA_AS	SAMN20396435	SRR15245542	-	-	2021	United States	Environment
SAL_IB8552AA	FDA1165058-S056-007	SAL_QC8619AA_AS	SAMN20396026	SRR15245441	-	-	2021	United States	Environment
SAL_IB8553AA	FDA1165060-S072-002	SAL_QC8618AA_AS	SAMN20396025	SRR15245440	-	-	2021	United States	Environment
SAL_IB8653AA	21MD06GT05-S	SAL_QC8841AA_AS	SAMN20429147	SRR15258786	-	-	2020	United States	Poultry
SAL_IB9221AA	FDA1165060-S072-003	SAL_QC9390AA_AS	SAMN20396447	SRR15245554	-	-	2021	United States	Environment
SAL_JA0588AA	IFSH00103	SAL_RA9594AA_AS	SAMN06622080	SRR5386905	-	-	2016	United States	Environment
SAL_JA0589AA	IFSH00106	SAL_RA9593AA_AS	SAMN06622077	SRR5386904	-	-	2016	United States	Environment
SAL_JA0591AA	IFSH00104	SAL_RA9591AA_AS	SAMN06622079	SRR5386857	-	-	2016	United States	Environment
SAL_JA0604AA	IFSH00102	SAL_RA2710AA_AS	SAMN06622081	SRR5386607	-	-	2016	United States	Environment
SAL_JA5792AA	PNUSAS013327	SAL_SA9905AA_AS	SAMN06929011	SRR5584799	-	-		United States	Unknown
SAL_JA6379AA	FSIS1701023	SAL_SA9318AA_AS	SAMN07151983	SRR5583307	-	-	2017	United States	Bovine
SAL_JA7236AA	FSIS1700729	SAL_TA1355AA_AS	SAMN07180147	SRR5632669	-	-	2017	United States	Poultry
SAL_JA8490AA	PNUSAS014678	SAL_TA2680AA_AS	SAMN07172972	SRR5647972	-	-			Unknown
SAL_JB1958AA	FSIS12142097	SAL_RC3774AA_AS	SAMN21162502	SRR15680785	-	-	2021	United States	Bovine
SAL_JB6053AA	FSIS22132950	SAL_RC8101AA_AS	SAMN21857220	SRR16089611	-	-	2021	United States	Bovine
SAL_JB6748AA	FSIS12141747	SAL_RC9332AA_AS	SAMN20771767	SRR15444043	-	-	2021	United States	Bovine
SAL_JB9856AA	FSIS12105997	SAL_SC2082AA_AS	SAMN22247147	SRR16315013	-	-	2021	United States	Bovine
SAL_KA0218AA	FDA1002259-C001-001	SAL_TA4830AA_AS	SAMN07206392	SRR5712005	-	-	2017	United States	Other
SAL_KB0024AA	PNUSAS235680	SAL_SC2090AA_AS	SAMN22243356	SRR16311900	-	-	2021	United States	Unknown
SAL_KB3655AA	FSIS12106733	SAL_SC6331AA_AS	SAMN23099040	SRR16931956	-	-	2021	United States	Bovine
SAL_LA0393AA	FSIS11703936	SAL_UA8127AA_AS	SAMN07560986	SRR5978826	-	-	2017	United States	Bovine
SAL_LA0639AA	FSIS1703880	SAL_UA8249AA_AS	SAMN07563074	SRR5980421	-	-	2017	United States	Bovine
SAL_LA1074AA	PNUSAS021186	SAL_UA8645AA_AS	SAMN07562190	SRR5988775	-	-		United States	Unknown
SAL_LA1817AA	FSIS11704051	SAL_UA9479AA_AS	SAMN07605925	SRR6008840	-	-	2017	United States	Poultry
SAL_LA5150AA	17042546	SAL_VA6681AA_AS			-	-	2017	Luxembourg	Human
SAL_LA6254AA	MDP-11-00061	SAL_VA8332AA_AS	SAMN07560046	SRR6109133	-	-	2011	United States	Environment
SAL_MA0963AA	PNUSAS025334	SAL_WA2699AA_AS	SAMN07763346	SRR6165611	-	-		United States	Unknown
SAL_MA2275AA	FSIS21720347	SAL_WA4452AA_AS	SAMN07819075	SRR6197813	-	-	2017	United States	Bovine
SAL_MA3128AA	IFSH00116	SAL_WA5475AA_AS	SAMN06622087	SRR6219165	-	-	2016	United States	Environment
SAL_MA3132AA	IFSH00110	SAL_WA5471AA_AS	SAMN06622067	SRR6218742	-	-	2016	United States	Environment
SAL_MA3133AA	IFSH00108	SAL_WA5470AA_AS	SAMN06622070	SRR6218740	-	-	2016	United States	Environment
SAL_MA3135AA	IFSH00107	SAL_WA5468AA_AS	SAMN06622071	SRR6218731	-	-	2016	United States	Environment
SAL_MA3142AA	IFSH00112	SAL_WA5461AA_AS	SAMN06622075	SRR6218671	-	-	2016	United States	Environment
SAL_MA3143AA	IFSH00109	SAL_WA5460AA_AS	SAMN06622068	SRR6218670	-	-	2016	United States	Environment
SAL_MA6456AA	FSIS11704890	SAL_XA0786AA_AS	SAMN08028426	SRR6294679	-	-	2017	United States	Poultry
SAL_NA2008AA	FSIS11706143	SAL_XA8575AA_AS	SAMN08182262	SRR6380493	-	-	2017	United States	Bovine
SAL_NA3931AA	DFPST0080	SAL_YA1551AA_AS	SAMN08287507	SRR6443632	-	-	2017	United States	Environment
SAL_NA3932AA	DFPST0081	SAL_YA1550AA_AS	SAMN08287549	SRR6443631	-	-	2017	United States	Environment
SAL_NA5181AA	FDA441272-001-001	SAL_YA2860AA_AS	SAMN08217905	SRR6475346	-	-	2017	United States	Other
SAL_NA6647AA	02-11-18.8100030	SAL_YA4957AA_AS			-	-		United Kingdom	Unknown
SAL_NA8935AA	FSIS11807265	SAL_YA7548AA_AS	SAMN08457873	SRR6668017	-	-	2018	United States	Poultry
SAL_OA2512AA	IFSH00306	SAL_ZA4817AA_AS	SAMN08638823	SRR6814023	-	-	2016	United States	Environment
SAL_OA7945AA	24108	SAL_ZA8819AA_AS	SAMN08784176	SRR6898533	-	-		Vietnam	Human
SAL_OA7949AA	93-6429	SAL_ZA8815AA_AS	SAMN08784178	SRR6898537	-	-		Indonesia	Human
SAL_OA7977AA	22282	SAL_ZA8787AA_AS	SAMN08784181	SRR6898565	-	-		Senegal	Human
SAL_OA7978AA	201007297	SAL_ZA8786AA_AS	SAMN08784182	SRR6898566	-	-		India	Human
SAL_OA7979AA	94-3543	SAL_ZA8785AA_AS	SAMN08784179	SRR6898567	-	-		East Africa	Human
SAL_OA7981AA	97-6819	SAL_ZA8783AA_AS	SAMN08784185	SRR6898569	-	-		Egypt	Human
SAL_OA7982AA	96-11313	SAL_ZA8782AA_AS	SAMN08784186	SRR6898570	-	-		Egypt	Human
SAL_OA7983AA	17-85	SAL_ZA8781AA_AS	SAMN08784183	SRR6898571	-	-		Egypt	Human
SAL_PA2153AA	FSIS11808927	SAL_AB3584AA_AS	SAMN08950996	SRR7030836	-	-	2018	United States	Bovine
SAL_PA2536AA	FSIS11808773	SAL_AB4059AA_AS	SAMN08963832	SRR7049989	-	-	2018	United States	Bovine
SAL_PA3634AA	FSIS11809094	SAL_AB4976AA_AS	SAMN08995943	SRR7075044	-	-	2018	United States	Poultry
SAL_PA3951AA	FSIS21821463	SAL_AB5410AA_AS	SAMN09002963	SRR7084794	-	-	2018	United States	Bovine
SAL_PA5189AA	NC_SK497	SAL_AB6722AA_AS	SAMN08951172	SRR7130554	-	-	2016	Brazil	Poultry
SAL_PA5745AA	PNUSAS036721	SAL_AB6928AA_AS	SAMN09101079	SRR7140320	-	-		United States	Unknown
SAL_PA8119AA	PNUSAS040166	SAL_AB9556AA_AS	SAMN09231736	SRR7189225	-	-		United States	Unknown
SAL_QA5593AA	FSIS31800562	SAL_BB6892AA_AS	SAMN09435678	SRR7352606	-	-	2018	United States	Bovine
SAL_RA0118AA	PNUSAS043940	SAL_CB1951AA_AS	SAMN09519736	SRR7456689	-	-		United States	Unknown
SAL_RA1132AA	FSIS31800661	SAL_CB2448AA_AS	SAMN09532089	SRR7459798	-	-	2018	United States	Bovine
SAL_RA1176AA	FSIS11811103	SAL_CB2899AA_AS	SAMN09533155	SRR7463005	-	-	2018	United States	Bovine
SAL_RA8182AA	FSIS11812040	SAL_DB0322AA_AS	SAMN09690651	SRR7538387	-	-	2018	United States	Bovine
SAL_RA8405AA	FSIS11812024	SAL_DB0381AA_AS	SAMN09693200	SRR7543372	-	-	2018	United States	Bovine
SAL_RA8758AA	FSIS11812159	SAL_DB0790AA_AS	SAMN09741914	SRR7624173	-	-	2018	United States	Bovine
SAL_RA8852AA	FSIS31800807	SAL_DB1213AA_AS	SAMN09753115	SRR7632603	-	-	2018	United States	Bovine
SAL_RA9753AA	OSF084019	SAL_DB1714AA_AS	SAMN09756374	SRR7638257	-	-	2017	United States	Bovine
SAL_RA9911AA	FSIS11812493	SAL_DB2065AA_AS	SAMN09769748	SRR7650405	-	-	2018	United States	Bovine
SAL_SA2403AA	FSIS31800879	SAL_DB4621AA_AS	SAMN09837280	SRR7695775	-	-	2018	United States	Bovine
SAL_SA3682AA	FSIS11813705	SAL_DB6571AA_AS	SAMN09980236	SRR7790316	-	-	2018	United States	Bovine
SAL_SA4313AA	FSIS21822107	SAL_DB8928AA_AS	SAMN10038562	SRR7822707	-	-	2018	United States	Bovine
SAL_SA6018AA	FSIS11813932	SAL_EB0470AA_AS	SAMN10064134	SRR7840913	-	-	2018	United States	Poultry
SAL_SA6051AA	FSIS11813912	SAL_EB0437AA_AS	SAMN10064114	SRR7836314	-	-	2018	United States	Bovine
SAL_SA9014AA	FSIS31801064	SAL_EB6237AA_AS	SAMN10130737	SRR7904187	-	-	2018	United States	Bovine
SAL_TA0102AA	FSIS11814449	SAL_EB7698AA_AS	SAMN10165182	SRR7955904	-	-	2018	United States	Bovine
SAL_TA1413AA	FSIS21822251	SAL_EB9504AA_AS	SAMN10182853	SRR7974098	-	-	2018	United States	Bovine
SAL_TA1559AA	FSIS31801149	SAL_EB9836AA_AS	SAMN10248721	SRR8066648	-	-	2018	United States	Bovine
SAL_TA5370AA	FSIS31801182	SAL_FB3940AA_AS	SAMN10334303	SRR8116646	-	-	2018	United States	Bovine
SAL_TA6568AA	FSIS21822585	SAL_FB5826AA_AS	SAMN10366955	SRR8148263	-	-	2018	United States	Poultry
SAL_TA6699AA	FSIS31801208	SAL_FB5995AA_AS	SAMN10380435	SRR8159456	-	-	2018	United States	Bovine
SAL_TA7041AA	OSF087779	SAL_FB6478AA_AS	SAMN10395280	SRR8176518	-	-	2018	United States	Unknown
SAL_TA7179AA	OSF087665	SAL_FB6578AA_AS	SAMN10395486	SRR8176645	-	-	2017	United States	Bovine
SAL_TA8240AA	OSF087832	SAL_GB1463AA_AS	SAMN10393221	SRR8206958	-	-	2018	United States	Environment
SAL_TA8426AA	FSIS11815717	SAL_GB1250AA_AS	SAMN10438127	SRR8202280	-	-	2018	United States	Poultry
SAL_TA8823AA	FSIS11815544	SAL_GB1955AA_AS	SAMN10461411	SRR8236523	-	-	2018	United States	Bovine
SAL_TA9788AA	FSIS11816139	SAL_GB5560AA_AS	SAMN10499835	SRR8263143	-	-	2018	United States	Poultry
SAL_UA5921AA	FSIS11816502	SAL_HB6464AA_AS	SAMN10638596	SRR8364833	-	-	2018	United States	Bovine
SAL_VA7746AA	FSIS11917550	SAL_JB7297AA_AS	SAMN10968473	SRR8593413	-	-	2019	United States	Bovine
SAL_WA1075AA	FSIS11918321	SAL_KB4318AA_AS	SAMN11115984	SRR8723114	-	-	2019	United States	Bovine
SAL_WA1934AA	FSIS11918993	SAL_KB6993AA_AS	SAMN11173470	SRR8754583	-	-	2019	United States	Bovine
SAL_WA2342AA	SE10/32	SAL_KB8853AA_AS	SAMEA5039028	ERR3844138	-	-	2010	Northern Ireland	Environment
SAL_WA3555AA	OSF087564	SAL_KB9736AA_AS	SAMN10395947	SRR8782405	-	-	2017	United States	Bovine
SAL_WA3655AA	OSF087487	SAL_KB9592AA_AS	SAMN10396068	SRR8782255	-	-	2017	United States	Bovine
SAL_WA4273AA	712506	SAL_LB0857AA_AS	SAMN11290920	SRR8820089	-	-	2019	United Kingdom	Human
SAL_WA4751AA	ADRDL-2491	SAL_LB1781AA_AS	SAMN11352635	SRR8861467	-	-	2019	United States	Poultry
SAL_WA4753AA	ADRDL-2490	SAL_LB1779AA_AS	SAMN11352629	SRR8861445	-	-	2019	United States	Poultry
SAL_WA6473AA	FSIS11920317	SAL_LB5843AA_AS	SAMN11491044	SRR8950307	-	-	2019	United States	Bovine
SAL_WA7625AA	PNUSAS074210	SAL_LB8179AA_AS	SAMN11565691	SRR9003216	-	-		United States	Unknown
SAL_WA8971AA	CFSAN077090	SAL_MB0420AA_AS	SAMN11655276	SRR9062712	-	-	2017	United States	Poultry
SAL_XA0906AA	FSIS11921336	SAL_MB3212AA_AS	SAMN11877154	SRR9139766	-	-	2019	United States	Bovine
SAL_XA1248AA	PNUSAS077326	SAL_MB3682AA_AS	SAMN11892778	SRR9159686	-	-	2019	United States	Other
SAL_XA2490AA	PNUSAS078747	SAL_MB5881AA_AS	SAMN11973943	SRR9212565	-	-		United States	Unknown
SAL_XA3323AA	753223	SAL_MB7181AA_AS	SAMN12009373	SRR9261336	-	-	2019	United Kingdom	Human
SAL_XA7173AA	FSIS31902204	SAL_NB4132AA_AS	SAMN12136022	SRR9600809	-	-	2019	United States	Bovine
SAL_XA9983AA	FSIS11922201	SAL_NB6882AA_AS	SAMN12212449	SRR9643018	-	-	2019	United States	Bovine
SAL_YA2926AA	PNUSAS083319	SAL_OB1377AA_AS	SAMN12314003	SRR9710556	-	-		United States	Unknown
SAL_YA4874AA	NC05.396	SAL_OB4333AA_AS	SAMEA7113522	ERR4400030	-	-	2005	Taiwan	Human
SAL_YA6375AA	CVM N18S0936	SAL_OB5597AA_AS	SAMN12360080	SRR9853055	-	-	2018	United States	Poultry
SAL_YA8796AA	CVM N18S1065	SAL_PB5322AA_AS	SAMN12586954	SRR9984232	-	-	2018	United States	Bovine
SAL_YA8803AA	CVM N18S0935	SAL_PB5315AA_AS	SAMN12586952	SRR9984239	-	-	2018	United States	Poultry
SAL_YA8852AA	CVM N18S1465	SAL_PB5266AA_AS	SAMN12587006	SRR9984288	-	-	2018	United States	Poultry
SAL_ZA1852AA	ADRDL-2732	SAL_QB6203AA_AS	SAMN12715978	SRR10085692	-	-	2019	United States	Poultry
SAL_ZA1860AA	ADRDL-2750	SAL_QB6193AA_AS	SAMN12715965	SRR10085679	-	-	2019	United States	Poultry
SAL_ZA1868AA	ADRDL-2726	SAL_QB6185AA_AS	SAMN12715755	SRR10085671	-	-	2019	United States	Poultry
SAL_ZA4345AA	CVM N19S0510	SAL_RB6493AA_AS	SAMN12842993	SRR10180601	-	-	2019	United States	Poultry
SAL_ZA4485AA	FSIS11924707	SAL_RB6610AA_AS	SAMN12850978	SRR10186930	-	-	2019	United States	Bovine
SAL_ZA4508AA	FSIS11924862	SAL_RB6730AA_AS	SAMN12851050	SRR10187043	-	-	2019	United States	Bovine
SAL_ZA4640AA	UNAM2018137_Sa_AN27	SAL_RB7023AA_AS	SAMN12857431	SRR10189758	-	-	2018	Mexico	Bovine
SAL_ZA4642AA	UNAM2018134_Sa_AN24	SAL_RB7021AA_AS	SAMN12857429	SRR10189760	-	-	2018	Mexico	Bovine
SAL_ZA4643AA	UNAM2018133_Sa_AN23	SAL_RB7020AA_AS	SAMN12857428	SRR10189761	-	-	2018	Mexico	Bovine
SAL_ZA4644AA	UNAM2018132_Sa_AN22	SAL_RB7019AA_AS	SAMN12857427	SRR10189762	-	-	2018	Mexico	Bovine
SAL_ZA5479AA	FSIS11925063	SAL_RB9754AA_AS	SAMN12901225	SRR10222598	-	-	2019	United States	Bovine
SAL_AB0819AA	Kentucky SRC73	SAL_TB1852AA_AS	SAMN13111575	SRR10344654	-	gyrA_S83F	2001	Australia	Human
SAL_AB3558AA	5dbbfadd225a4b9cbfb98368:sample:FD01872494	SAL_UB8324AA_AS	SAMEA6146304	ERR3638132	-	gyrA_S83F	2010		Unknown
SAL_AB5415AA	5dbbfadd225a4b9cbfb98368:sample:FD01847902	SAL_UB6206AA_AS	SAMEA6144188	ERR3636254	-	gyrA_S83F	2012		Unknown
SAL_BB1544AA	JM_04/132	SAL_VB6054AA_AS	SAMEA7112625	ERR4399135	-	gyrA_S83F	2004	Northern Ireland	Human
SAL_DB6013AA	QLULA5	SAL_IC2611AA_AS			-	gyrA_S83F	2010	China	Poultry
SAL_EA6441AA	CFSAN031564	SAL_JA9959AA_AS	SAMN03577097	SRR3027716	-	gyrA_S83F	2005	Ethiopia	Swine
SAL_EA6442AA	CFSAN031569	SAL_JA9960AA_AS	SAMN03577102	SRR3027715	-	gyrA_S83F	2005	Ethiopia	Swine
SAL_EA7051AA	82502	SAL_KA0576AA_AS	SAMN04364023	SRR3049771	-	gyrA_S83F		United Kingdom	Human
SAL_EA7362AA	1850	SAL_KA0887AA_AS	SAMN04363709	SRR3049414	-	gyrA_S83F		United Kingdom	Human
SAL_HA7311AA	PU100	SAL_PA2722AA_AS	SAMN06051833	SRR5205828	-	gyrA_S83F	2006	United States	Human
SAL_HA7314AA	PU108	SAL_PA2719AA_AS	SAMN06051831	SRR5296612	-	gyrA_S83F	2008	United States	Human
SAL_OA7924AA	97-11473	SAL_ZA8840AA_AS	SAMN08784190	SRR6898512	-	gyrA_S83F		Egypt	Human
SAL_OA7925AA	73051	SAL_ZA8839AA_AS	SAMN08784189	SRR6898513	-	gyrA_S83F		Egypt	Human
SAL_OA7985AA	00-1059	SAL_ZA8779AA_AS	SAMN08784187	SRR6898573	-	gyrA_S83F		Egypt	Human
SAL_OA7986AA	2279512	SAL_ZA8778AA_AS	SAMN08784188	SRR6898574	-	gyrA_S83F		Egypt	Human
SAL_QA8124AA	N05-2240	SAL_BB9670AA_AS	SAMN08936750	SRR7426192	-	gyrA_S83F	2005	Switzerland	Human
SAL_RA8611AA	FSE0105	SAL_DB1221AA_AS	SAMN02698373	SRR7612078	-	gyrA_S83F	2013	Pakistan	Other
SAL_VA9977AA	221666	SAL_KB2144AA_AS	SAMN11086326	SRR8698065	-	gyrA_S83F	2016	United Kingdom	Human
SAL_OA7920AA	2130917	SAL_ZA8844AA_AS	SAMN08784198	SRR6898508	-	gyrA_S83F, parC_S80I		Egypt	Human
SAL_QA8121AA	N05-0863	SAL_BB9673AA_AS	SAMN08936748	SRR7426189	-	gyrA_S83F, parC_S80I	2005	Switzerland	Human
SAL_AB0717AA	XJ9S	SAL_TB1099AA_AS			CIP-R	gyrA_S83F, gyrA_D87G, parC_S80I	2019	China	Poultry
SAL_BA0702AA	ADRDL-NGUA-39	SAL_EA2725AA_AS	SAMN03734385	SRR2175360	CIP-R	gyrA_S83F, gyrA_D87G, parC_S80I	2014		Poultry
SAL_BA0750AA	ADRDL-NGUA-37	SAL_JA0763AA_AS	SAMN03734383	SRR2175312	CIP-R	gyrA_S83F, gyrA_D87G, parC_S80I	2014	Nigeria	Poultry
SAL_BA1859AA	ADRDL-NGUA-21	SAL_EA3499AA_AS	SAMN03734367	SRR2103409	CIP-R	gyrA_S83F, gyrA_D87G, parC_S80I	2014	Nigeria	Poultry
SAL_BA1861AA	ADRDL-NGUA-20	SAL_EA3500AA_AS	SAMN03734366	SRR2103407	CIP-R	gyrA_S83F, gyrA_D87G, parC_S80I	2014	Nigeria	Poultry
SAL_BA1863AA	ADRDL-NGUA-23	SAL_EA3504AA_AS	SAMN03734369	SRR2103404	CIP-R	gyrA_S83F, gyrA_D87G, parC_S80I	2014	Nigeria	Poultry
SAL_BA1866AA	ADRDL-NGUA-18	SAL_EA3507AA_AS	SAMN03734364	SRR2103401	CIP-R	gyrA_S83F, gyrA_D87G, parC_S80I	2014	Nigeria	Poultry
SAL_BA1867AA	ADRDL-NGUA-16	SAL_EA3506AA_AS	SAMN03734362	SRR2103400	CIP-R	gyrA_S83F, gyrA_D87G, parC_S80I	2014	Nigeria	Poultry
SAL_BA2196AA	ADRDL-NGUA-30	SAL_EA3694AA_AS	SAMN03734376	SRR2086910	CIP-R	gyrA_S83F, gyrA_D87G, parC_S80I	2014	Nigeria	Poultry
SAL_BA2199AA	ADRDL-NGUA-32	SAL_EA3697AA_AS	SAMN03734378	SRR2086898	CIP-R	gyrA_S83F, gyrA_D87G, parC_S80I	2014	Nigeria	Poultry
SAL_BA2203AA	ADRDL-NGUA-28	SAL_EA3700AA_AS	SAMN03734374	SRR2086893	CIP-R	gyrA_S83F, gyrA_D87G, parC_S80I	2014	Nigeria	Poultry
SAL_BA2270AA	ADRDL-NGUA-11	SAL_EA3741AA_AS	SAMN03734357	SRR2085754	CIP-R	gyrA_S83F, gyrA_D87G, parC_S80I	2014	Nigeria	Poultry
SAL_BA2275AA	ADRDL-NGUA-4	SAL_EA3740AA_AS	SAMN03734350	SRR2085743	CIP-R	gyrA_S83F, gyrA_D87G, parC_S80I	2014	Nigeria	Poultry
SAL_BA2286AA	ADRDL-NGUA-9	SAL_EA3747AA_AS	SAMN03734355	SRR2085693	CIP-R	gyrA_S83F, gyrA_D87G, parC_S80I	2014	Nigeria	Poultry
SAL_BA2294AA	ADRDL-NGUA-1	SAL_EA3749AA_AS	SAMN03734347	SRR2085679	CIP-R	gyrA_S83F, gyrA_D87G, parC_S80I	2014	Nigeria	Poultry
SAL_BA5967AA	FDA435909	SAL_IA6443AA_AS	SAMN02844527	SRR1996141	CIP-R	gyrA_S83F, gyrA_D87G, parC_S80I	2009	Egypt	Environment
SAL_BA8772AA	NY_BAC0700005474	SAL_EA6324AA_AS	SAMN01902293	SRR949434	CIP-R	gyrA_S83F, gyrA_D87G, parC_S80I	2007	United States	Environment
SAL_BA8838AA	68953	SAL_EA6353AA_AS	SAMN03479680	SRR1969604	CIP-R	gyrA_S83F, gyrA_D87G, parC_S80I	2014	United Kingdom	Human
SAL_BA8876AA	31950	SAL_EA6367AA_AS	SAMN03479661	SRR1969584	CIP-R	gyrA_S83F, gyrA_D87G, parC_S80I	2014	United Kingdom	Human
SAL_BA9119AA	37002	SAL_EA6424AA_AS	SAMN03479601	SRR1969524	CIP-R	gyrA_S83F, gyrA_D87G, parC_S80I	2014	United Kingdom	Human
SAL_BA9165AA	89099	SAL_EA6446AA_AS	SAMN03479579	SRR1969502	CIP-R	gyrA_S83F, gyrA_D87G, parC_S80I	2015	United Kingdom	Human
SAL_BB1232AA	JM_07/24	SAL_VB6366AA_AS	SAMEA7115520	ERR4402026	CIP-R	gyrA_S83F, gyrA_D87G, parC_S80I	2007	Northern Ireland	Human
SAL_BB1463AA	JM_08/41	SAL_VB6135AA_AS	SAMEA7115463	ERR4401969	CIP-R	gyrA_S83F, gyrA_D87G, parC_S80I	2008	Northern Ireland	Human
SAL_BB2542AA	841969	SAL_VB8859AA_AS	SAMN13379025	SRR10519586	CIP-R	gyrA_S83F, gyrA_D87G, parC_S80I	2019	United Kingdom	Human
SAL_BB3168AA	837004	SAL_VB9443AA_AS	SAMN13293477	SRR10454555	CIP-R	gyrA_S83F, gyrA_D87G, parC_S80I	2019	United Kingdom	Human
SAL_BB3792AA	850016	SAL_WB3266AA_AS	SAMN13502526	SRR10600348	CIP-R	gyrA_S83F, gyrA_D87G, parC_S80I	2019	United Kingdom	Human
SAL_BB4720AA	853956	SAL_WB6383AA_AS	SAMN13564898	SRR10693179	CIP-R	gyrA_S83F, gyrA_D87G, parC_S80I	2019	United Kingdom	Human
SAL_BB5931AA	MC_05-0387	SAL_WB7636AA_AS	SAMEA7114027	ERR4400535	CIP-R	gyrA_S83F, gyrA_D87G, parC_S80I	2005	Ireland	Human
SAL_BB6677AA	SAMEA6100947	SAL_WB9566AA_AS	SAMEA6100947	ERR3604634	CIP-R	gyrA_S83F, gyrA_D87G, parC_S80I	2018	China	Poultry
SAL_BB7656AA	862410	SAL_XB3222AA_AS	SAMN13706304	SRR10811649	CIP-R	gyrA_S83F, gyrA_D87G, parC_S80I	2019	United Kingdom	Human
SAL_BB8810AA	Salmonella13	SAL_XB8577AA_AS			CIP-R	gyrA_S83F, gyrA_D87G, parC_S80I	2018	Nigeria	Poultry
SAL_BB8818AA	Salmonella44	SAL_XB8585AA_AS			CIP-R	gyrA_S83F, gyrA_D87G, parC_S80I	2019	Nigeria	Poultry
SAL_BB8824AA	Salmonella97	SAL_XB8591AA_AS			CIP-R	gyrA_S83F, gyrA_D87G, parC_S80I	2019		Unknown
SAL_BB8842AA	Salmonella96	SAL_XB8609AA_AS			CIP-R	gyrA_S83F, gyrA_D87G, parC_S80I	2019		Unknown
SAL_BB8844AA	Salmonella24	SAL_XB8611AA_AS			CIP-R	gyrA_S83F, gyrA_D87G, parC_S80I	2018	Nigeria	Poultry
SAL_BB8853AA	Salmonella53	SAL_XB8620AA_AS			CIP-R	gyrA_S83F, gyrA_D87G, parC_S80I	2019	Nigeria	Poultry
SAL_BB8863AA	Salmonella47	SAL_XB8630AA_AS			CIP-R	gyrA_S83F, gyrA_D87G, parC_S80I	2019	Nigeria	Poultry
SAL_BB8872AA	Salmonella38	SAL_XB8639AA_AS			CIP-R	gyrA_S83F, gyrA_D87G, parC_S80I	2019	Nigeria	Poultry
SAL_BB8879AA	Salmonella30	SAL_XB8646AA_AS			CIP-R	gyrA_S83F, gyrA_D87G, parC_S80I	2018	Nigeria	Unknown
SAL_BB8881AA	Salmonella2	SAL_XB8648AA_AS			CIP-R	gyrA_S83F, gyrA_D87G, parC_S80I	2018	Nigeria	Poultry
SAL_BB8898AA	Salmonella26	SAL_XB8665AA_AS			CIP-R	gyrA_S83F, gyrA_D87G, parC_S80I	2018	Nigeria	Poultry
SAL_BB8912AA	Salmonella75	SAL_XB9398AA_AS			CIP-R	gyrA_S83F, gyrA_D87G, parC_S80I	2018		Unknown
SAL_BB8935AA	Salmon7	SAL_YB1255AA_AS			CIP-R	gyrA_S83F, gyrA_D87G, parC_S80I	2019	Nigeria	Poultry
SAL_CA0809AA	65114	SAL_EA6943AA_AS	SAMN03478663	SRR1968570	CIP-R	gyrA_S83F, gyrA_D87G, parC_S80I	2014	United Kingdom	Human
SAL_CA1129AA	61911	SAL_EA7012AA_AS	SAMN03478549	SRR1968456	CIP-R	gyrA_S83F, gyrA_D87G, parC_S80I	2014	United Kingdom	Human
SAL_CA2022AA	67529	SAL_EA7245AA_AS	SAMN03478013	SRR1967922	CIP-R	gyrA_S83F, gyrA_D87G, parC_S80I	2014	United Kingdom	Human
SAL_CA2854AA	63739	SAL_EA7528AA_AS	SAMN03477207	SRR1967117	CIP-R	gyrA_S83F, gyrA_D87G, parC_S80I	2014	United Kingdom	Human
SAL_CA2982AA	25169	SAL_EA7564AA_AS	SAMN03477067	SRR1966989	CIP-R	gyrA_S83F, gyrA_D87G, parC_S80I	2014	United Kingdom	Human
SAL_CA3107AA	27017	SAL_EA7596AA_AS	SAMN03476942	SRR1966864	CIP-R	gyrA_S83F, gyrA_D87G, parC_S80I	2014	United Kingdom	Human
SAL_CA3402AA	12134	SAL_EA7705AA_AS	SAMN03476647	SRR1966565	CIP-R	gyrA_S83F, gyrA_D87G, parC_S80I	2014	United Kingdom	Human
SAL_CA3598AA	69896	SAL_EA7767AA_AS	SAMN03476452	SRR1966369	CIP-R	gyrA_S83F, gyrA_D87G, parC_S80I	2014	United Kingdom	Human
SAL_CA3704AA	83335	SAL_IA9076AA_AS	SAMN03476346	SRR1966263	CIP-R	gyrA_S83F, gyrA_D87G, parC_S80I	2015	United Kingdom	Human
SAL_CA3965AA	12106	SAL_EA7883AA_AS	SAMN03476084	SRR1965993	CIP-R	gyrA_S83F, gyrA_D87G, parC_S80I	2014	United Kingdom	Human
SAL_CA4829AA	13418	SAL_EA8167AA_AS	SAMN03473973	SRR1965077	CIP-R	gyrA_S83F, gyrA_D87G, parC_S80I	2014	United Kingdom	Human
SAL_CA5923AA	62606	SAL_EA8562AA_AS	SAMN03466547	SRR1958654	CIP-R	gyrA_S83F, gyrA_D87G, parC_S80I	2014	United Kingdom	Human
SAL_CA6724AA	62627	SAL_EA8797AA_AS	SAMN03465746	SRR1957844	CIP-R	gyrA_S83F, gyrA_D87G, parC_S80I	2014	United Kingdom	Human
SAL_CA9194AA	FDA339958	SAL_FA0321AA_AS	SAMN02844235	SRR1726150	CIP-R	gyrA_S83F, gyrA_D87G, parC_S80I	2005	Egypt	Environment
SAL_CB0878AA	880361	SAL_AC7121AA_AS	SAMN14008311	SRR11028989	CIP-R	gyrA_S83F, gyrA_D87G, parC_S80I	2020	United Kingdom	Human
SAL_CB1297AA	877879	SAL_AC6772AA_AS	SAMN13948280	SRR10992628	CIP-R	gyrA_S83F, gyrA_D87G, parC_S80I	2020	United Kingdom	Human
SAL_CB3290AA	890487	SAL_BC4623AA_AS	SAMN14161934	SRR11142778	CIP-R	gyrA_S83F, gyrA_D87G, parC_S80I	2019	United Kingdom	Human
SAL_CB3378AA	890486	SAL_BC4535AA_AS	SAMN14161826	SRR11142521	CIP-R	gyrA_S83F, gyrA_D87G, parC_S80I	2019	United Kingdom	Human
SAL_CB5304AA	895925	SAL_CC3976AA_AS	SAMN14271101	SRR11231006	CIP-R	gyrA_S83F, gyrA_D87G, parC_S80I	2020	United Kingdom	Human
SAL_CB5945AA	Sal4	SAL_DC0460AA_AS			CIP-R	gyrA_S83F, gyrA_D87G, parC_S80I	2018	Nigeria	Poultry
SAL_CB5947AA	Sal5	SAL_DC0462AA_AS			CIP-R	gyrA_S83F, gyrA_D87G, parC_S80I	2018	Nigeria	Poultry
SAL_CB7875AA	31537_1_35	SAL_EC7633AA_AS			CIP-R	gyrA_S83F, gyrA_D87G, parC_S80I	2018	Nigeria	Poultry
SAL_CB7884AA	31537_1_74	SAL_EC7642AA_AS			CIP-R	gyrA_S83F, gyrA_D87G, parC_S80I	2018	Nigeria	Poultry
SAL_CB7887AA	31537_1_223	SAL_EC7645AA_AS			CIP-R	gyrA_S83F, gyrA_D87G, parC_S80I	2018	Nigeria	Poultry
SAL_CB7892AA	31537_1_244	SAL_EC7650AA_AS			CIP-R	gyrA_S83F, gyrA_D87G, parC_S80I	2018	Nigeria	Poultry
SAL_DA5953AA	FDA850987	SAL_FA3893AA_AS	SAMN02800589	SRR1501669	CIP-R	gyrA_S83F, gyrA_D87G, parC_S80I	2014	United States	Environment
SAL_DB4489AA	ST-198	SAL_IC1178AA_AS	SAMEA6990904	ERR4276933	CIP-R	gyrA_S83F, gyrA_D87G, parC_S80I	2017	Norway	Human
SAL_DB4490AA	ST-198	SAL_IC1177AA_AS	SAMEA6990903	ERR4276932	CIP-R	gyrA_S83F, gyrA_D87G, parC_S80I	2015	Norway	Human
SAL_DB6685AA	QLUF123	SAL_IC4007AA_AS			CIP-R	gyrA_S83F, gyrA_D87G, parC_S80I	2018	China	Human
SAL_DB6943AA	68	SAL_IC4669AA_AS	SAMEA6635761	ERR4145408	CIP-R	gyrA_S83F, gyrA_D87G, parC_S80I	2018	Nigeria	Poultry
SAL_DB6951AA	61	SAL_IC4661AA_AS	SAMEA6635754	ERR4145400	CIP-R	gyrA_S83F, gyrA_D87G, parC_S80I	2018	Nigeria	Poultry
SAL_DB6956AA	46	SAL_IC4656AA_AS	SAMEA6635739	ERR4145395	CIP-R	gyrA_S83F, gyrA_D87G, parC_S80I	2018	Nigeria	Poultry
SAL_DB6957AA	57	SAL_IC4655AA_AS	SAMEA6635750	ERR4145394	CIP-R	gyrA_S83F, gyrA_D87G, parC_S80I	2018	Nigeria	Poultry
SAL_DB6961AA	53	SAL_IC4651AA_AS	SAMEA6635746	ERR4145390	CIP-R	gyrA_S83F, gyrA_D87G, parC_S80I	2018	Nigeria	Poultry
SAL_DB6966AA	31	SAL_IC4646AA_AS	SAMEA6635724	ERR4145385	CIP-R	gyrA_S83F, gyrA_D87G, parC_S80I	2018	Nigeria	Poultry
SAL_DB6968AA	44	SAL_IC4644AA_AS	SAMEA6635737	ERR4145383	CIP-R	gyrA_S83F, gyrA_D87G, parC_S80I	2018	Nigeria	Poultry
SAL_DB6976AA	36	SAL_IC4636AA_AS	SAMEA6635729	ERR4145375	CIP-R	gyrA_S83F, gyrA_D87G, parC_S80I	2018	Nigeria	Poultry
SAL_DB6982AA	28	SAL_IC4630AA_AS	SAMEA6635721	ERR4145369	CIP-R	gyrA_S83F, gyrA_D87G, parC_S80I	2018	Nigeria	Poultry
SAL_DB6995AA	15	SAL_IC4617AA_AS	SAMEA6635708	ERR4145356	CIP-R	gyrA_S83F, gyrA_D87G, parC_S80I	2018	Nigeria	Poultry
SAL_DB7008AA	2	SAL_IC4603AA_AS	SAMEA6635695	ERR4145342	CIP-R	gyrA_S83F, gyrA_D87G, parC_S80I	2018	Nigeria	Poultry
SAL_DB8228AA	sam_ECDC_b297bfff-1b93-474a-a7b5-7b1bc256a06d	SAL_IC8548AA_AS	SAMEA7097408	ERR4386308	CIP-R	gyrA_S83F, gyrA_D87G, parC_S80I			Unknown
SAL_DB8229AA	sam_RKI_17-06869	SAL_IC8547AA_AS	SAMEA7094250	ERR4383985	CIP-R	gyrA_S83F, gyrA_D87G, parC_S80I			Unknown
SAL_DB8230AA	sam_RKI_17-04797	SAL_IC8546AA_AS	SAMEA7094236	ERR4383984	CIP-R	gyrA_S83F, gyrA_D87G, parC_S80I			Unknown
SAL_DB8233AA	sam_RKI_17-02304	SAL_IC8543AA_AS	SAMEA7093054	ERR4383980	CIP-R	gyrA_S83F, gyrA_D87G, parC_S80I			Unknown
SAL_DB8234AA	sam_RKI_16-04315	SAL_IC8542AA_AS	SAMEA7093038	ERR4383979	CIP-R	gyrA_S83F, gyrA_D87G, parC_S80I			Unknown
SAL_DB8420AA	sam_RIVM_H_2016-04	SAL_IC8446AA_AS	SAMEA7101009	ERR4391923	CIP-R	gyrA_S83F, gyrA_D87G, parC_S80I			Unknown
SAL_DB8434AA	sam_RIVM_H_2009-01	SAL_IC8432AA_AS	SAMEA7099394	ERR4389156	CIP-R	gyrA_S83F, gyrA_D87G, parC_S80I			Unknown
SAL_DB8846AA	sam_RIVM_H_2017-08	SAL_IC8399AA_AS	SAMEA7109676	ERR4395285	CIP-R	gyrA_S83F, gyrA_D87G, parC_S80I			Unknown
SAL_DB8847AA	sam_RIVM_H_2017-07	SAL_IC8398AA_AS	SAMEA7109675	ERR4395282	CIP-R	gyrA_S83F, gyrA_D87G, parC_S80I			Unknown
SAL_DB8849AA	sam_RIVM_H_2017-05	SAL_IC8396AA_AS	SAMEA7109673	ERR4395275	CIP-R	gyrA_S83F, gyrA_D87G, parC_S80I			Unknown
SAL_DB8851AA	sam_RIVM_H_2017-03	SAL_IC8394AA_AS	SAMEA7109461	ERR4393800	CIP-R	gyrA_S83F, gyrA_D87G, parC_S80I			Unknown
SAL_DB8854AA	sam_RIVM_H_2016-15	SAL_IC8391AA_AS	SAMEA7109457	ERR4393635	CIP-R	gyrA_S83F, gyrA_D87G, parC_S80I			Unknown
SAL_DB8855AA	sam_RIVM_H_2016-14	SAL_IC8390AA_AS	SAMEA7109430	ERR4393282	CIP-R	gyrA_S83F, gyrA_D87G, parC_S80I			Unknown
SAL_DB8856AA	sam_RIVM_H_2016-13	SAL_IC8389AA_AS	SAMEA7109429	ERR4393276	CIP-R	gyrA_S83F, gyrA_D87G, parC_S80I			Unknown
SAL_DB8857AA	sam_RIVM_H_2016-12	SAL_IC8388AA_AS	SAMEA7109428	ERR4393275	CIP-R	gyrA_S83F, gyrA_D87G, parC_S80I			Unknown
SAL_DB8858AA	sam_RIVM_H_2016-11	SAL_IC8387AA_AS	SAMEA7109427	ERR4393274	CIP-R	gyrA_S83F, gyrA_D87G, parC_S80I			Unknown
SAL_DB8860AA	sam_RIVM_H_2017-19	SAL_IC8385AA_AS	SAMEA7109183	ERR4393272	CIP-R	gyrA_S83F, gyrA_D87G, parC_S80I			Unknown
SAL_DB8863AA	sam_RIVM_H_2017-16	SAL_IC8382AA_AS	SAMEA7109140	ERR4393229	CIP-R	gyrA_S83F, gyrA_D87G, parC_S80I			Unknown
SAL_DB8864AA	sam_RIVM_H_2017-15	SAL_IC8381AA_AS	SAMEA7109139	ERR4393228	CIP-R	gyrA_S83F, gyrA_D87G, parC_S80I			Unknown
SAL_DB8865AA	sam_RIVM_H_2017-14	SAL_IC8380AA_AS	SAMEA7109138	ERR4393227	CIP-R	gyrA_S83F, gyrA_D87G, parC_S80I			Unknown
SAL_DB8866AA	sam_RIVM_H_2017-13	SAL_IC8379AA_AS	SAMEA7109137	ERR4393225	CIP-R	gyrA_S83F, gyrA_D87G, parC_S80I			Unknown
SAL_DB8867AA	sam_RIVM_H_2017-12	SAL_IC8378AA_AS	SAMEA7109136	ERR4393224	CIP-R	gyrA_S83F, gyrA_D87G, parC_S80I			Unknown
SAL_DB8868AA	sam_RIVM_H_2017-11	SAL_IC8377AA_AS	SAMEA7109135	ERR4393222	CIP-R	gyrA_S83F, gyrA_D87G, parC_S80I			Unknown
SAL_DB8869AA	sam_RIVM_H_2017-10	SAL_IC8376AA_AS	SAMEA7109134	ERR4393221	CIP-R	gyrA_S83F, gyrA_D87G, parC_S80I			Unknown
SAL_DB8870AA	sam_RIVM_H_2017-09	SAL_IC8375AA_AS	SAMEA7109132	ERR4393220	CIP-R	gyrA_S83F, gyrA_D87G, parC_S80I			Unknown
SAL_DB8871AA	sam_RIVM_H_2016-09	SAL_IC8374AA_AS	SAMEA7108932	ERR4392815	CIP-R	gyrA_S83F, gyrA_D87G, parC_S80I			Unknown
SAL_DB8872AA	sam_RIVM_H_2016-08	SAL_IC8373AA_AS	SAMEA7108931	ERR4392814	CIP-R	gyrA_S83F, gyrA_D87G, parC_S80I			Unknown
SAL_DB8873AA	sam_RIVM_H_2016-07	SAL_IC8372AA_AS	SAMEA7108930	ERR4392813	CIP-R	gyrA_S83F, gyrA_D87G, parC_S80I			Unknown
SAL_EA3974AA	FDA847499-2	SAL_IA4882AA_AS	SAMN02847728	SRR2830966	CIP-R	gyrA_S83F, gyrA_D87G, parC_S80I	2014	Jordan	Other
SAL_EA3975AA	FDA847499-1	SAL_IA4881AA_AS	SAMN02847727	SRR2830941	CIP-R	gyrA_S83F, gyrA_D87G, parC_S80I	2014	Jordan	Other
SAL_EA6434AA	CFSAN031565	SAL_JA9952AA_AS	SAMN03577098	SRR3027723	CIP-R	gyrA_S83F, gyrA_D87G, parC_S80I	2005	Ethiopia	Swine
SAL_EA6435AA	CFSAN031570	SAL_JA9953AA_AS	SAMN03577103	SRR3027722	CIP-R	gyrA_S83F, gyrA_D87G, parC_S80I	2005	Ethiopia	Swine
SAL_EA6436AA	CFSAN031560	SAL_JA9954AA_AS	SAMN03577093	SRR3027721	CIP-R	gyrA_S83F, gyrA_D87G, parC_S80I	2005	Ethiopia	Swine
SAL_EA6437AA	CFSAN031567	SAL_JA9955AA_AS	SAMN03577100	SRR3027720	CIP-R	gyrA_S83F, gyrA_D87G, parC_S80I	2005	Ethiopia	Swine
SAL_EA6438AA	CFSAN031557	SAL_JA9956AA_AS	SAMN03577090	SRR3027719	CIP-R	gyrA_S83F, gyrA_D87G, parC_S80I	2005	Ethiopia	Other
SAL_EA6440AA	CFSAN031562	SAL_JA9958AA_AS	SAMN03577095	SRR3027717	CIP-R	gyrA_S83F, gyrA_D87G, parC_S80I	2005	Ethiopia	Swine
SAL_EA6443AA	CFSAN031559	SAL_JA9961AA_AS	SAMN03577092	SRR3027714	CIP-R	gyrA_S83F, gyrA_D87G, parC_S80I	2005	Ethiopia	Swine
SAL_EA6445AA	CFSAN031556	SAL_JA9963AA_AS	SAMN03577089	SRR3027712	CIP-R	gyrA_S83F, gyrA_D87G, parC_S80I	2005	Ethiopia	Unknown
SAL_EA6446AA	CFSAN031561	SAL_JA9964AA_AS	SAMN03577094	SRR3027711	CIP-R	gyrA_S83F, gyrA_D87G, parC_S80I	2005	Ethiopia	Swine
SAL_EA6447AA	CFSAN031566	SAL_JA9965AA_AS	SAMN03577099	SRR3027710	CIP-R	gyrA_S83F, gyrA_D87G, parC_S80I	2005	Ethiopia	Swine
SAL_EA6679AA	CFSAN031568	SAL_KA0197AA_AS	SAMN03577101	SRR3027708	CIP-R	gyrA_S83F, gyrA_D87G, parC_S80I	2005	Ethiopia	Swine
SAL_EA6680AA	CFSAN031563	SAL_KA0198AA_AS	SAMN03577096	SRR3027707	CIP-R	gyrA_S83F, gyrA_D87G, parC_S80I	2005	Ethiopia	Swine
SAL_EA6681AA	CFSAN031558	SAL_KA0199AA_AS	SAMN03577091	SRR3027706	CIP-R	gyrA_S83F, gyrA_D87G, parC_S80I	2005	Ethiopia	Unknown
SAL_EA7972AA	97237	SAL_KA1497AA_AS	SAMN04363026	SRR3048774	CIP-R	gyrA_S83F, gyrA_D87G, parC_S80I		United Kingdom	Human
SAL_EA9119AA	CFSAN031749	SAL_KA2699AA_AS	SAMN03577282	SRR3115987	CIP-R	gyrA_S83F, gyrA_D87G, parC_S80I	2013	Ethiopia	Bovine
SAL_EA9128AA	CFSAN031748	SAL_KA2708AA_AS	SAMN03577281	SRR3115978	CIP-R	gyrA_S83F, gyrA_D87G, parC_S80I	2013	Ethiopia	Bovine
SAL_EA9137AA	CFSAN031747	SAL_KA2717AA_AS	SAMN03577280	SRR3115968	CIP-R	gyrA_S83F, gyrA_D87G, parC_S80I	2013	Ethiopia	Bovine
SAL_EA9370AA	FDA847485-2	SAL_KA2961AA_AS	SAMN02847726	SRR3137271	CIP-R	gyrA_S83F, gyrA_D87G, parC_S80I	2014	Jordan	Other
SAL_EA9371AA	FDA847485-1	SAL_KA2962AA_AS	SAMN02847725	SRR3137270	CIP-R	gyrA_S83F, gyrA_D87G, parC_S80I	2014	Jordan	Other
SAL_EA9375AA	FDA849151 1-MRV/BS-2	SAL_KA2966AA_AS	SAMN02847744	SRR3137263	CIP-R	gyrA_S83F, gyrA_D87G, parC_S80I	2014	Israel	Other
SAL_EB2184AA	S18BD05011	SAL_JC6094AA_AS	SAMN15366318	SRR12087469	CIP-R	gyrA_S83F, gyrA_D87G, parC_S80I	2018	Belgium	Human
SAL_FA5617AA	CFSAN032099	SAL_KA9733AA_AS	SAMN03577632	SRR3407233	CIP-R	gyrA_S83F, gyrA_D87G, parC_S80I	2014	United States	Poultry
SAL_FA6250AA	CFSAN032106	SAL_LA0466AA_AS	SAMN03577639	SRR3479671	CIP-R	gyrA_S83F, gyrA_D87G, parC_S80I	2014	United States	Poultry
SAL_FA6252AA	CFSAN032103	SAL_LA0464AA_AS	SAMN03577636	SRR3479669	CIP-R	gyrA_S83F, gyrA_D87G, parC_S80I	2014	United States	Poultry
SAL_FB0652AA	s181	SAL_LC4989AA_AS			CIP-R	gyrA_S83F, gyrA_D87G, parC_S80I	2015	Tanzania	Poultry
SAL_FB0676AA	s225	SAL_LC5013AA_AS			CIP-R	gyrA_S83F, gyrA_D87G, parC_S80I	2015	Tanzania	Poultry
SAL_FB0677AA	s228	SAL_LC5014AA_AS			CIP-R	gyrA_S83F, gyrA_D87G, parC_S80I	2015	Tanzania	Poultry
SAL_FB0678AA	s240	SAL_LC5015AA_AS			CIP-R	gyrA_S83F, gyrA_D87G, parC_S80I	2015	Tanzania	Poultry
SAL_FB0681AA	s351	SAL_LC5018AA_AS			CIP-R	gyrA_S83F, gyrA_D87G, parC_S80I	2016	Tanzania	Poultry
SAL_FB0829AA	s25-	SAL_LC5304AA_AS			CIP-R	gyrA_S83F, gyrA_D87G, parC_S80I	2015	Tanzania	Poultry
SAL_FB6026AA	1058184	SAL_MC5685AA_AS	SAMN17198706	SRR13340788	CIP-R	gyrA_S83F, gyrA_D87G, parC_S80I	2020	United Kingdom	Human
SAL_FB6177AA	1059439	SAL_MC5889AA_AS	SAMN17212009	SRR13349768	CIP-R	gyrA_S83F, gyrA_D87G, parC_S80I	2020	United Kingdom	Human
SAL_FB6434AA	JT9-06	SAL_MC6163AA_AS			CIP-R	gyrA_S83F, gyrA_D87G, parC_S80I			Unknown
SAL_FB6626AA	MC8-10	SAL_MC6444AA_AS			CIP-R	gyrA_S83F, gyrA_D87G, parC_S80I			Unknown
SAL_FB6653AA	1062014	SAL_MC6644AA_AS	SAMN17265904	SRR13389356	CIP-R	gyrA_S83F, gyrA_D87G, parC_S80I	2020	United Kingdom	Human
SAL_FB6999AA	TM1-10	SAL_MC6871AA_AS			CIP-R	gyrA_S83F, gyrA_D87G, parC_S80I			Unknown
SAL_FB7000AA	TM2-10	SAL_MC6872AA_AS			CIP-R	gyrA_S83F, gyrA_D87G, parC_S80I			Unknown
SAL_FB7051AA	TM4-10	SAL_MC6891AA_AS			CIP-R	gyrA_S83F, gyrA_D87G, parC_S80I			Unknown
SAL_FB7052AA	TM5-10	SAL_MC6892AA_AS			CIP-R	gyrA_S83F, gyrA_D87G, parC_S80I			Unknown
SAL_FB7053AA	TM6-10	SAL_MC6893AA_AS			CIP-R	gyrA_S83F, gyrA_D87G, parC_S80I			Unknown
SAL_FB7054AA	TM7-10	SAL_MC6894AA_AS			CIP-R	gyrA_S83F, gyrA_D87G, parC_S80I			Unknown
SAL_FB7055AA	TM8-10	SAL_MC6895AA_AS			CIP-R	gyrA_S83F, gyrA_D87G, parC_S80I			Unknown
SAL_FB7116AA	TM9-10	SAL_MC6952AA_AS			CIP-R	gyrA_S83F, gyrA_D87G, parC_S80I			Unknown
SAL_FB7315AA	XDYL7-10	SAL_MC7177AA_AS			CIP-R	gyrA_S83F, gyrA_D87G, parC_S80I			Unknown
SAL_FB7374AA	FG4-10	SAL_MC7303AA_AS			CIP-R	gyrA_S83F, gyrA_D87G, parC_S80I			Unknown
SAL_FB7496AA	XDYL3-10	SAL_MC7448AA_AS			CIP-R	gyrA_S83F, gyrA_D87G, parC_S80I			Unknown
SAL_GA1713AA	KS 6	SAL_LA7678AA_AS	SAMN02368597	SRR1840667	CIP-R	gyrA_S83F, gyrA_D87G, parC_S80I	2007	Nigeria	Poultry
SAL_GA3483AA	BCW_2895	SAL_LA5985AA_AS	SAMN02368760	SRR1106351	CIP-R	gyrA_S83F, gyrA_D87G, parC_S80I			Unknown
SAL_GA3595AA	BCW_2722	SAL_LA5873AA_AS	SAMN02368599	SRR1106463	CIP-R	gyrA_S83F, gyrA_D87G, parC_S80I	2011	Nigeria	Other
SAL_GA3596AA	BCW_2721	SAL_LA5872AA_AS	SAMN02368598	SRR1106464	CIP-R	gyrA_S83F, gyrA_D87G, parC_S80I	2009	Nigeria	Environment
SAL_GB6475AA	JST10	SAL_NC8896AA_AS			CIP-R	gyrA_S83F, gyrA_D87G, parC_S80I			Unknown
SAL_IA0694AA	171157	SAL_QA0645AA_AS	SAMN06248372	SRR5194289	CIP-R	gyrA_S83F, gyrA_D87G, parC_S80I	2015	United Kingdom	Human
SAL_IB1443AA	19-07617	SAL_PC8286AA_AS	SAMEA7540955	ERR4832944	CIP-R	gyrA_S83F, gyrA_D87G, parC_S80I	2019	Germany	Human
SAL_IB1486AA	19-02988	SAL_PC8242AA_AS	SAMEA7540910	ERR4832900	CIP-R	gyrA_S83F, gyrA_D87G, parC_S80I	2019	Germany	Human
SAL_IB1583AA	17-04797	SAL_PC8146AA_AS	SAMEA7540817	ERR4832808	CIP-R	gyrA_S83F, gyrA_D87G, parC_S80I	2017	Germany	Human
SAL_IB1593AA	17-02304	SAL_PC8136AA_AS	SAMEA7540807	ERR4832798	CIP-R	gyrA_S83F, gyrA_D87G, parC_S80I	2017	Germany	Human
SAL_IB2561AA	1197367	SAL_PC9628AA_AS	SAMN19676631	SRR14792138	CIP-R	gyrA_S83F, gyrA_D87G, parC_S80I	2021	United Kingdom	Human
SAL_IB2751AA	NYVetLIRN-279	SAL_QC0080AA_AS	SAMN19732399	SRR14835671	CIP-R	gyrA_S83F, gyrA_D87G, parC_S80I	2021	United States	Other
SAL_IB2752AA	NYVetLIRN-278	SAL_QC0079AA_AS	SAMN19732398	SRR14835672	CIP-R	gyrA_S83F, gyrA_D87G, parC_S80I	2021	United States	Other
SAL_IB2753AA	NYVetLIRN-277	SAL_QC0078AA_AS	SAMN19732397	SRR14835673	CIP-R	gyrA_S83F, gyrA_D87G, parC_S80I	2021	United States	Other
SAL_IB3531AA	NYVetLIRN-282	SAL_QC1048AA_AS	SAMN19812473	SRR14879317	CIP-R	gyrA_S83F, gyrA_D87G, parC_S80I	2021	United States	Other
SAL_IB3532AA	NYVetLIRN-281	SAL_QC1047AA_AS	SAMN19812472	SRR14879318	CIP-R	gyrA_S83F, gyrA_D87G, parC_S80I	2021	United States	Other
SAL_IB3533AA	NYVetLIRN-280	SAL_QC1046AA_AS	SAMN19812471	SRR14879319	CIP-R	gyrA_S83F, gyrA_D87G, parC_S80I	2021	United States	Other
SAL_IB4407AA	NYVetLIRN-307	SAL_QC2774AA_AS	SAMN19945946	SRR14996208	CIP-R	gyrA_S83F, gyrA_D87G, parC_S80I	2021	United States	Other
SAL_IB4408AA	NYVetLIRN-306	SAL_QC2773AA_AS	SAMN19945945	SRR14996209	CIP-R	gyrA_S83F, gyrA_D87G, parC_S80I	2021	United States	Environment
SAL_IB4409AA	NYVetLIRN-305	SAL_QC2772AA_AS	SAMN19945944	SRR14996210	CIP-R	gyrA_S83F, gyrA_D87G, parC_S80I	2021	United States	Environment
SAL_IB4410AA	NYVetLIRN-304	SAL_QC2771AA_AS	SAMN19945943	SRR14996211	CIP-R	gyrA_S83F, gyrA_D87G, parC_S80I	2021	United States	Other
SAL_IB4411AA	NYVetLIRN-303	SAL_QC2770AA_AS	SAMN19945942	SRR14996212	CIP-R	gyrA_S83F, gyrA_D87G, parC_S80I	2021	United States	Other
SAL_IB4412AA	NYVetLIRN-302	SAL_QC2769AA_AS	SAMN19945941	SRR14996213	CIP-R	gyrA_S83F, gyrA_D87G, parC_S80I	2021	United States	Other
SAL_IB4413AA	NYVetLIRN-301	SAL_QC2768AA_AS	SAMN19945940	SRR14996214	CIP-R	gyrA_S83F, gyrA_D87G, parC_S80I	2021	United States	Other
SAL_IB4414AA	NYVetLIRN-300	SAL_QC2767AA_AS	SAMN19945939	SRR14996215	CIP-R	gyrA_S83F, gyrA_D87G, parC_S80I	2021	United States	Other
SAL_IB4415AA	NYVetLIRN-299	SAL_QC2766AA_AS	SAMN19945938	SRR14996216	CIP-R	gyrA_S83F, gyrA_D87G, parC_S80I	2021	United States	Other
SAL_IB6172AA	1244172	SAL_QC4512AA_AS	SAMN20085599	SRR15054555	CIP-R	gyrA_S83F, gyrA_D87G, parC_S80I	2021	United Kingdom	Human
SAL_IB9370AA	PL-NIZP-PZH-86/18	SAL_QC9605AA_AS			CIP-R	gyrA_S83F, gyrA_D87G, parC_S80I	2018	Poland	Human
SAL_JA6449AA	367220	SAL_SA9248AA_AS	SAMN07152377	SRR5583183	CIP-R	gyrA_S83F, gyrA_D87G, parC_S80I	2017	United Kingdom	Human
SAL_JA6926AA	361797	SAL_TA0410AA_AS	SAMN07155897	SRR5585240	CIP-R	gyrA_S83F, gyrA_D87G, parC_S80I	2017	United Kingdom	Human
SAL_JB0375AA	440885	SAL_RC1839AA_AS	SAMN20606985	SRR15366395	CIP-R	gyrA_S83F, gyrA_D87G, parC_S80I	2017	United Kingdom	Unknown
SAL_JB0400AA	556831	SAL_RC1760AA_AS	SAMN20606888	SRR15366368	CIP-R	gyrA_S83F, gyrA_D87G, parC_S80I	2018	United Kingdom	Unknown
SAL_JB0463AA	556834	SAL_RC1195AA_AS	SAMN20606903	SRR15366227	CIP-R	gyrA_S83F, gyrA_D87G, parC_S80I	2018	United Kingdom	Unknown
SAL_JB0561AA	628820	SAL_RC1093AA_AS	SAMN20603588	SRR15362082	CIP-R	gyrA_S83F, gyrA_D87G, parC_S80I	2018	United Kingdom	Human
SAL_JB1569AA	W1-027	SAL_RC3516AA_AS	SAMN21040098	SRR15669523	CIP-R	gyrA_S83F, gyrA_D87G, parC_S80I	2021	United States	Environment
SAL_JB1570AA	W1-026	SAL_RC3515AA_AS	SAMN21040097	SRR15669524	CIP-R	gyrA_S83F, gyrA_D87G, parC_S80I	2021	United States	Environment
SAL_JB1571AA	W1-025	SAL_RC3514AA_AS	SAMN21040096	SRR15669525	CIP-R	gyrA_S83F, gyrA_D87G, parC_S80I	2021	United States	Environment
SAL_JB1572AA	W1-023	SAL_RC3513AA_AS	SAMN21040095	SRR15669526	CIP-R	gyrA_S83F, gyrA_D87G, parC_S80I	2021	United States	Other
SAL_JB1573AA	W1-024	SAL_RC3512AA_AS	SAMN21040094	SRR15669527	CIP-R	gyrA_S83F, gyrA_D87G, parC_S80I	2021	United States	Other
SAL_JB6453AA	1325499	SAL_RC9626AA_AS	SAMN20839476	SRR15502374	CIP-R	gyrA_S83F, gyrA_D87G, parC_S80I	2021	United Kingdom	Human
SAL_KA1642AA	kentucky_HD_68L	SAL_TA7040AA_AS	SAMEA104143958	ERR2019831	CIP-R	gyrA_S83F, gyrA_D87G, parC_S80I	2013	Nigeria	Human
SAL_KA1643AA	kentucky_DS_172	SAL_TA7039AA_AS	SAMEA104143957	ERR2019830	CIP-R	gyrA_S83F, gyrA_D87G, parC_S80I	2011	Nigeria	Poultry
SAL_KA1644AA	kentucky_DS_173	SAL_TA7038AA_AS	SAMEA104143956	ERR2019829	CIP-R	gyrA_S83F, gyrA_D87G, parC_S80I	2011	Nigeria	Poultry
SAL_KA1645AA	kentucky_DS_167	SAL_TA7037AA_AS	SAMEA104143955	ERR2019828	CIP-R	gyrA_S83F, gyrA_D87G, parC_S80I	2011	Nigeria	Poultry
SAL_KA1646AA	kentucky_DS_69	SAL_TA7036AA_AS	SAMEA104143954	ERR2019827	CIP-R	gyrA_S83F, gyrA_D87G, parC_S80I	2011	Nigeria	Poultry
SAL_KA1652AA	kentucky_DS_50	SAL_TA7030AA_AS	SAMEA104143948	ERR2019821	CIP-R	gyrA_S83F, gyrA_D87G, parC_S80I	2011	Nigeria	Poultry
SAL_KA1654AA	kentucky_OL_121	SAL_TA7028AA_AS	SAMEA104143946	ERR2019819	CIP-R	gyrA_S83F, gyrA_D87G, parC_S80I	2011	Nigeria	Poultry
SAL_KA1656AA	kentucky_1D_100	SAL_TA7026AA_AS	SAMEA104143944	ERR2019817	CIP-R	gyrA_S83F, gyrA_D87G, parC_S80I	2011	Nigeria	Bovine
SAL_KA1657AA	kentucky_AK_617	SAL_TA7025AA_AS	SAMEA104143943	ERR2019816	CIP-R	gyrA_S83F, gyrA_D87G, parC_S80I	2011	Nigeria	Bovine
SAL_KA1658AA	kentucky_AK_584	SAL_TA7024AA_AS	SAMEA104143942	ERR2019815	CIP-R	gyrA_S83F, gyrA_D87G, parC_S80I	2011	Nigeria	Bovine
SAL_KA2728AA	PNUSAS013866	SAL_TA7860AA_AS	SAMN07159016	SRR5812103	CIP-R	gyrA_S83F, gyrA_D87G, parC_S80I	2017	United States	Human
SAL_KA3739AA	15-5-20170523	SAL_TA9677AA_AS			CIP-R	gyrA_S83F, gyrA_D87G, parC_S80I		United Kingdom	Unknown
SAL_KB3267AA	1521299	SAL_SC5935AA_AS	SAMN23038586	SRR16910942	CIP-R	gyrA_S83F, gyrA_D87G, parC_S80I	2021	United Kingdom	Human
SAL_MA1157AA	MS170274	SAL_WA2830AA_AS	SAMEA104348998	ERR2173656	CIP-R	gyrA_S83F, gyrA_D87G, parC_S80I	2017	Ireland	Human
SAL_OA7903AA	07AF4403	SAL_ZA8861AA_AS	SAMN08784213	SRR6898491	CIP-R	gyrA_S83F, gyrA_D87G, parC_S80I		Ethiopia	Human
SAL_OA7904AA	201111973	SAL_ZA8860AA_AS	SAMN08784216	SRR6898492	CIP-R	gyrA_S83F, gyrA_D87G, parC_S80I		Cameroon	Human
SAL_OA7905AA	08-KS6	SAL_ZA8859AA_AS	SAMN08784215	SRR6898493	CIP-R	gyrA_S83F, gyrA_D87G, parC_S80I		Nigeria	Human
SAL_OA7906AA	Emirats_06-02339	SAL_ZA8858AA_AS	SAMN08784210	SRR6898494	CIP-R	gyrA_S83F, gyrA_D87G, parC_S80I		United Arab Emirates	Human
SAL_OA7908AA	201205363	SAL_ZA8856AA_AS	SAMN08784212	SRR6898496	CIP-R	gyrA_S83F, gyrA_D87G, parC_S80I		Kuwait	Human
SAL_OA7909AA	Emirats_07-04654	SAL_ZA8855AA_AS	SAMN08784211	SRR6898497	CIP-R	gyrA_S83F, gyrA_D87G, parC_S80I		United Arab Emirates	Human
SAL_OA7921AA	80-11-252-4482	SAL_ZA8843AA_AS	SAMN08784197	SRR6898509	CIP-R	gyrA_S83F, gyrA_D87G, parC_S80I		Iraq	Human
SAL_OA7922AA	54514	SAL_ZA8842AA_AS	SAMN08784192	SRR6898510	CIP-R	gyrA_S83F, gyrA_D87G, parC_S80I		Egypt	Human
SAL_OA7923AA	05-1199	SAL_ZA8841AA_AS	SAMN08784191	SRR6898511	CIP-R	gyrA_S83F, gyrA_D87G, parC_S80I		Egypt	Human
SAL_OA7926AA	201007469	SAL_ZA8838AA_AS	SAMN08784196	SRR6898514	CIP-R	gyrA_S83F, gyrA_D87G, parC_S80I		Egypt	Human
SAL_OA7927AA	1015497	SAL_ZA8837AA_AS	SAMN08784195	SRR6898515	CIP-R	gyrA_S83F, gyrA_D87G, parC_S80I		Sudan	Human
SAL_OA7928AA	507810	SAL_ZA8836AA_AS	SAMN08784194	SRR6898516	CIP-R	gyrA_S83F, gyrA_D87G, parC_S80I		Egypt	Human
SAL_OA7929AA	H08148185	SAL_ZA8835AA_AS	SAMN08784193	SRR6898517	CIP-R	gyrA_S83F, gyrA_D87G, parC_S80I		Egypt	Human
SAL_OA7950AA	2711075	SAL_ZA8814AA_AS	SAMN08784203	SRR6898538	CIP-R	gyrA_S83F, gyrA_D87G, parC_S80I		Egypt	Human
SAL_OA7954AA	974194	SAL_ZA8810AA_AS	SAMN08784199	SRR6898542	CIP-R	gyrA_S83F, gyrA_D87G, parC_S80I		Egypt	Human
SAL_OA7955AA	201302105	SAL_ZA8809AA_AS	SAMN08784200	SRR6898543	CIP-R	gyrA_S83F, gyrA_D87G, parC_S80I		Egypt	Human
SAL_OA7956AA	201100664	SAL_ZA8808AA_AS	SAMN08784201	SRR6898544	CIP-R	gyrA_S83F, gyrA_D87G, parC_S80I		Egypt	Human
SAL_OA7957AA	201000305	SAL_ZA8807AA_AS	SAMN08784202	SRR6898545	CIP-R	gyrA_S83F, gyrA_D87G, parC_S80I		Egypt	Human
SAL_OA7959AA	201008929	SAL_ZA8805AA_AS	SAMN08784208	SRR6898547	CIP-R	gyrA_S83F, gyrA_D87G, parC_S80I		Djibouti	Human
SAL_PA0359AA	CFSAN064267	SAL_AB1511AA_AS	SAMN07134898	SRR6945351	CIP-R	gyrA_S83F, gyrA_D87G, parC_S80I	2011	Nigeria	Bovine
SAL_PA0383AA	CFSAN064251	SAL_AB1487AA_AS	SAMN07135178	SRR6945020	CIP-R	gyrA_S83F, gyrA_D87G, parC_S80I	2011	Nigeria	Poultry
SAL_PA0384AA	CFSAN064250	SAL_AB1486AA_AS	SAMN07135179	SRR6945017	CIP-R	gyrA_S83F, gyrA_D87G, parC_S80I	2011	Nigeria	Poultry
SAL_PA0387AA	CFSAN064254	SAL_AB1483AA_AS	SAMN07135175	SRR6944479	CIP-R	gyrA_S83F, gyrA_D87G, parC_S80I	2011	Nigeria	Poultry
SAL_PA0388AA	CFSAN064253	SAL_AB1482AA_AS	SAMN07135176	SRR6944478	CIP-R	gyrA_S83F, gyrA_D87G, parC_S80I	2011	Nigeria	Poultry
SAL_PA0391AA	CFSAN064259	SAL_AB1558AA_AS	SAMN07135170	SRR6949545	CIP-R	gyrA_S83F, gyrA_D87G, parC_S80I	2011	Nigeria	Poultry
SAL_PA0392AA	CFSAN064260	SAL_AB1557AA_AS	SAMN07135169	SRR6949522	CIP-R	gyrA_S83F, gyrA_D87G, parC_S80I	2011	Nigeria	Poultry
SAL_PA0400AA	CFSAN064263	SAL_AB1549AA_AS	SAMN07135166	SRR6946373	CIP-R	gyrA_S83F, gyrA_D87G, parC_S80I	2011	Nigeria	Poultry
SAL_PA0407AA	CFSAN064206	SAL_AB1566AA_AS	SAMN07135298	SRR6949697	CIP-R	gyrA_S83F, gyrA_D87G, parC_S80I	2009	Nigeria	Swine
SAL_PA0412AA	CFSAN064255	SAL_AB1561AA_AS	SAMN07135174	SRR6949610	CIP-R	gyrA_S83F, gyrA_D87G, parC_S80I	2011	Nigeria	Poultry
SAL_PA0413AA	CFSAN064256	SAL_AB1560AA_AS	SAMN07135173	SRR6949609	CIP-R	gyrA_S83F, gyrA_D87G, parC_S80I	2011	Nigeria	Poultry
SAL_PA0414AA	CFSAN064257	SAL_AB1559AA_AS	SAMN07135172	SRR6949573	CIP-R	gyrA_S83F, gyrA_D87G, parC_S80I	2011	Nigeria	Poultry
SAL_PA0438AA	CFSAN064208	SAL_AB1615AA_AS	SAMN07135296	SRR6950452	CIP-R	gyrA_S83F, gyrA_D87G, parC_S80I	2011	Nigeria	Swine
SAL_PA6371AA	440793	SAL_AB7836AA_AS	SAMN09207656	SRR7163920	CIP-R	gyrA_S83F, gyrA_D87G, parC_S80I	2017	United Kingdom	Human
SAL_PA7966AA	223485	SAL_AB9358AA_AS	SAMN09227984	SRR7187264	CIP-R	gyrA_S83F, gyrA_D87G, parC_S80I	2016	United Kingdom	Human
SAL_PA8491AA	130389	SAL_BB0241AA_AS	SAMN09257989	SRR7216071	CIP-R	gyrA_S83F, gyrA_D87G, parC_S80I	2015	United Kingdom	Human
SAL_QA0378AA	305264	SAL_BB2028AA_AS	SAMN09302543	SRR7251574	CIP-R	gyrA_S83F, gyrA_D87G, parC_S80I	2016	United Kingdom	Human
SAL_QA1460AA	360377	SAL_BB3140AA_AS	SAMN09380563	SRR7278091	CIP-R	gyrA_S83F, gyrA_D87G, parC_S80I	2017	United Kingdom	Human
SAL_QA1884AA	384964	SAL_FB9482AA_AS	SAMN09386327	SRR7284317	CIP-R	gyrA_S83F, gyrA_D87G, parC_S80I	2017	United Kingdom	Human
SAL_QA3190AA	368319	SAL_BB5084AA_AS	SAMN09404442	SRR7299161	CIP-R	gyrA_S83F, gyrA_D87G, parC_S80I	2017	United Kingdom	Human
SAL_QA3797AA	458537	SAL_BB5578AA_AS	SAMN09423353	SRR7310632	CIP-R	gyrA_S83F, gyrA_D87G, parC_S80I	2017	United Kingdom	Human
SAL_QA5134AA	319805	SAL_BB7218AA_AS	SAMN09434963	SRR7351477	CIP-R	gyrA_S83F, gyrA_D87G, parC_S80I	2016	United Kingdom	Human
SAL_QA6627AA	405945	SAL_BB8105AA_AS	SAMN09463032	SRR7401730	CIP-R	gyrA_S83F, gyrA_D87G, parC_S80I	2017	United Kingdom	Human
SAL_QA6708AA	172485	SAL_BB8631AA_AS	SAMN09469283	SRR7410328	CIP-R	gyrA_S83F, gyrA_D87G, parC_S80I	2015	United Kingdom	Human
SAL_QA8115AA	N07-0242	SAL_BB9679AA_AS	SAMN08936689	SRR7426183	CIP-R	gyrA_S83F, gyrA_D87G, parC_S80I	2007	Switzerland	Human
SAL_QA8116AA	N07-0248	SAL_BB9678AA_AS	SAMN08936686	SRR7426184	CIP-R	gyrA_S83F, gyrA_D87G, parC_S80I	2007	Switzerland	Human
SAL_QA8120AA	N06-1925	SAL_BB9674AA_AS	SAMN08936736	SRR7426188	CIP-R	gyrA_S83F, gyrA_D87G, parC_S80I	2006	Switzerland	Human
SAL_QA8122AA	N05-1087	SAL_BB9672AA_AS	SAMN08936743	SRR7426190	CIP-R	gyrA_S83F, gyrA_D87G, parC_S80I	2005	Switzerland	Human
SAL_QA8125AA	N06-0385	SAL_BB9669AA_AS	SAMN08936738	SRR7426193	CIP-R	gyrA_S83F, gyrA_D87G, parC_S80I	2006	Switzerland	Human
SAL_QA8126AA	N06-0568	SAL_BB9668AA_AS	SAMN08936732	SRR7426194	CIP-R	gyrA_S83F, gyrA_D87G, parC_S80I	2006	Switzerland	Human
SAL_QA8127AA	N06-0620	SAL_BB9667AA_AS	SAMN08936735	SRR7426195	CIP-R	gyrA_S83F, gyrA_D87G, parC_S80I	2006	Switzerland	Human
SAL_QA8128AA	N06-1353	SAL_BB9666AA_AS	SAMN08936739	SRR7426196	CIP-R	gyrA_S83F, gyrA_D87G, parC_S80I	2006	Switzerland	Human
SAL_QA8613AA	N13-0925	SAL_CB0316AA_AS	SAMN08936538	SRR7439272	CIP-R	gyrA_S83F, gyrA_D87G, parC_S80I	2013	Switzerland	Human
SAL_QA9229AA	N06-1791	SAL_CB0750AA_AS	SAMN08936747	SRR7441830	CIP-R	gyrA_S83F, gyrA_D87G, parC_S80I	2006	Switzerland	Human
SAL_QA9230AA	N06-1287	SAL_CB0749AA_AS	SAMN08936749	SRR7441831	CIP-R	gyrA_S83F, gyrA_D87G, parC_S80I	2006	Switzerland	Human
SAL_QA9231AA	N06-0239	SAL_CB0748AA_AS	SAMN08936753	SRR7441832	CIP-R	gyrA_S83F, gyrA_D87G, parC_S80I	2006	Switzerland	Human
SAL_RA2536AA	1302F28195	SAL_CB3311AA_AS	SAMEA4663235	ERR2580277	CIP-R	gyrA_S83F, gyrA_D87G, parC_S80I		Denmark	Human
SAL_RA2539AA	1703H36955	SAL_CB3308AA_AS	SAMEA4663232	ERR2580274	CIP-R	gyrA_S83F, gyrA_D87G, parC_S80I		Denmark	Human
SAL_RA2641AA	371900	SAL_CB3588AA_AS	SAMN09566386	SRR7469092	CIP-R	gyrA_S83F, gyrA_D87G, parC_S80I	2017	United Kingdom	Human
SAL_RA3435AA	146080	SAL_CB5046AA_AS	SAMN09607681	SRR7474665	CIP-R	gyrA_S83F, gyrA_D87G, parC_S80I	2015	United Kingdom	Human
SAL_RA3478AA	516920	SAL_CB5003AA_AS	SAMN09607171	SRR7474365	CIP-R	gyrA_S83F, gyrA_D87G, parC_S80I	2018	United Kingdom	Human
SAL_RA3737AA	360489	SAL_CB5333AA_AS	SAMN09624143	SRR7480280	CIP-R	gyrA_S83F, gyrA_D87G, parC_S80I	2017	United Kingdom	Human
SAL_RA7019AA	173542	SAL_CB9583AA_AS	SAMN09661941	SRR7523854	CIP-R	gyrA_S83F, gyrA_D87G, parC_S80I	2015	United Kingdom	Human
SAL_RA7212AA	442166	SAL_CB9385AA_AS	SAMN09661755	SRR7523660	CIP-R	gyrA_S83F, gyrA_D87G, parC_S80I	2017	United Kingdom	Human
SAL_RA7255AA	451981	SAL_CB9249AA_AS	SAMN09661692	SRR7523617	CIP-R	gyrA_S83F, gyrA_D87G, parC_S80I	2017	United Kingdom	Human
SAL_RA7318AA	152453	SAL_CB9185AA_AS	SAMN09658839	SRR7523184	CIP-R	gyrA_S83F, gyrA_D87G, parC_S80I	2015	United Kingdom	Human
SAL_RA7354AA	137137	SAL_CB9149AA_AS	SAMN09658796	SRR7523148	CIP-R	gyrA_S83F, gyrA_D87G, parC_S80I	2015	United Kingdom	Human
SAL_SA6449AA	582820	SAL_EB0815AA_AS	SAMN10068937	SRR7842487	CIP-R	gyrA_S83F, gyrA_D87G, parC_S80I	2018	United Kingdom	Human
SAL_SA6799AA	573534	SAL_EB1312AA_AS	SAMN10080063	SRR7866892	CIP-R	gyrA_S83F, gyrA_D87G, parC_S80I	2018	United Kingdom	Human
SAL_SA7648AA	605805	SAL_EB4140AA_AS	SAMN10098112	SRR7885283	CIP-R	gyrA_S83F, gyrA_D87G, parC_S80I	2018	United Kingdom	Human
SAL_SA8691AA	597035	SAL_EB5371AA_AS	SAMN10104816	SRR7892202	CIP-R	gyrA_S83F, gyrA_D87G, parC_S80I	2018	United Kingdom	Human
SAL_SA9541AA	495815	SAL_EB6685AA_AS	SAMN10140043	SRR7910397	CIP-R	gyrA_S83F, gyrA_D87G, parC_S80I	2018	United Kingdom	Human
SAL_TA0450AA	612547	SAL_EB7916AA_AS	SAMN10173558	SRR7962023	CIP-R	gyrA_S83F, gyrA_D87G, parC_S80I	2018	United Kingdom	Human
SAL_TA1489AA	572339	SAL_EB9689AA_AS	SAMN10241359	SRR8054524	CIP-R	gyrA_S83F, gyrA_D87G, parC_S80I	2018	United Kingdom	Human
SAL_TA2271AA	621454	SAL_FB0904AA_AS	SAMN10272239	SRR8087170	CIP-R	gyrA_S83F, gyrA_D87G, parC_S80I	2018	United Kingdom	Human
SAL_TA2710AA	625721	SAL_FB1089AA_AS	SAMN10282788	SRR8098376	CIP-R	gyrA_S83F, gyrA_D87G, parC_S80I	2018	United Kingdom	Human
SAL_TA6206AA	625745	SAL_FB4995AA_AS	SAMN10349555	SRR8137415	CIP-R	gyrA_S83F, gyrA_D87G, parC_S80I	2018	United Kingdom	Human
SAL_TA6635AA	628847	SAL_FB5758AA_AS	SAMN10356485	SRR8142786	CIP-R	gyrA_S83F, gyrA_D87G, parC_S80I	2018	United Kingdom	Human
SAL_TA8345AA	625738	SAL_GB1338AA_AS	SAMN10439001	SRR8204763	CIP-R	gyrA_S83F, gyrA_D87G, parC_S80I	2018	United Kingdom	Human
SAL_TA9743AA	643132	SAL_GB5430AA_AS	SAMN10495126	SRR8258106	CIP-R	gyrA_S83F, gyrA_D87G, parC_S80I	2018	United Kingdom	Human
SAL_TA9960AA	CFSAN083272	SAL_GB5803AA_AS	SAMN10505365	SRR8267451	CIP-R	gyrA_S83F, gyrA_D87G, parC_S80I	2016	Nigeria	Environment
SAL_VA1638AA	SMG-19-148	SAL_IB8820AA_AS			CIP-R	gyrA_S83F, gyrA_D87G, parC_S80I		United Kingdom	Unknown
SAL_VA1874AA	436050	SAL_IB9546AA_AS	SAMN10868056	SRR8526100	CIP-R	gyrA_S83F, gyrA_D87G, parC_S80I	2017	United Kingdom	Human
SAL_VA2046AA	497215	SAL_IB9351AA_AS	SAMN10867428	SRR8524733	CIP-R	gyrA_S83F, gyrA_D87G, parC_S80I	2018	United Kingdom	Human
SAL_VA3250AA	416209	SAL_JB1022AA_AS	SAMN10887210	SRR8548612	CIP-R	gyrA_S83F, gyrA_D87G, parC_S80I	2017	United Kingdom	Human
SAL_VA4398AA	408248	SAL_JB4500AA_AS	SAMN10907593	SRR8553991	CIP-R	gyrA_S83F, gyrA_D87G, parC_S80I	2017	United Kingdom	Human
SAL_VA8255AA	689092	SAL_JB8828AA_AS	SAMN11025447	SRR8636400	CIP-R	gyrA_S83F, gyrA_D87G, parC_S80I	2019	United Kingdom	Human
SAL_VA8954AA	295014	SAL_KB0732AA_AS	SAMN11046547	SRR8661126	CIP-R	gyrA_S83F, gyrA_D87G, parC_S80I	2016	United Kingdom	Human
SAL_VA9203AA	306637	SAL_KB0482AA_AS	SAMN11043619	SRR8657045	CIP-R	gyrA_S83F, gyrA_D87G, parC_S80I	2016	United Kingdom	Human
SAL_WA0553AA	199825	SAL_KB3123AA_AS	SAMN11095714	SRR8704720	CIP-R	gyrA_S83F, gyrA_D87G, parC_S80I	2015	United Kingdom	Other
SAL_WA6301AA	724577	SAL_LB5712AA_AS	SAMN11478216	SRR8943400	CIP-R	gyrA_S83F, gyrA_D87G, parC_S80I	2019	United Kingdom	Human
SAL_WA6924AA	CFSAN031277	SAL_LB7188AA_AS	SAMN03576811	SRR8980100	CIP-R	gyrA_S83F, gyrA_D87G, parC_S80I	2013	Ethiopia	Bovine
SAL_WA6926AA	CFSAN031278	SAL_LB7186AA_AS	SAMN03576812	SRR8980098	CIP-R	gyrA_S83F, gyrA_D87G, parC_S80I	2013	Ethiopia	Bovine
SAL_XA0519AA	CFSAN031279	SAL_MB2179AA_AS	SAMN03576813	SRR9090953	CIP-R	gyrA_S83F, gyrA_D87G, parC_S80I	2013	Ethiopia	Poultry
SAL_XA0520AA	CFSAN031280	SAL_MB2178AA_AS	SAMN03576814	SRR9090952	CIP-R	gyrA_S83F, gyrA_D87G, parC_S80I	2013	Ethiopia	Poultry
SAL_XA1066AA	CFSAN083302	SAL_MB3866AA_AS	SAMN11897683	SRR9164983	CIP-R	gyrA_S83F, gyrA_D87G, parC_S80I	2014	Nigeria	Swine
SAL_XA1092AA	CFSAN083252	SAL_MB3839AA_AS	SAMN11897625	SRR9164951	CIP-R	gyrA_S83F, gyrA_D87G, parC_S80I	2016	Nigeria	Other
SAL_XA1275AA	SMG-19-707	SAL_MB4173AA_AS			CIP-R	gyrA_S83F, gyrA_D87G, parC_S80I	2019	United Kingdom	Unknown
SAL_XA1650AA	CFSAN064207	SAL_MB4745AA_AS	SAMN07135297	SRR9200728	CIP-R	gyrA_S83F, gyrA_D87G, parC_S80I	2011	Nigeria	Swine
SAL_XA5662AA	760242	SAL_MB9994AA_AS	SAMN12090389	SRR9322968	CIP-R	gyrA_S83F, gyrA_D87G, parC_S80I	2019	United Kingdom	Human
SAL_XA7515AA	29627_1_171	SAL_NB4507AA_AS			CIP-R	gyrA_S83F, gyrA_D87G, parC_S80I	2018	Nigeria	Poultry
SAL_XA7516AA	29627_1_179	SAL_NB4508AA_AS			CIP-R	gyrA_S83F, gyrA_D87G, parC_S80I	2018	Nigeria	Poultry
SAL_XA7518AA	29627_1_188	SAL_NB4510AA_AS			CIP-R	gyrA_S83F, gyrA_D87G, parC_S80I	2018	Nigeria	Poultry
SAL_XA7520AA	29627_1_191	SAL_NB4512AA_AS			CIP-R	gyrA_S83F, gyrA_D87G, parC_S80I	2018	Nigeria	Poultry
SAL_XA7522AA	29627_1_201	SAL_NB4514AA_AS			CIP-R	gyrA_S83F, gyrA_D87G, parC_S80I	2018	Nigeria	Poultry
SAL_XA7537AA	29627_1_328	SAL_NB4529AA_AS			CIP-R	gyrA_S83F, gyrA_D87G, parC_S80I	2018	Nigeria	Poultry
SAL_XA7543AA	29627_1_336	SAL_NB4535AA_AS			CIP-R	gyrA_S83F, gyrA_D87G, parC_S80I	2018	Nigeria	Poultry
SAL_XA7549AA	29627_1_347	SAL_NB4541AA_AS			CIP-R	gyrA_S83F, gyrA_D87G, parC_S80I	2018	Nigeria	Poultry
SAL_XA7558AA	29627_1_64	SAL_NB4550AA_AS			CIP-R	gyrA_S83F, gyrA_D87G, parC_S80I	2018	Nigeria	Poultry
SAL_XA8062AA	28042_4#138	SAL_NB5160AA_AS			CIP-R	gyrA_S83F, gyrA_D87G, parC_S80I	2018	Nigeria	Poultry
SAL_XA8071AA	28042_4#223	SAL_NB5169AA_AS			CIP-R	gyrA_S83F, gyrA_D87G, parC_S80I	2018	Nigeria	Poultry
SAL_XA8074AA	28042_4#69	SAL_NB5172AA_AS			CIP-R	gyrA_S83F, gyrA_D87G, parC_S80I	2018	Nigeria	Poultry
SAL_XA8078AA	28042_4#16	SAL_NB5176AA_AS			CIP-R	gyrA_S83F, gyrA_D87G, parC_S80I	2018	Nigeria	Poultry
SAL_XA8091AA	28042_4#219	SAL_NB5191AA_AS			CIP-R	gyrA_S83F, gyrA_D87G, parC_S80I	2018	Nigeria	Poultry
SAL_XA8094AA	28042_4#288	SAL_NB5194AA_AS			CIP-R	gyrA_S83F, gyrA_D87G, parC_S80I	2018	Nigeria	Poultry
SAL_XA8095AA	28042_4#284	SAL_NB5195AA_AS			CIP-R	gyrA_S83F, gyrA_D87G, parC_S80I	2018	Nigeria	Poultry
SAL_XA8097AA	28522_3#146	SAL_NB5197AA_AS			CIP-R	gyrA_S83F, gyrA_D87G, parC_S80I	2018	Nigeria	Poultry
SAL_XA8105AA	28522_3#138	SAL_NB5205AA_AS			CIP-R	gyrA_S83F, gyrA_D87G, parC_S80I	2018	Nigeria	Poultry
SAL_XA8109AA	28522_3#21	SAL_NB5209AA_AS			CIP-R	gyrA_S83F, gyrA_D87G, parC_S80I	2018	Nigeria	Poultry
SAL_XA8114AA	28042_4#308	SAL_NB5214AA_AS			CIP-R	gyrA_S83F, gyrA_D87G, parC_S80I	2018	Nigeria	Poultry
SAL_XA8115AA	28042_4#175	SAL_NB5215AA_AS			CIP-R	gyrA_S83F, gyrA_D87G, parC_S80I	2018	Nigeria	Poultry
SAL_XA8128AA	28042_4#57	SAL_NB5230AA_AS			CIP-R	gyrA_S83F, gyrA_D87G, parC_S80I	2018	Nigeria	Poultry
SAL_XA8132AA	28522_3#102	SAL_NB5234AA_AS			CIP-R	gyrA_S83F, gyrA_D87G, parC_S80I	2018	Nigeria	Poultry
SAL_XA8135AA	28522_3#344	SAL_NB5237AA_AS			CIP-R	gyrA_S83F, gyrA_D87G, parC_S80I	2018	Nigeria	Poultry
SAL_XA8136AA	28522_3#86	SAL_NB5238AA_AS			CIP-R	gyrA_S83F, gyrA_D87G, parC_S80I	2018	Nigeria	Poultry
SAL_XA8137AA	28042_4#98	SAL_NB5239AA_AS			CIP-R	gyrA_S83F, gyrA_D87G, parC_S80I	2018	Nigeria	Poultry
SAL_XA8149AA	28042_4#32	SAL_NB5251AA_AS			CIP-R	gyrA_S83F, gyrA_D87G, parC_S80I	2018	Nigeria	Poultry
SAL_XA8152AA	28522_3#122	SAL_NB5256AA_AS			CIP-R	gyrA_S83F, gyrA_D87G, parC_S80I	2018	Nigeria	Poultry
SAL_XA8173AA	28042_4#296	SAL_NB5277AA_AS			CIP-R	gyrA_S83F, gyrA_D87G, parC_S80I	2018	Nigeria	Poultry
SAL_XA8181AA	28522_3#154	SAL_NB5285AA_AS			CIP-R	gyrA_S83F, gyrA_D87G, parC_S80I	2018	Nigeria	Poultry
SAL_XA8189AA	28522_3#126	SAL_NB5295AA_AS			CIP-R	gyrA_S83F, gyrA_D87G, parC_S80I	2018	Nigeria	Poultry
SAL_XA8201AA	28042_4#369	SAL_NB5307AA_AS			CIP-R	gyrA_S83F, gyrA_D87G, parC_S80I	2018	Nigeria	Poultry
SAL_XA8208AA	28042_4#166	SAL_NB5314AA_AS			CIP-R	gyrA_S83F, gyrA_D87G, parC_S80I	2018	Nigeria	Poultry
SAL_XA8211AA	28042_4#320	SAL_NB5317AA_AS			CIP-R	gyrA_S83F, gyrA_D87G, parC_S80I	2018	Nigeria	Poultry
SAL_XA8219AA	28522_3#98	SAL_NB5325AA_AS			CIP-R	gyrA_S83F, gyrA_D87G, parC_S80I	2018	Nigeria	Poultry
SAL_XA8223AA	28042_4#272	SAL_NB5331AA_AS			CIP-R	gyrA_S83F, gyrA_D87G, parC_S80I	2018	Nigeria	Poultry
SAL_XA8370AA	29627_1#232	SAL_NB5642AA_AS			CIP-R	gyrA_S83F, gyrA_D87G, parC_S80I	2018	Nigeria	Poultry
SAL_XA8395AA	29627_1#185	SAL_NB5669AA_AS			CIP-R	gyrA_S83F, gyrA_D87G, parC_S80I	2018	Nigeria	Poultry
SAL_XA8423AA	29627_1#145	SAL_NB5702AA_AS			CIP-R	gyrA_S83F, gyrA_D87G, parC_S80I	2018	Nigeria	Poultry
SAL_XA8440AA	29627_1#113	SAL_NB5721AA_AS			CIP-R	gyrA_S83F, gyrA_D87G, parC_S80I	2018	Nigeria	Poultry
SAL_XA8455AA	29627_1#236	SAL_NB5736AA_AS			CIP-R	gyrA_S83F, gyrA_D87G, parC_S80I	2018	Nigeria	Poultry
SAL_XA8457AA	29627_1#245	SAL_NB5742AA_AS			CIP-R	gyrA_S83F, gyrA_D87G, parC_S80I	2018	Nigeria	Poultry
SAL_XA9779AA	769791	SAL_NB7117AA_AS	SAMN12227226	SRR9649525	CIP-R	gyrA_S83F, gyrA_D87G, parC_S80I	2019	United Kingdom	Human
SAL_XA9870AA	769162	SAL_NB7004AA_AS	SAMN12221134	SRR9647945	CIP-R	gyrA_S83F, gyrA_D87G, parC_S80I	2019	United Kingdom	Human
SAL_YA5735AA	SMG-19-1066	SAL_OB4851AA_AS			CIP-R	gyrA_S83F, gyrA_D87G, parC_S80I		United Kingdom	Unknown
SAL_YA8998AA	CFSAN083231	SAL_PB5794AA_AS	SAMN12601640	SRR9998334	CIP-R	gyrA_S83F, gyrA_D87G, parC_S80I	2016	Nigeria	Poultry
SAL_YA9111AA	790444	SAL_PB6069AA_AS	SAMN12610893	SRR10006906	CIP-R	gyrA_S83F, gyrA_D87G, parC_S80I	2019	United Kingdom	Human
SAL_AA9202AA	917	SAL_EA2361AA_AS	SAMEA2583998	ERR526808	CIP-R	gyrA_S83F, gyrA_D87N, parC_S80I	2012	Kuwait	Human
SAL_AA9203AA	915	SAL_EA2362AA_AS	SAMEA2583997	ERR526807	CIP-R	gyrA_S83F, gyrA_D87N, parC_S80I	2012	Kuwait	Human
SAL_AB1071AA	Salmonella Kentucky	SAL_TB1600AA_AS	SAMN13073664	SRR10322747	CIP-R	gyrA_S83F, gyrA_D87N, parC_S80I	2017	South Korea	Human
SAL_AB1072AA	Salmonella Kentucky	SAL_TB1599AA_AS	SAMN13073663	SRR10322748	CIP-R	gyrA_S83F, gyrA_D87N, parC_S80I	2017	South Korea	Human
SAL_AB1075AA	Salmonella Kentucky	SAL_TB1596AA_AS	SAMN13073660	SRR10322751	CIP-R	gyrA_S83F, gyrA_D87N, parC_S80I	2014	South Korea	Human
SAL_AB1076AA	Salmonella Kentucky	SAL_TB1595AA_AS	SAMN13073659	SRR10322752	CIP-R	gyrA_S83F, gyrA_D87N, parC_S80I	2014	South Korea	Human
SAL_AB1078AA	Salmonella Kentucky	SAL_TB1593AA_AS	SAMN13073657	SRR10322754	CIP-R	gyrA_S83F, gyrA_D87N, parC_S80I	2013	South Korea	Human
SAL_AB1079AA	Salmonella Kentucky	SAL_TB1592AA_AS	SAMN13073656	SRR10322755	CIP-R	gyrA_S83F, gyrA_D87N, parC_S80I	2013	South Korea	Human
SAL_AB1209AA	SMG-19-1790	SAL_TB2627AA_AS			CIP-R	gyrA_S83F, gyrA_D87N, parC_S80I		United Kingdom	Unknown
SAL_AB1649AA	828247	SAL_TB3780AA_AS	SAMN13154226	SRR10360809	CIP-R	gyrA_S83F, gyrA_D87N, parC_S80I	2019	United Kingdom	Human
SAL_AB2050AA	831237	SAL_TB5655AA_AS	SAMN13182075	SRR10386716	CIP-R	gyrA_S83F, gyrA_D87N, parC_S80I	2019	United Kingdom	Human
SAL_AB8894AA	834849	SAL_VB0213AA_AS	SAMN13253870	SRR10424264	CIP-R	gyrA_S83F, gyrA_D87N, parC_S80I	2019	United Kingdom	Human
SAL_AB8960AA	834845	SAL_VB0147AA_AS	SAMN13245155	SRR10420544	CIP-R	gyrA_S83F, gyrA_D87N, parC_S80I	2019	United Kingdom	Human
SAL_BA8561AA	75952	SAL_EA6238AA_AS	SAMN03479822	SRR1969746	CIP-R	gyrA_S83F, gyrA_D87N, parC_S80I	2014	United Kingdom	Human
SAL_BA9219AA	45576	SAL_EA6456AA_AS	SAMN03479551	SRR1969474	CIP-R	gyrA_S83F, gyrA_D87N, parC_S80I	2014	United Kingdom	Human
SAL_BA9358AA	50843	SAL_EA6524AA_AS	SAMN03479456	SRR1969379	CIP-R	gyrA_S83F, gyrA_D87N, parC_S80I	2014	United Kingdom	Human
SAL_BB1575AA	MC_04-0765	SAL_VB6023AA_AS	SAMEA7114190	ERR4400697	CIP-R	gyrA_S83F, gyrA_D87N, parC_S80I	2004	Ireland	Human
SAL_BB1916AA	JM_08/37	SAL_VB5682AA_AS	SAMEA7115263	ERR4401769	CIP-R	gyrA_S83F, gyrA_D87N, parC_S80I	2008	Northern Ireland	Human
SAL_BB3147AA	837034	SAL_VB9464AA_AS	SAMN13293485	SRR10454578	CIP-R	gyrA_S83F, gyrA_D87N, parC_S80I	2019	United Kingdom	Human
SAL_BB4314AA	CFSAN072778	SAL_WB4254AA_AS	SAMN13527205	SRR10665533	CIP-R	gyrA_S83F, gyrA_D87N, parC_S80I	2015	Tunisia	Environment
SAL_BB4316AA	CFSAN072776	SAL_WB4252AA_AS	SAMN13527203	SRR10665535	CIP-R	gyrA_S83F, gyrA_D87N, parC_S80I	2015	Tunisia	Environment
SAL_BB4318AA	CFSAN072815	SAL_WB4250AA_AS	SAMN13527236	SRR10665537	CIP-R	gyrA_S83F, gyrA_D87N, parC_S80I	2013	Tunisia	Environment
SAL_BB4319AA	CFSAN072813	SAL_WB4249AA_AS	SAMN13527235	SRR10665538	CIP-R	gyrA_S83F, gyrA_D87N, parC_S80I	2016	Tunisia	Environment
SAL_BB4325AA	CFSAN072806	SAL_WB4243AA_AS	SAMN13527229	SRR10665544	CIP-R	gyrA_S83F, gyrA_D87N, parC_S80I	2013	Tunisia	Environment
SAL_BB4326AA	CFSAN072775	SAL_WB4242AA_AS	SAMN13527202	SRR10665545	CIP-R	gyrA_S83F, gyrA_D87N, parC_S80I	2015	Tunisia	Environment
SAL_BB4327AA	CFSAN072805	SAL_WB4241AA_AS	SAMN13527228	SRR10665546	CIP-R	gyrA_S83F, gyrA_D87N, parC_S80I	2015	Tunisia	Environment
SAL_BB4337AA	CFSAN072774	SAL_WB4231AA_AS	SAMN13527201	SRR10665556	CIP-R	gyrA_S83F, gyrA_D87N, parC_S80I	2015	Tunisia	Environment
SAL_BB4431AA	851840	SAL_WB4504AA_AS	SAMN13542542	SRR10667058	CIP-R	gyrA_S83F, gyrA_D87N, parC_S80I	2019	United Kingdom	Human
SAL_BB5330AA	MC_08-0263	SAL_WB8237AA_AS	SAMEA7113143	ERR4399652	CIP-R	gyrA_S83F, gyrA_D87N, parC_S80I	2008	Ireland	Human
SAL_CA0048AA	45980	SAL_EA6657AA_AS	SAMN03479057	SRR1968959	CIP-R	gyrA_S83F, gyrA_D87N, parC_S80I	2014	United Kingdom	Human
SAL_CA0449AA	41955	SAL_EA6735AA_AS	SAMN03478859	SRR1968761	CIP-R	gyrA_S83F, gyrA_D87N, parC_S80I	2014	United Kingdom	Human
SAL_CA0730AA	75967	SAL_EA6896AA_AS	SAMN03478701	SRR1968609	CIP-R	gyrA_S83F, gyrA_D87N, parC_S80I	2014	United Kingdom	Human
SAL_CA1115AA	60157	SAL_EA7011AA_AS	SAMN03478558	SRR1968465	CIP-R	gyrA_S83F, gyrA_D87N, parC_S80I	2014	United Kingdom	Human
SAL_CA1223AA	27781	SAL_LA4001AA_AS	SAMN03478453	SRR1968362	CIP-R	gyrA_S83F, gyrA_D87N, parC_S80I	2014	United Kingdom	Human
SAL_CA1272AA	40296	SAL_IA8524AA_AS	SAMN03478413	SRR1968322	CIP-R	gyrA_S83F, gyrA_D87N, parC_S80I	2014	United Kingdom	Human
SAL_CA1488AA	46554	SAL_EA7085AA_AS	SAMN03478299	SRR1968208	CIP-R	gyrA_S83F, gyrA_D87N, parC_S80I	2014	United Kingdom	Human
SAL_CA2283AA	45584	SAL_IA8703AA_AS	SAMN03477778	SRR1967688	CIP-R	gyrA_S83F, gyrA_D87N, parC_S80I	2014	United Kingdom	Human
SAL_CA2425AA	60126	SAL_EA7373AA_AS	SAMN03477636	SRR1967546	CIP-R	gyrA_S83F, gyrA_D87N, parC_S80I	2014	United Kingdom	Human
SAL_CA2608AA	93565	SAL_EA7442AA_AS	SAMN03477453	SRR1967363	CIP-R	gyrA_S83F, gyrA_D87N, parC_S80I	2015	United Kingdom	Human
SAL_CA2670AA	40243	SAL_EA7466AA_AS	SAMN03477391	SRR1967301	CIP-R	gyrA_S83F, gyrA_D87N, parC_S80I	2014	United Kingdom	Human
SAL_CA2870AA	63895	SAL_EA7533AA_AS	SAMN03477179	SRR1967101	CIP-R	gyrA_S83F, gyrA_D87N, parC_S80I	2014	United Kingdom	Human
SAL_CA3254AA	52968	SAL_IA8954AA_AS	SAMN03476795	SRR1966717	CIP-R	gyrA_S83F, gyrA_D87N, parC_S80I	2014	United Kingdom	Human
SAL_CA3296AA	40782	SAL_BA3121AA_AS	SAMN03476753	SRR1966675	CIP-R	gyrA_S83F, gyrA_D87N, parC_S80I	2014	United Kingdom	Human
SAL_CA3333AA	27019	SAL_EA7677AA_AS	SAMN03476716	SRR1966637	CIP-R	gyrA_S83F, gyrA_D87N, parC_S80I	2014	United Kingdom	Human
SAL_CA3597AA	26651	SAL_EA7765AA_AS	SAMN03476453	SRR1966370	CIP-R	gyrA_S83F, gyrA_D87N, parC_S80I	2014	United Kingdom	Human
SAL_CA3638AA	83297	SAL_EA7778AA_AS	SAMN03476412	SRR1966329	CIP-R	gyrA_S83F, gyrA_D87N, parC_S80I	2015	United Kingdom	Human
SAL_CA3924AA	96223	SAL_IA9145AA_AS	SAMN03476126	SRR1966039	CIP-R	gyrA_S83F, gyrA_D87N, parC_S80I	2015	United Kingdom	Human
SAL_CA4011AA	61867	SAL_IA9167AA_AS	SAMN03476038	SRR1965947	CIP-R	gyrA_S83F, gyrA_D87N, parC_S80I	2014	United Kingdom	Human
SAL_CA4029AA	63607	SAL_EA7909AA_AS	SAMN03476020	SRR1965929	CIP-R	gyrA_S83F, gyrA_D87N, parC_S80I	2014	United Kingdom	Human
SAL_CA4093AA	95043	SAL_IA9188AA_AS	SAMN03475956	SRR1965862	CIP-R	gyrA_S83F, gyrA_D87N, parC_S80I	2015	United Kingdom	Human
SAL_CA4109AA	75991	SAL_EA7935AA_AS	SAMN03475940	SRR1965846	CIP-R	gyrA_S83F, gyrA_D87N, parC_S80I	2014	United Kingdom	Human
SAL_CA4267AA	25244	SAL_EA7983AA_AS	SAMN03475781	SRR1965670	CIP-R	gyrA_S83F, gyrA_D87N, parC_S80I	2014	United Kingdom	Human
SAL_CA4667AA	93540	SAL_BA3424AA_AS	SAMN03475375	SRR1965250	CIP-R	gyrA_S83F, gyrA_D87N, parC_S80I	2015	United Kingdom	Human
SAL_CA4750AA	51299	SAL_BA4332AA_AS	SAMN03474052	SRR1965158	CIP-R	gyrA_S83F, gyrA_D87N, parC_S80I	2014	United Kingdom	Human
SAL_CA4767AA	23448	SAL_EA8146AA_AS	SAMN03474035	SRR1965141	CIP-R	gyrA_S83F, gyrA_D87N, parC_S80I	2014	United Kingdom	Human
SAL_CA5046AA	79115	SAL_EA8238AA_AS	SAMN03469819	SRR1963342	CIP-R	gyrA_S83F, gyrA_D87N, parC_S80I	2015	United Kingdom	Human
SAL_CA5592AA	73617	SAL_EA8439AA_AS	SAMN03468885	SRR1960038	CIP-R	gyrA_S83F, gyrA_D87N, parC_S80I	2014	United Kingdom	Human
SAL_CA5693AA	78682	SAL_EA8472AA_AS	SAMN03468609	SRR1959427	CIP-R	gyrA_S83F, gyrA_D87N, parC_S80I	2014	United Kingdom	Human
SAL_CA5698AA	71569	SAL_EA8479AA_AS	SAMN03468603	SRR1959422	CIP-R	gyrA_S83F, gyrA_D87N, parC_S80I	2014	United Kingdom	Human
SAL_CA5941AA	49722	SAL_EA8567AA_AS	SAMN03466529	SRR1958636	CIP-R	gyrA_S83F, gyrA_D87N, parC_S80I	2014	United Kingdom	Human
SAL_CA6037AA	63552	SAL_EA8594AA_AS	SAMN03466433	SRR1958540	CIP-R	gyrA_S83F, gyrA_D87N, parC_S80I	2014	United Kingdom	Human
SAL_CA6237AA	62605	SAL_EA8645AA_AS	SAMN03466233	SRR1958340	CIP-R	gyrA_S83F, gyrA_D87N, parC_S80I	2014	United Kingdom	Human
SAL_CA6362AA	48264	SAL_EA8691AA_AS	SAMN03466107	SRR1958215	CIP-R	gyrA_S83F, gyrA_D87N, parC_S80I	2014	United Kingdom	Human
SAL_CA6658AA	54018	SAL_EA8780AA_AS	SAMN03465812	SRR1957910	CIP-R	gyrA_S83F, gyrA_D87N, parC_S80I	2014	United Kingdom	Human
SAL_CB2007AA	A_478	SAL_AC5925AA_AS	SAMEA6488663	ERR3825705	CIP-R	gyrA_S83F, gyrA_D87N, parC_S80I	2016		Human
SAL_CB2047AA	872125	SAL_AC5885AA_AS	SAMN13884606	SRR10915076	CIP-R	gyrA_S83F, gyrA_D87N, parC_S80I	2020	United Kingdom	Human
SAL_CB2219AA	868402	SAL_AC5366AA_AS	SAMN13869863	SRR10900023	CIP-R	gyrA_S83F, gyrA_D87N, parC_S80I	2019	United Kingdom	Human
SAL_CB2457AA	866436	SAL_AC5559AA_AS	SAMN13825644	SRR10871118	CIP-R	gyrA_S83F, gyrA_D87N, parC_S80I	2019	United Kingdom	Human
SAL_CB9801AA	2157DGP2019-1T	SAL_GC9097AA_AS			CIP-R	gyrA_S83F, gyrA_D87N, parC_S80I	2019	Macao	Other
SAL_DB1139AA	A084_08/19	SAL_HC3945AA_AS			CIP-R	gyrA_S83F, gyrA_D87N, parC_S80I	2019		Unknown
SAL_DB3589AA	SMG-20-907	SAL_HC7812AA_AS			CIP-R	gyrA_S83F, gyrA_D87N, parC_S80I		United Kingdom	Unknown
SAL_DB4476AA	954418	SAL_IC1191AA_AS	SAMN15337463	SRR12062835	CIP-R	gyrA_S83F, gyrA_D87N, parC_S80I	2020	United Kingdom	Human
SAL_DB5961AA	SGEHI2016-PSU-BS-058SL	SAL_IC2674AA_AS	SAMN15447838	SRR12151672	CIP-R	gyrA_S83F, gyrA_D87N, parC_S80I	2016	Thailand	Environment
SAL_DB5970AA	SGEHI2016-PSU-BS-159SL	SAL_IC2665AA_AS	SAMN15447848	SRR12151681	CIP-R	gyrA_S83F, gyrA_D87N, parC_S80I	2016	Thailand	Environment
SAL_DB5972AA	SGEHI2016-PSU-BS-150SL	SAL_IC2663AA_AS	SAMN15447846	SRR12151683	CIP-R	gyrA_S83F, gyrA_D87N, parC_S80I	2016	Thailand	Environment
SAL_DB5974AA	SGEHI2016-PSU-BS-099SL	SAL_IC2661AA_AS	SAMN15447844	SRR12151685	CIP-R	gyrA_S83F, gyrA_D87N, parC_S80I	2016	Thailand	Environment
SAL_DB8418AA	sam_RIVM_H_2016-06	SAL_IC8448AA_AS	SAMEA7101060	ERR4392001	CIP-R	gyrA_S83F, gyrA_D87N, parC_S80I			Unknown
SAL_DB8419AA	sam_RIVM_H_2016-05	SAL_IC8447AA_AS	SAMEA7101023	ERR4391958	CIP-R	gyrA_S83F, gyrA_D87N, parC_S80I			Unknown
SAL_DB8421AA	sam_RIVM_H_2016-03	SAL_IC8445AA_AS	SAMEA7100383	ERR4391922	CIP-R	gyrA_S83F, gyrA_D87N, parC_S80I			Unknown
SAL_DB8422AA	sam_RIVM_H_2016-02	SAL_IC8444AA_AS	SAMEA7099791	ERR4391304	CIP-R	gyrA_S83F, gyrA_D87N, parC_S80I			Unknown
SAL_DB8424AA	sam_RIVM_H_2014-02	SAL_IC8442AA_AS	SAMEA7099685	ERR4391275	CIP-R	gyrA_S83F, gyrA_D87N, parC_S80I			Unknown
SAL_DB8425AA	sam_RIVM_H_2014-01	SAL_IC8441AA_AS	SAMEA7099630	ERR4391167	CIP-R	gyrA_S83F, gyrA_D87N, parC_S80I			Unknown
SAL_DB8428AA	sam_RIVM_H_2013-01	SAL_IC8438AA_AS	SAMEA7099627	ERR4390300	CIP-R	gyrA_S83F, gyrA_D87N, parC_S80I			Unknown
SAL_DB8429AA	sam_RIVM_H_2011-03	SAL_IC8437AA_AS	SAMEA7099626	ERR4390296	CIP-R	gyrA_S83F, gyrA_D87N, parC_S80I			Unknown
SAL_DB8430AA	sam_RIVM_H_2011-02	SAL_IC8436AA_AS	SAMEA7099558	ERR4390227	CIP-R	gyrA_S83F, gyrA_D87N, parC_S80I			Unknown
SAL_DB8431AA	sam_RIVM_H_2011-01	SAL_IC8435AA_AS	SAMEA7099552	ERR4390226	CIP-R	gyrA_S83F, gyrA_D87N, parC_S80I			Unknown
SAL_DB8432AA	sam_RIVM_H_2010-02	SAL_IC8434AA_AS	SAMEA7099402	ERR4390118	CIP-R	gyrA_S83F, gyrA_D87N, parC_S80I			Unknown
SAL_DB8645AA	PIR02318	SAL_JC6437AA_AS	SAMN11822689	SRR9125010	CIP-R	gyrA_S83F, gyrA_D87N, parC_S80I			Unknown
SAL_DB8665AA	PIR02307	SAL_JC6417AA_AS	SAMN11822678	SRR9125030	CIP-R	gyrA_S83F, gyrA_D87N, parC_S80I			Unknown
SAL_DB8850AA	sam_RIVM_H_2017-04	SAL_IC8395AA_AS	SAMEA7109462	ERR4393804	CIP-R	gyrA_S83F, gyrA_D87N, parC_S80I			Unknown
SAL_DB8853AA	sam_RIVM_H_2017-01	SAL_IC8392AA_AS	SAMEA7109458	ERR4393689	CIP-R	gyrA_S83F, gyrA_D87N, parC_S80I			Unknown
SAL_DB8859AA	sam_RIVM_H_2016-10	SAL_IC8386AA_AS	SAMEA7109426	ERR4393273	CIP-R	gyrA_S83F, gyrA_D87N, parC_S80I			Unknown
SAL_DB8862AA	sam_RIVM_H_2017-17	SAL_IC8383AA_AS	SAMEA7109181	ERR4393270	CIP-R	gyrA_S83F, gyrA_D87N, parC_S80I			Unknown
SAL_EA2432AA	CFSAN031452	SAL_HA7170AA_AS	SAMN03576985	SRR2534110	CIP-R	gyrA_S83F, gyrA_D87N, parC_S80I	2013	Kenya	Swine
SAL_EA2433AA	CFSAN031451	SAL_IA3630AA_AS	SAMN03576984	SRR2534109	CIP-R	gyrA_S83F, gyrA_D87N, parC_S80I	2013	Kenya	Swine
SAL_EA2434AA	CFSAN031450	SAL_IA2745AA_AS	SAMN03576983	SRR2534108	CIP-R	gyrA_S83F, gyrA_D87N, parC_S80I	2013	Kenya	Swine
SAL_EA2435AA	CFSAN031449	SAL_IA3631AA_AS	SAMN03576982	SRR2534107	CIP-R	gyrA_S83F, gyrA_D87N, parC_S80I	2013	Kenya	Swine
SAL_EA2437AA	CFSAN031447	SAL_HA7260AA_AS	SAMN03576980	SRR2534105	CIP-R	gyrA_S83F, gyrA_D87N, parC_S80I	2013	Kenya	Swine
SAL_EA2438AA	CFSAN031446	SAL_IA1878AA_AS	SAMN03576979	SRR2534104	CIP-R	gyrA_S83F, gyrA_D87N, parC_S80I	2013	Kenya	Swine
SAL_EA2439AA	CFSAN031445	SAL_IA2586AA_AS	SAMN03576978	SRR2534103	CIP-R	gyrA_S83F, gyrA_D87N, parC_S80I	2013	Kenya	Swine
SAL_EA2440AA	CFSAN031444	SAL_IA3633AA_AS	SAMN03576977	SRR2534102	CIP-R	gyrA_S83F, gyrA_D87N, parC_S80I	2013	Kenya	Swine
SAL_EA2441AA	CFSAN031443	SAL_IA1745AA_AS	SAMN03576976	SRR2534101	CIP-R	gyrA_S83F, gyrA_D87N, parC_S80I	2013	Kenya	Swine
SAL_EA2442AA	CFSAN031442	SAL_IA3634AA_AS	SAMN03576975	SRR2534100	CIP-R	gyrA_S83F, gyrA_D87N, parC_S80I	2013	Kenya	Swine
SAL_EA2443AA	CFSAN031441	SAL_IA3635AA_AS	SAMN03576974	SRR2534099	CIP-R	gyrA_S83F, gyrA_D87N, parC_S80I	2013	Kenya	Swine
SAL_EA2447AA	CFSAN031437	SAL_IA2581AA_AS	SAMN03576970	SRR2534095	CIP-R	gyrA_S83F, gyrA_D87N, parC_S80I	2013	Kenya	Swine
SAL_EA2448AA	CFSAN031436	SAL_HA7137AA_AS	SAMN03580928	SRR2534094	CIP-R	gyrA_S83F, gyrA_D87N, parC_S80I	2013	Kenya	Swine
SAL_EA2449AA	CFSAN031435	SAL_IA3636AA_AS	SAMN03576969	SRR2534093	CIP-R	gyrA_S83F, gyrA_D87N, parC_S80I	2013	Kenya	Swine
SAL_EA3968AA	FDA927163-2-BS1	SAL_IA4888AA_AS	SAMN04196548	SRR2831332	CIP-R	gyrA_S83F, gyrA_D87N, parC_S80I	2015	Vietnam	Other
SAL_EA3984AA	CFSAN031456	SAL_IA4974AA_AS	SAMN03576989	SRR2847942	CIP-R	gyrA_S83F, gyrA_D87N, parC_S80I	2013	Kenya	Swine
SAL_EA3985AA	CFSAN031466	SAL_IA4975AA_AS	SAMN03576999	SRR2847941	CIP-R	gyrA_S83F, gyrA_D87N, parC_S80I	2013	Kenya	Swine
SAL_EA3986AA	CFSAN031468	SAL_IA4976AA_AS	SAMN03577001	SRR2847940	CIP-R	gyrA_S83F, gyrA_D87N, parC_S80I	2013	Kenya	Swine
SAL_EA3987AA	CFSAN031463	SAL_IA4977AA_AS	SAMN03576996	SRR2847939	CIP-R	gyrA_S83F, gyrA_D87N, parC_S80I	2013	Kenya	Swine
SAL_EA3990AA	CFSAN031460	SAL_IA4980AA_AS	SAMN03576993	SRR2847936	CIP-R	gyrA_S83F, gyrA_D87N, parC_S80I	2013	Kenya	Swine
SAL_EA6966AA	19661	SAL_KA0491AA_AS	SAMN04364123	SRR3049871	CIP-R	gyrA_S83F, gyrA_D87N, parC_S80I		United Kingdom	Human
SAL_EA7569AA	63765	SAL_KA1094AA_AS	SAMN04363442	SRR3049200	CIP-R	gyrA_S83F, gyrA_D87N, parC_S80I		United Kingdom	Human
SAL_EA7718AA	9125	SAL_KA1243AA_AS	SAMN04363284	SRR3049051	CIP-R	gyrA_S83F, gyrA_D87N, parC_S80I		United Kingdom	Human
SAL_EA7765AA	21826	SAL_KA1290AA_AS	SAMN04363237	SRR3048997	CIP-R	gyrA_S83F, gyrA_D87N, parC_S80I		United Kingdom	Human
SAL_EB3519AA	FDA1146857-C001-001	SAL_KC0554AA_AS	SAMN16112150	SRR12625468	CIP-R	gyrA_S83F, gyrA_D87N, parC_S80I	2020	China	Environment
SAL_EB6558AA	770104	SAL_KC7233AA_AS	SAMN16364189	SRR12770079	CIP-R	gyrA_S83F, gyrA_D87N, parC_S80I	2019	United Kingdom	Human
SAL_FA3638AA	102533	SAL_KA7837AA_AS	SAMN04576280	SRR3286598	CIP-R	gyrA_S83F, gyrA_D87N, parC_S80I	2015	United Kingdom	Human
SAL_FA4110AA	109926	SAL_KA8631AA_AS	SAMN04601096	SRR3323012	CIP-R	gyrA_S83F, gyrA_D87N, parC_S80I	2015	United Kingdom	Human
SAL_FA4131AA	163190	SAL_KA8610AA_AS	SAMN04601068	SRR3322981	CIP-R	gyrA_S83F, gyrA_D87N, parC_S80I	2015	United Kingdom	Human
SAL_FA4164AA	152378	SAL_KA8575AA_AS	SAMN04601016	SRR3322739	CIP-R	gyrA_S83F, gyrA_D87N, parC_S80I	2015	United Kingdom	Human
SAL_FA4171AA	157300	SAL_KA8568AA_AS	SAMN04601006	SRR3322732	CIP-R	gyrA_S83F, gyrA_D87N, parC_S80I	2015	United Kingdom	Human
SAL_FA4263AA	207571	SAL_KA8473AA_AS	SAMN04600793	SRR3322638	CIP-R	gyrA_S83F, gyrA_D87N, parC_S80I	2016	United Kingdom	Human
SAL_FA4309AA	187495	SAL_KA8427AA_AS	SAMN04600717	SRR3322413	CIP-R	gyrA_S83F, gyrA_D87N, parC_S80I	2015	United Kingdom	Human
SAL_FA4513AA	109939	SAL_KA8223AA_AS	SAMN04600402	SRR3322081	CIP-R	gyrA_S83F, gyrA_D87N, parC_S80I	2015	United Kingdom	Human
SAL_FA4592AA	136577	SAL_KA8144AA_AS	SAMN04600296	SRR3321883	CIP-R	gyrA_S83F, gyrA_D87N, parC_S80I	2015	United Kingdom	Human
SAL_FA5051AA	PNUSAS001842	SAL_KA9396AA_AS	SAMN04605748	SRR3392777	CIP-R	gyrA_S83F, gyrA_D87N, parC_S80I	2016	United States	Human
SAL_FA7369AA	PNUSAS002262	SAL_LA2622AA_AS	SAMN05163603	SRR3593671	CIP-R	gyrA_S83F, gyrA_D87N, parC_S80I	2016	United States	Human
SAL_FA9494AA	PNUSAS001691	SAL_LA9828AA_AS	SAMN04530282	SRR3216581	CIP-R	gyrA_S83F, gyrA_D87N, parC_S80I	2014	United States	Human
SAL_FB0827AA	sam_NSSLRL_193b3fe6-f113-4a61-8ce4-4dc73fa674e9	SAL_LC5878AA_AS	SAMEA7518361	ERR4793839	CIP-R	gyrA_S83F, gyrA_D87N, parC_S80I	2020		Unknown
SAL_FB0955AA	1020425	SAL_LC5646AA_AS	SAMN16785837	SRR13050259	CIP-R	gyrA_S83F, gyrA_D87N, parC_S80I	2020	United Kingdom	Human
SAL_FB0967AA	FDA1149921-C001-013	SAL_LC5681AA_AS	SAMN16791518	SRR13054107	CIP-R	gyrA_S83F, gyrA_D87N, parC_S80I	2020	Indonesia	Other
SAL_FB0983AA	FDA1149921-C001-005	SAL_LC5685AA_AS	SAMN16791522	SRR13054208	CIP-R	gyrA_S83F, gyrA_D87N, parC_S80I	2020	Indonesia	Other
SAL_FB3143AA	PNCS013376	SAL_MC1430AA_AS	SAMN16927726	SRR13203003	CIP-R	gyrA_S83F, gyrA_D87N, parC_S80I	2017	Canada	Human
SAL_FB5229AA	1053121	SAL_MC4638AA_AS	SAMN17138905	SRR13290249	CIP-R	gyrA_S83F, gyrA_D87N, parC_S80I	2020	United Kingdom	Human
SAL_FB6864AA	SAMEA7768694	SAL_MC6705AA_AS	SAMEA7768694	ERR5052468	CIP-R	gyrA_S83F, gyrA_D87N, parC_S80I	2020	Ireland	Unknown
SAL_FB7647AA	1065826	SAL_MC7683AA_AS	SAMN17358751	SRR13448616	CIP-R	gyrA_S83F, gyrA_D87N, parC_S80I	2020	United Kingdom	Human
SAL_FB8177AA	27229	SAL_MC8297AA_AS	SAMEA5732403	ERR3393372	CIP-R	gyrA_S83F, gyrA_D87N, parC_S80I	2017	Spain	Poultry
SAL_GA4461AA	PNUSAS002658	SAL_LA6549AA_AS	SAMN05291975	SRR3743913	CIP-R	gyrA_S83F, gyrA_D87N, parC_S80I	2016	United States	Human
SAL_GB2657AA	PNCS010839	SAL_NC3241AA_AS	SAMN17833134	SRR13676739	CIP-R	gyrA_S83F, gyrA_D87N, parC_S80I	2018	Canada	Human
SAL_HA2162AA	S02894-15	SAL_NA6448AA_AS	SAMEA4063753	ERR1714930	CIP-R	gyrA_S83F, gyrA_D87N, parC_S80I			Unknown
SAL_HA2205AA	S05112-15	SAL_NA6405AA_AS	SAMEA4063710	ERR1714887	CIP-R	gyrA_S83F, gyrA_D87N, parC_S80I			Unknown
SAL_HA2206AA	S05111-15	SAL_NA6404AA_AS	SAMEA4063709	ERR1714886	CIP-R	gyrA_S83F, gyrA_D87N, parC_S80I			Unknown
SAL_HA2207AA	S05110-15	SAL_NA6403AA_AS	SAMEA4063708	ERR1714885	CIP-R	gyrA_S83F, gyrA_D87N, parC_S80I			Unknown
SAL_HA2208AA	S05109-15	SAL_NA6402AA_AS	SAMEA4063707	ERR1714884	CIP-R	gyrA_S83F, gyrA_D87N, parC_S80I			Unknown
SAL_HA2212AA	S02840-15	SAL_NA6398AA_AS	SAMEA4063703	ERR1714880	CIP-R	gyrA_S83F, gyrA_D87N, parC_S80I			Unknown
SAL_HA2219AA	S05106-15	SAL_NA6391AA_AS	SAMEA4063694	ERR1714873	CIP-R	gyrA_S83F, gyrA_D87N, parC_S80I			Unknown
SAL_HA2274AA	S02928-15	SAL_NA6336AA_AS	SAMEA4063639	ERR1714818	CIP-R	gyrA_S83F, gyrA_D87N, parC_S80I			Unknown
SAL_HA2275AA	S02927-15	SAL_NA6335AA_AS	SAMEA4063638	ERR1714817	CIP-R	gyrA_S83F, gyrA_D87N, parC_S80I			Unknown
SAL_HA2276AA	S02926-15	SAL_NA6334AA_AS	SAMEA4063637	ERR1714816	CIP-R	gyrA_S83F, gyrA_D87N, parC_S80I			Unknown
SAL_HA2277AA	S02925-15	SAL_NA6333AA_AS	SAMEA4063636	ERR1714815	CIP-R	gyrA_S83F, gyrA_D87N, parC_S80I			Unknown
SAL_HA2278AA	S02924-15	SAL_NA6332AA_AS	SAMEA4063635	ERR1714814	CIP-R	gyrA_S83F, gyrA_D87N, parC_S80I			Unknown
SAL_HA2279AA	S02923-15	SAL_NA6331AA_AS	SAMEA4063634	ERR1714813	CIP-R	gyrA_S83F, gyrA_D87N, parC_S80I			Unknown
SAL_HA2282AA	S02922-15	SAL_NA6328AA_AS	SAMEA4063631	ERR1714810	CIP-R	gyrA_S83F, gyrA_D87N, parC_S80I			Unknown
SAL_HA2284AA	S02920-15	SAL_NA6326AA_AS	SAMEA4063629	ERR1714808	CIP-R	gyrA_S83F, gyrA_D87N, parC_S80I			Unknown
SAL_HA2285AA	S02919-15	SAL_NA6325AA_AS	SAMEA4063628	ERR1714807	CIP-R	gyrA_S83F, gyrA_D87N, parC_S80I			Unknown
SAL_HA2286AA	S02917-15	SAL_NA6324AA_AS	SAMEA4063626	ERR1714806	CIP-R	gyrA_S83F, gyrA_D87N, parC_S80I			Unknown
SAL_HA2287AA	S02916-15	SAL_NA6323AA_AS	SAMEA4063625	ERR1714805	CIP-R	gyrA_S83F, gyrA_D87N, parC_S80I			Unknown
SAL_HA2288AA	S02915-15	SAL_NA6322AA_AS	SAMEA4063624	ERR1714804	CIP-R	gyrA_S83F, gyrA_D87N, parC_S80I			Unknown
SAL_HA2289AA	S02914-15	SAL_NA6321AA_AS	SAMEA4063623	ERR1714803	CIP-R	gyrA_S83F, gyrA_D87N, parC_S80I			Unknown
SAL_HA2291AA	S02912-15	SAL_NA6319AA_AS	SAMEA4063621	ERR1714801	CIP-R	gyrA_S83F, gyrA_D87N, parC_S80I			Unknown
SAL_HA2292AA	S02911-15	SAL_NA6318AA_AS	SAMEA4063620	ERR1714800	CIP-R	gyrA_S83F, gyrA_D87N, parC_S80I			Unknown
SAL_HA2293AA	S02910-15	SAL_NA6317AA_AS	SAMEA4063619	ERR1714799	CIP-R	gyrA_S83F, gyrA_D87N, parC_S80I			Unknown
SAL_HA2294AA	S02909-15	SAL_NA6316AA_AS	SAMEA4063618	ERR1714798	CIP-R	gyrA_S83F, gyrA_D87N, parC_S80I			Unknown
SAL_HA2295AA	S02908-15	SAL_NA6315AA_AS	SAMEA4063617	ERR1714797	CIP-R	gyrA_S83F, gyrA_D87N, parC_S80I			Unknown
SAL_HA2296AA	S02907-15	SAL_NA6314AA_AS	SAMEA4063616	ERR1714796	CIP-R	gyrA_S83F, gyrA_D87N, parC_S80I			Unknown
SAL_HA2297AA	S02906-15	SAL_NA6313AA_AS	SAMEA4063615	ERR1714795	CIP-R	gyrA_S83F, gyrA_D87N, parC_S80I			Unknown
SAL_HA2298AA	S02905-15	SAL_NA6312AA_AS	SAMEA4063614	ERR1714794	CIP-R	gyrA_S83F, gyrA_D87N, parC_S80I			Unknown
SAL_HA2299AA	S02904-15	SAL_NA6311AA_AS	SAMEA4063613	ERR1714793	CIP-R	gyrA_S83F, gyrA_D87N, parC_S80I			Unknown
SAL_HA2300AA	S02903-15	SAL_NA6310AA_AS	SAMEA4063612	ERR1714792	CIP-R	gyrA_S83F, gyrA_D87N, parC_S80I			Unknown
SAL_HA2301AA	S02902-15	SAL_NA6309AA_AS	SAMEA4063611	ERR1714791	CIP-R	gyrA_S83F, gyrA_D87N, parC_S80I			Unknown
SAL_HA2302AA	S02901-15	SAL_NA6308AA_AS	SAMEA4063610	ERR1714790	CIP-R	gyrA_S83F, gyrA_D87N, parC_S80I			Unknown
SAL_HA2303AA	S02900-15	SAL_NA6307AA_AS	SAMEA4063609	ERR1714789	CIP-R	gyrA_S83F, gyrA_D87N, parC_S80I			Unknown
SAL_HA2304AA	S02899-15	SAL_NA6306AA_AS	SAMEA4063608	ERR1714788	CIP-R	gyrA_S83F, gyrA_D87N, parC_S80I			Unknown
SAL_HA2305AA	S02898-15	SAL_NA6305AA_AS	SAMEA4063607	ERR1714787	CIP-R	gyrA_S83F, gyrA_D87N, parC_S80I			Unknown
SAL_HA2306AA	S02897-15	SAL_NA6304AA_AS	SAMEA4063606	ERR1714786	CIP-R	gyrA_S83F, gyrA_D87N, parC_S80I			Unknown
SAL_HA2307AA	S02896-15	SAL_NA6303AA_AS	SAMEA4063605	ERR1714785	CIP-R	gyrA_S83F, gyrA_D87N, parC_S80I			Unknown
SAL_HA2309AA	S02893-15	SAL_NA6301AA_AS	SAMEA4063603	ERR1714783	CIP-R	gyrA_S83F, gyrA_D87N, parC_S80I			Unknown
SAL_HA2310AA	S02892-15	SAL_NA6300AA_AS	SAMEA4063602	ERR1714782	CIP-R	gyrA_S83F, gyrA_D87N, parC_S80I			Unknown
SAL_HA2311AA	S02891-15	SAL_NA6299AA_AS	SAMEA4063601	ERR1714781	CIP-R	gyrA_S83F, gyrA_D87N, parC_S80I			Unknown
SAL_HA2312AA	S02890-15	SAL_NA6298AA_AS	SAMEA4063600	ERR1714780	CIP-R	gyrA_S83F, gyrA_D87N, parC_S80I			Unknown
SAL_HA2313AA	S02889-15	SAL_NA6297AA_AS	SAMEA4063599	ERR1714779	CIP-R	gyrA_S83F, gyrA_D87N, parC_S80I			Unknown
SAL_HA2314AA	S02888-15	SAL_NA6296AA_AS	SAMEA4063598	ERR1714778	CIP-R	gyrA_S83F, gyrA_D87N, parC_S80I			Unknown
SAL_HA2315AA	S02887-15	SAL_NA6295AA_AS	SAMEA4063597	ERR1714777	CIP-R	gyrA_S83F, gyrA_D87N, parC_S80I			Unknown
SAL_HA2316AA	S02886-15	SAL_NA6294AA_AS	SAMEA4063596	ERR1714776	CIP-R	gyrA_S83F, gyrA_D87N, parC_S80I			Unknown
SAL_HA2317AA	S02885-15	SAL_NA6293AA_AS	SAMEA4063595	ERR1714775	CIP-R	gyrA_S83F, gyrA_D87N, parC_S80I			Unknown
SAL_HA2318AA	S02884-15	SAL_NA6292AA_AS	SAMEA4063594	ERR1714774	CIP-R	gyrA_S83F, gyrA_D87N, parC_S80I			Unknown
SAL_HA2319AA	S02883-15	SAL_NA6291AA_AS	SAMEA4063593	ERR1714773	CIP-R	gyrA_S83F, gyrA_D87N, parC_S80I			Unknown
SAL_HA2320AA	S02882-15	SAL_NA6290AA_AS	SAMEA4063592	ERR1714772	CIP-R	gyrA_S83F, gyrA_D87N, parC_S80I			Unknown
SAL_HA2321AA	S02881-15	SAL_NA6289AA_AS	SAMEA4063591	ERR1714771	CIP-R	gyrA_S83F, gyrA_D87N, parC_S80I			Unknown
SAL_HA2323AA	S02879-15	SAL_NA6287AA_AS	SAMEA4063589	ERR1714769	CIP-R	gyrA_S83F, gyrA_D87N, parC_S80I			Unknown
SAL_HA2324AA	S02878-15	SAL_NA6286AA_AS	SAMEA4063588	ERR1714768	CIP-R	gyrA_S83F, gyrA_D87N, parC_S80I			Unknown
SAL_HA2325AA	S02877-15	SAL_NA6285AA_AS	SAMEA4063587	ERR1714767	CIP-R	gyrA_S83F, gyrA_D87N, parC_S80I			Unknown
SAL_HA2326AA	S02876-15	SAL_NA6284AA_AS	SAMEA4063586	ERR1714766	CIP-R	gyrA_S83F, gyrA_D87N, parC_S80I			Unknown
SAL_HA2327AA	S02875-15	SAL_NA6283AA_AS	SAMEA4063585	ERR1714765	CIP-R	gyrA_S83F, gyrA_D87N, parC_S80I			Unknown
SAL_HA2328AA	S02874-15	SAL_NA6282AA_AS	SAMEA4063584	ERR1714764	CIP-R	gyrA_S83F, gyrA_D87N, parC_S80I			Unknown
SAL_HA2329AA	S02873-15	SAL_NA6281AA_AS	SAMEA4063583	ERR1714763	CIP-R	gyrA_S83F, gyrA_D87N, parC_S80I			Unknown
SAL_HA2330AA	S02872-15	SAL_NA6280AA_AS	SAMEA4063582	ERR1714762	CIP-R	gyrA_S83F, gyrA_D87N, parC_S80I			Unknown
SAL_HA2331AA	S02871-15	SAL_NA6279AA_AS	SAMEA4063581	ERR1714761	CIP-R	gyrA_S83F, gyrA_D87N, parC_S80I			Unknown
SAL_HA2332AA	S02870-15	SAL_NA6278AA_AS	SAMEA4063580	ERR1714760	CIP-R	gyrA_S83F, gyrA_D87N, parC_S80I			Unknown
SAL_HA2333AA	S02869-15	SAL_NA6277AA_AS	SAMEA4063579	ERR1714759	CIP-R	gyrA_S83F, gyrA_D87N, parC_S80I			Unknown
SAL_HA2334AA	S02868-15	SAL_NA6276AA_AS	SAMEA4063578	ERR1714758	CIP-R	gyrA_S83F, gyrA_D87N, parC_S80I			Unknown
SAL_HA2335AA	S02867-15	SAL_NA6275AA_AS	SAMEA4063577	ERR1714757	CIP-R	gyrA_S83F, gyrA_D87N, parC_S80I			Unknown
SAL_HA2336AA	S02866-15	SAL_NA6273AA_AS	SAMEA4063576	ERR1714756	CIP-R	gyrA_S83F, gyrA_D87N, parC_S80I			Unknown
SAL_HA2337AA	S02845-15	SAL_NA6815AA_AS	SAMEA4063575	ERR1714755	CIP-R	gyrA_S83F, gyrA_D87N, parC_S80I			Unknown
SAL_HA2338AA	S02844-15	SAL_NA6271AA_AS	SAMEA4063574	ERR1714754	CIP-R	gyrA_S83F, gyrA_D87N, parC_S80I			Unknown
SAL_HA2339AA	S02843-15	SAL_NA6814AA_AS	SAMEA4063573	ERR1714753	CIP-R	gyrA_S83F, gyrA_D87N, parC_S80I			Unknown
SAL_HA2340AA	S02842-15	SAL_NA6269AA_AS	SAMEA4063572	ERR1714752	CIP-R	gyrA_S83F, gyrA_D87N, parC_S80I			Unknown
SAL_HA2341AA	S02841-15	SAL_NA6268AA_AS	SAMEA4063571	ERR1714751	CIP-R	gyrA_S83F, gyrA_D87N, parC_S80I			Unknown
SAL_HA2368AA	L00876-15	SAL_NA6241AA_AS	SAMEA4063529	ERR1714724	CIP-R	gyrA_S83F, gyrA_D87N, parC_S80I			Unknown
SAL_HA2677AA	ICOPHAI16602	SAL_OA4851AA_AS	SAMN05944941	SRR4733857	CIP-R	gyrA_S83F, gyrA_D87N, parC_S80I	2013	Kenya	Swine
SAL_HA2867AA	PNUSAS005027	SAL_NA5695AA_AS	SAMN05954753	SRR4896372	CIP-R	gyrA_S83F, gyrA_D87N, parC_S80I		United States	Unknown
SAL_HA7234AA	DTU2016_540_PRJ1050_Salmonella_kentucky_24739	SAL_PA2799AA_AS	SAMEA26863918	ERR1759205	CIP-R	gyrA_S83F, gyrA_D87N, parC_S80I	2014	Spain	Unknown
SAL_HA7235AA	DTU2016_539_PRJ1050_Salmonella_kentucky_24521	SAL_PA2798AA_AS	SAMEA26863168	ERR1759204	CIP-R	gyrA_S83F, gyrA_D87N, parC_S80I	2014	Spain	Unknown
SAL_HA7236AA	DTU2016_538_PRJ1050_Salmonella_kentucky_23617	SAL_PA2797AA_AS	SAMEA26862418	ERR1759203	CIP-R	gyrA_S83F, gyrA_D87N, parC_S80I	2014	Spain	Unknown
SAL_HA7237AA	DTU2016_537_PRJ1050_Salmonella_kentucky_141118	SAL_PA2796AA_AS	SAMEA26861668	ERR1759202	CIP-R	gyrA_S83F, gyrA_D87N, parC_S80I	2014	Spain	Unknown
SAL_HB0315AA	PNCS005361	SAL_OC3526AA_AS	SAMN18350877	SRR14092120	CIP-R	gyrA_S83F, gyrA_D87N, parC_S80I	2018	Canada	Human
SAL_HB1448AA	AUSMDU00020400	SAL_OC6685AA_AS	SAMN18620183	SRR14145329	CIP-R	gyrA_S83F, gyrA_D87N, parC_S80I	2018	Australia	Human
SAL_HB1835AA	AUSMDU00018519	SAL_OC6244AA_AS	SAMN18619840	SRR14145214	CIP-R	gyrA_S83F, gyrA_D87N, parC_S80I	2018	Australia	Human
SAL_HB1866AA	AUSMDU00021110	SAL_OC6213AA_AS	SAMN18619333	SRR14144583	CIP-R	gyrA_S83F, gyrA_D87N, parC_S80I	2018	Australia	Human
SAL_HB2667AA	AUSMDU00009863	SAL_OC5387AA_AS	SAMN18618574	SRR14143542	CIP-R	gyrA_S83F, gyrA_D87N, parC_S80I	2017	Australia	Human
SAL_HB2835AA	AUSMDU00006646	SAL_OC5190AA_AS	SAMN18618422	SRR14143710	CIP-R	gyrA_S83F, gyrA_D87N, parC_S80I	2017	Australia	Human
SAL_HB3295AA	AUSMDU00004553	SAL_OC4712AA_AS	SAMN18617599	SRR14142918	CIP-R	gyrA_S83F, gyrA_D87N, parC_S80I	2016	Australia	Human
SAL_HB3845AA	PNCS005813	SAL_OC7100AA_AS	SAMN18365526	SRR14195255	CIP-R	gyrA_S83F, gyrA_D87N, parC_S80I	2018	Canada	Human
SAL_HB3849AA	PNCS005812	SAL_OC7096AA_AS	SAMN18365525	SRR14195259	CIP-R	gyrA_S83F, gyrA_D87N, parC_S80I	2018	Canada	Human
SAL_HB3948AA	PNCS005815	SAL_OC7152AA_AS	SAMN18365555	SRR14197259	CIP-R	gyrA_S83F, gyrA_D87N, parC_S80I	2018	Canada	Human
SAL_HB4643AA	ARS-CC10026	SAL_OC8849AA_AS	SAMN16205798	SRR14240338	CIP-R	gyrA_S83F, gyrA_D87N, parC_S80I	2015	Ireland	Other
SAL_HB5247AA	FDA1157795-S004-024	SAL_OC9757AA_AS	SAMN18796042	SRR14272666	CIP-R	gyrA_S83F, gyrA_D87N, parC_S80I	2021	Indonesia	Other
SAL_HB5253AA	FDA1157795-S007-015	SAL_OC9751AA_AS	SAMN18795964	SRR14272515	CIP-R	gyrA_S83F, gyrA_D87N, parC_S80I	2021	Indonesia	Other
SAL_HB5254AA	FDA1157795-S004-001	SAL_OC9750AA_AS	SAMN18795926	SRR14272428	CIP-R	gyrA_S83F, gyrA_D87N, parC_S80I	2021	Indonesia	Other
SAL_HB6778AA	PNCS002959	SAL_PC1591AA_AS	SAMN18820659	SRR14347877	CIP-R	gyrA_S83F, gyrA_D87N, parC_S80I	2017	Canada	Human
SAL_IA1691AA	142539	SAL_PA9623AA_AS	SAMN06247338	SRR5193250	CIP-R	gyrA_S83F, gyrA_D87N, parC_S80I	2015	United Kingdom	Human
SAL_IA1753AA	168349	SAL_PA9561AA_AS	SAMN06247274	SRR5193173	CIP-R	gyrA_S83F, gyrA_D87N, parC_S80I	2015	United Kingdom	Human
SAL_IA2245AA	MS160061	SAL_QA0976AA_AS	SAMEA53008918	ERR1802431	CIP-R	gyrA_S83F, gyrA_D87N, parC_S80I	2016	Ireland	Human
SAL_IA2424AA	2014AM-0308	SAL_QA1486AA_AS	SAMN06277016	SRR5209740	CIP-R	gyrA_S83F, gyrA_D87N, parC_S80I	2014	United States	Human
SAL_IA5219AA	NC_P03-16TX	SAL_QA4764AA_AS	SAMN06240020	SRR5232025	CIP-R	gyrA_S83F, gyrA_D87N, parC_S80I	2016	Uganda	Poultry
SAL_IA5221AA	NC_P03-13TX	SAL_QA4762AA_AS	SAMN06240022	SRR5232023	CIP-R	gyrA_S83F, gyrA_D87N, parC_S80I	2016	Uganda	Poultry
SAL_IA5223AA	NC_P03-14TX	SAL_QA4760AA_AS	SAMN06240021	SRR5232020	CIP-R	gyrA_S83F, gyrA_D87N, parC_S80I	2016	Uganda	Poultry
SAL_IA5224AA	NC_P03-07GX	SAL_QA4759AA_AS	SAMN06240026	SRR5232019	CIP-R	gyrA_S83F, gyrA_D87N, parC_S80I	2016	Uganda	Poultry
SAL_IA5225AA	NC_P03-11TX	SAL_QA4758AA_AS	SAMN06240024	SRR5232016	CIP-R	gyrA_S83F, gyrA_D87N, parC_S80I	2016	Uganda	Poultry
SAL_IA5226AA	NC_P03-03GX	SAL_QA4757AA_AS	SAMN06240028	SRR5232015	CIP-R	gyrA_S83F, gyrA_D87N, parC_S80I	2016	Uganda	Poultry
SAL_IA5232AA	NC_P03-12TX	SAL_QA4751AA_AS	SAMN06240023	SRR5232008	CIP-R	gyrA_S83F, gyrA_D87N, parC_S80I	2016	Uganda	Poultry
SAL_IA5233AA	NC_P03-10TB	SAL_QA4750AA_AS	SAMN06240025	SRR5232003	CIP-R	gyrA_S83F, gyrA_D87N, parC_S80I	2016	Uganda	Poultry
SAL_IA5237AA	NC_P03-05GX	SAL_QA4746AA_AS	SAMN06240027	SRR5231997	CIP-R	gyrA_S83F, gyrA_D87N, parC_S80I	2016	Uganda	Poultry
SAL_IA5510AA	NC_P03-20TX	SAL_QA6111AA_AS	SAMN06240018	SRR5251489	CIP-R	gyrA_S83F, gyrA_D87N, parC_S80I	2016	Uganda	Poultry
SAL_IA5531AA	NC_P03-18TB	SAL_QA6090AA_AS	SAMN06240019	SRR5251195	CIP-R	gyrA_S83F, gyrA_D87N, parC_S80I	2016	Uganda	Poultry
SAL_IA8408AA	PNUSAS008765	SAL_QA8968AA_AS	SAMN06481588	SRR5336252	CIP-R	gyrA_S83F, gyrA_D87N, parC_S80I		United States	Unknown
SAL_IA8944AA	PNUSAS004996	SAL_QA9694AA_AS	SAMN06472775	SRR5350692	CIP-R	gyrA_S83F, gyrA_D87N, parC_S80I		United States	Unknown
SAL_IB4812AA	SM-082	SAL_QC3096AA_AS	SAMN18292711	SRR14011983	CIP-R	gyrA_S83F, gyrA_D87N, parC_S80I	2019	Thailand	Poultry
SAL_IB4815AA	SM-079	SAL_QC3093AA_AS	SAMN18292708	SRR14011986	CIP-R	gyrA_S83F, gyrA_D87N, parC_S80I	2019	Thailand	Poultry
SAL_IB4826AA	SM-069	SAL_QC3082AA_AS	SAMN18292698	SRR14011997	CIP-R	gyrA_S83F, gyrA_D87N, parC_S80I	2019	Thailand	Poultry
SAL_IB4842AA	SM-056	SAL_QC3066AA_AS	SAMN18292685	SRR14012013	CIP-R	gyrA_S83F, gyrA_D87N, parC_S80I	2019	Thailand	Poultry
SAL_IB6963AA	W-HN-1	SAL_QC6209AA_AS	SAMN20079093	SRR15096531	CIP-R	gyrA_S83F, gyrA_D87N, parC_S80I	2020		Poultry
SAL_JA0296AA	PNUSAS009571	SAL_RA1813AA_AS	SAMN06625023	SRR5380925	CIP-R	gyrA_S83F, gyrA_D87N, parC_S80I		United States	Unknown
SAL_JA1111AA	PNUSAS011244	SAL_RA9328AA_AS	SAMN06677888	SRR5418809	CIP-R	gyrA_S83F, gyrA_D87N, parC_S80I			Unknown
SAL_JA1236AA	PNUSAS009490	SAL_RA9217AA_AS	SAMN06688303	SRR5413290	CIP-R	gyrA_S83F, gyrA_D87N, parC_S80I	2017	United States	Unknown
SAL_JA3815AA	PNUSAS012567	SAL_SA2611AA_AS	SAMN06849007	SRR5508353	CIP-R	gyrA_S83F, gyrA_D87N, parC_S80I	2017	United States	Unknown
SAL_JA5762AA	PNUSAS013330	SAL_SA9935AA_AS	SAMN06929014	SRR5584829	CIP-R	gyrA_S83F, gyrA_D87N, parC_S80I		United States	Unknown
SAL_JA5793AA	330537	SAL_SA9904AA_AS	SAMN07155687	SRR5584798	CIP-R	gyrA_S83F, gyrA_D87N, parC_S80I	2017	United Kingdom	Human
SAL_JA5960AA	338398	SAL_SA9737AA_AS	SAMN07155600	SRR5584614	CIP-R	gyrA_S83F, gyrA_D87N, parC_S80I	2017	United Kingdom	Human
SAL_JA6206AA	340174	SAL_SA9491AA_AS	SAMN07155461	SRR5583964	CIP-R	gyrA_S83F, gyrA_D87N, parC_S80I	2017	United Kingdom	Human
SAL_JA6653AA	PNUSAS013477	SAL_TA0694AA_AS	SAMN07143110	SRR5590269	CIP-R	gyrA_S83F, gyrA_D87N, parC_S80I	2017	United States	Human
SAL_JA6865AA	363573	SAL_TA0471AA_AS	SAMN07155993	SRR5585352	CIP-R	gyrA_S83F, gyrA_D87N, parC_S80I	2017	United Kingdom	Human
SAL_JA6913AA	330463	SAL_TA0423AA_AS	SAMN07155921	SRR5585274	CIP-R	gyrA_S83F, gyrA_D87N, parC_S80I	2017	United Kingdom	Human
SAL_JA7543AA	bench23	SAL_NB2019AA_AS			CIP-R	gyrA_S83F, gyrA_D87N, parC_S80I	2017		Unknown
SAL_JA8123AA	337618	SAL_TA1732AA_AS	SAMN07180448	SRR5632737	CIP-R	gyrA_S83F, gyrA_D87N, parC_S80I	2017	United Kingdom	Human
SAL_JA8167AA	342542	SAL_TA1688AA_AS	SAMN07180329	SRR5632280	CIP-R	gyrA_S83F, gyrA_D87N, parC_S80I	2017	United Kingdom	Human
SAL_JA8437AA	356516	SAL_TA1417AA_AS	SAMN07179438	SRR5631543	CIP-R	gyrA_S83F, gyrA_D87N, parC_S80I	2017	United Kingdom	Human
SAL_JB0403AA	440875	SAL_RC1255AA_AS	SAMN20606958	SRR15366365	CIP-R	gyrA_S83F, gyrA_D87N, parC_S80I	2017	United Kingdom	Unknown
SAL_JB0498AA	448152	SAL_RC1160AA_AS	SAMN20606896	SRR15366155	CIP-R	gyrA_S83F, gyrA_D87N, parC_S80I	2017	United Kingdom	Human
SAL_JB3308AA	1363132	SAL_RC5095AA_AS	SAMN21390248	SRR15845050	CIP-R	gyrA_S83F, gyrA_D87N, parC_S80I	2021	United Kingdom	Human
SAL_JB3696AA	1337774	SAL_RC5820AA_AS	SAMN21396762	SRR15853841	CIP-R	gyrA_S83F, gyrA_D87N, parC_S80I	2021	United Kingdom	Human
SAL_JB7108AA	335462	SAL_RC8983AA_AS	SAMN20681912	SRR15383568	CIP-R	gyrA_S83F, gyrA_D87N, parC_S80I	2017	United Kingdom	Human
SAL_JB7280AA	451038	SAL_RC8812AA_AS	SAMN20665910	SRR15369648	CIP-R	gyrA_S83F, gyrA_D87N, parC_S80I	2017	United Kingdom	Human
SAL_JB7437AA	Kentucky	SAL_RC8655AA_AS	SAMN20181515	SRR15242922	CIP-R	gyrA_S83F, gyrA_D87N, parC_S80I	2016	Canada	Human
SAL_JB7440AA	Kentucky	SAL_RC8652AA_AS	SAMN20181528	SRR15242925	CIP-R	gyrA_S83F, gyrA_D87N, parC_S80I	2016	Canada	Human
SAL_JB7442AA	Kentucky	SAL_RC8649AA_AS	SAMN20181450	SRR15242927	CIP-R	gyrA_S83F, gyrA_D87N, parC_S80I	2015	Canada	Human
SAL_JB7455AA	16-9098	SAL_RC8636AA_AS	SAMN20181530	SRR15242940	CIP-R	gyrA_S83F, gyrA_D87N, parC_S80I	2016	Canada	Human
SAL_JB7463AA	Kentucky	SAL_RC8628AA_AS	SAMN20181463	SRR15242948	CIP-R	gyrA_S83F, gyrA_D87N, parC_S80I	2015	Canada	Human
SAL_JB7465AA	Kentucky	SAL_RC8626AA_AS	SAMN20181458	SRR15242950	CIP-R	gyrA_S83F, gyrA_D87N, parC_S80I	2015	Canada	Human
SAL_JB7530AA	Kentucky	SAL_RC8442AA_AS	SAMN20181557	SRR15242799	CIP-R	gyrA_S83F, gyrA_D87N, parC_S80I	2017	Canada	Human
SAL_JB7565AA	Kentucky	SAL_RC8407AA_AS	SAMN20181538	SRR15242675	CIP-R	gyrA_S83F, gyrA_D87N, parC_S80I	2017	Canada	Human
SAL_JB8084AA	1488396	SAL_SC0251AA_AS	SAMN22021401	SRR16173757	CIP-R	gyrA_S83F, gyrA_D87N, parC_S80I	2021	United Kingdom	Human
SAL_KA0437AA	PNUSAS014018	SAL_TA5692AA_AS	SAMN07253225	SRR5742507	CIP-R	gyrA_S83F, gyrA_D87N, parC_S80I	2017	United States	Human
SAL_KA6385AA	PNUSAS018093	SAL_UA3445AA_AS	SAMN07427459	SRR5890548	CIP-R	gyrA_S83F, gyrA_D87N, parC_S80I	2017	United States	Human
SAL_KA7920AA	PNUSAS020426	SAL_UA5106AA_AS	SAMN07456225	SRR5921270	CIP-R	gyrA_S83F, gyrA_D87N, parC_S80I	2017	United States	Human
SAL_KA8467AA	PNUSAS017950	SAL_UA5890AA_AS	SAMN07490516	SRR5932662	CIP-R	gyrA_S83F, gyrA_D87N, parC_S80I	2017	United States	Human
SAL_LA4187AA	PNUSAS020465	SAL_VA5670AA_AS	SAMN07615601	SRR6039028	CIP-R	gyrA_S83F, gyrA_D87N, parC_S80I		United States	Unknown
SAL_LA5143AA	17041676	SAL_VA6645AA_AS			CIP-R	gyrA_S83F, gyrA_D87N, parC_S80I	2017	Luxembourg	Human
SAL_LA6598AA	PNUSAS020293	SAL_VA7986AA_AS	SAMN07682216	SRR6107532	CIP-R	gyrA_S83F, gyrA_D87N, parC_S80I	2017	United States	Human
SAL_MA1121AA	MS170315	SAL_NC7219AA_AS	SAMEA104349035	ERR2173692	CIP-R	gyrA_S83F, gyrA_D87N, parC_S80I	2017	Ireland	Human
SAL_MA5489AA	Salmonella_S_23	SAL_NB2373AA_AS			CIP-R	gyrA_S83F, gyrA_D87N, parC_S80I			Unknown
SAL_MA7887AA	PNUSAS028682	SAL_XA2292AA_AS	SAMN08053086	SRR6321454	CIP-R	gyrA_S83F, gyrA_D87N, parC_S80I		United States	Unknown
SAL_MA8080AA	101333	SAL_XA2458AA_AS	SAMN08100358	SRR6324270	CIP-R	gyrA_S83F, gyrA_D87N, parC_S80I	2015	United Kingdom	Human
SAL_MA9108AA	31-13-17.8101266	SAL_XA3646AA_AS			CIP-R	gyrA_S83F, gyrA_D87N, parC_S80I		United Kingdom	Unknown
SAL_NA2046AA	33-18-8101310	SAL_XA8771AA_AS			CIP-R	gyrA_S83F, gyrA_D87N, parC_S80I	2017	United Kingdom	Other
SAL_NA4816AA	PNUSAS031500	SAL_YA2528AA_AS	SAMN08332042	SRR6465549	CIP-R	gyrA_S83F, gyrA_D87N, parC_S80I	2017	United States	Human
SAL_NA7636AA	17-70469_S39	SAL_YA6219AA_AS	SAMEA104390764	ERR2197927	CIP-R	gyrA_S83F, gyrA_D87N, parC_S80I	2017	Lebanon	Poultry
SAL_NA7638AA	17-70464_S37	SAL_YA6217AA_AS	SAMEA104390762	ERR2681951	CIP-R	gyrA_S83F, gyrA_D87N, parC_S80I	2017	Lebanon	Poultry
SAL_NA7639AA	17-70462_S36	SAL_YA6216AA_AS	SAMEA104390761	ERR2197924	CIP-R	gyrA_S83F, gyrA_D87N, parC_S80I	2017	Lebanon	Poultry
SAL_NA7640AA	17-70460_S35	SAL_YA6215AA_AS	SAMEA104390760	ERR2197923	CIP-R	gyrA_S83F, gyrA_D87N, parC_S80I	2017	Lebanon	Unknown
SAL_NA7641AA	17-70328_S34	SAL_YA6214AA_AS	SAMEA104390759	ERR2197922	CIP-R	gyrA_S83F, gyrA_D87N, parC_S80I	2017	Lebanon	Poultry
SAL_OA0588AA	PNUSAS033629	SAL_YA9389AA_AS	SAMN08543917	SRR6730009	CIP-R	gyrA_S83F, gyrA_D87N, parC_S80I	2018	United States	Human
SAL_OA5220AA	PNUSAS035824	SAL_ZA7346AA_AS	SAMN08773460	SRR6879938	CIP-R	gyrA_S83F, gyrA_D87N, parC_S80I	2017	United States	Human
SAL_OA7900AA	201008911	SAL_ZA8864AA_AS	SAMN08784218	SRR6898488	CIP-R	gyrA_S83F, gyrA_D87N, parC_S80I		Egypt	Human
SAL_OA7901AA	1593280	SAL_ZA8863AA_AS	SAMN08784217	SRR6898489	CIP-R	gyrA_S83F, gyrA_D87N, parC_S80I		Egypt	Human
SAL_OA7918AA	201002378	SAL_ZA8846AA_AS	SAMN08784219	SRR6898506	CIP-R	gyrA_S83F, gyrA_D87N, parC_S80I		Egypt	Human
SAL_OA7930AA	07-1511	SAL_ZA8834AA_AS	SAMN08784258	SRR6898518	CIP-R	gyrA_S83F, gyrA_D87N, parC_S80I		Morocco	Human
SAL_OA7931AA	2928728	SAL_ZA8833AA_AS	SAMN08784257	SRR6898519	CIP-R	gyrA_S83F, gyrA_D87N, parC_S80I		Algeria	Human
SAL_OA7932AA	201301062	SAL_ZA8832AA_AS	SAMN08784250	SRR6898520	CIP-R	gyrA_S83F, gyrA_D87N, parC_S80I		Algeria	Human
SAL_OA7933AA	12CEB4452	SAL_ZA8831AA_AS	SAMN08784249	SRR6898521	CIP-R	gyrA_S83F, gyrA_D87N, parC_S80I		France	Human
SAL_OA7934AA	201005456	SAL_ZA8830AA_AS	SAMN08784252	SRR6898522	CIP-R	gyrA_S83F, gyrA_D87N, parC_S80I		Algeria	Human
SAL_OA7935AA	201410673	SAL_ZA8829AA_AS	SAMN08784251	SRR6898523	CIP-R	gyrA_S83F, gyrA_D87N, parC_S80I		France	Human
SAL_OA7936AA	1024719	SAL_ZA8828AA_AS	SAMN08784254	SRR6898524	CIP-R	gyrA_S83F, gyrA_D87N, parC_S80I		Iran	Human
SAL_OA7937AA	08-015	SAL_ZA8827AA_AS	SAMN08784253	SRR6898525	CIP-R	gyrA_S83F, gyrA_D87N, parC_S80I		Morocco	Human
SAL_OA7938AA	201000720	SAL_ZA8826AA_AS	SAMN08784256	SRR6898526	CIP-R	gyrA_S83F, gyrA_D87N, parC_S80I		Turkey	Human
SAL_OA7947AA	201005120	SAL_ZA8817AA_AS	SAMN08784174	SRR6898535	CIP-R	gyrA_S83F, gyrA_D87N, parC_S80I		Belgium	Unknown
SAL_OA7952AA	2909555	SAL_ZA8812AA_AS	SAMN08784205	SRR6898540	CIP-R	gyrA_S83F, gyrA_D87N, parC_S80I		Egypt	Human
SAL_OA7953AA	84493	SAL_ZA8811AA_AS	SAMN08784206	SRR6898541	CIP-R	gyrA_S83F, gyrA_D87N, parC_S80I		Egypt	Human
SAL_OA7958AA	05-0236	SAL_ZA8806AA_AS	SAMN08784207	SRR6898546	CIP-R	gyrA_S83F, gyrA_D87N, parC_S80I		Egypt	Human
SAL_OA7962AA	201203105	SAL_ZA8802AA_AS	SAMN08784259	SRR6898550	CIP-R	gyrA_S83F, gyrA_D87N, parC_S80I		Indonesia	Human
SAL_OA7963AA	201008553	SAL_ZA8801AA_AS	SAMN08784260	SRR6898551	CIP-R	gyrA_S83F, gyrA_D87N, parC_S80I		Senegal	Human
SAL_OA7988AA	ZM15-S1	SAL_ZA8776AA_AS	SAMN08784240	SRR6898576	CIP-R	gyrA_S83F, gyrA_D87N, parC_S80I		Tunesia	Human
SAL_OA7989AA	1124796	SAL_ZA8775AA_AS	SAMN08784241	SRR6898577	CIP-R	gyrA_S83F, gyrA_D87N, parC_S80I		Cameroon	Human
SAL_OA7990AA	2224875	SAL_ZA8774AA_AS	SAMN08784242	SRR6898578	CIP-R	gyrA_S83F, gyrA_D87N, parC_S80I		Tunisia	Human
SAL_OA7991AA	07-033	SAL_ZA8773AA_AS	SAMN08784243	SRR6898579	CIP-R	gyrA_S83F, gyrA_D87N, parC_S80I		Morocco	Human
SAL_OA7992AA	201207374	SAL_ZA8772AA_AS	SAMN08784244	SRR6898580	CIP-R	gyrA_S83F, gyrA_D87N, parC_S80I		Vietnam	Human
SAL_OA7993AA	80-11-309-2385	SAL_ZA8771AA_AS	SAMN08784245	SRR6898581	CIP-R	gyrA_S83F, gyrA_D87N, parC_S80I		Cambodia	Human
SAL_OA7994AA	AA280-S1	SAL_ZA8770AA_AS	SAMN08784246	SRR6898582	CIP-R	gyrA_S83F, gyrA_D87N, parC_S80I		Spain	Human
SAL_OA7996AA	2371034	SAL_ZA8768AA_AS	SAMN08784248	SRR6898584	CIP-R	gyrA_S83F, gyrA_D87N, parC_S80I		Morocco	Human
SAL_PA3232AA	Typhimurium	SAL_AB4505AA_AS	SAMN08978789	SRR7062240	CIP-R	gyrA_S83F, gyrA_D87N, parC_S80I	2016	Iraq	Poultry
SAL_PA4280AA	261368	SAL_AB5648AA_AS	SAMN09009144	SRR7090686	CIP-R	gyrA_S83F, gyrA_D87N, parC_S80I	2016	United Kingdom	Human
SAL_PA4290AA	520175	SAL_AB5638AA_AS	SAMN09009111	SRR7090676	CIP-R	gyrA_S83F, gyrA_D87N, parC_S80I	2018	United Kingdom	Human
SAL_PA4791AA	311203	SAL_AB6200AA_AS	SAMN09060471	SRR7108921	CIP-R	gyrA_S83F, gyrA_D87N, parC_S80I	2016	United Kingdom	Human
SAL_PA4924AA	440145	SAL_AB6452AA_AS	SAMN09076711	SRR7123196	CIP-R	gyrA_S83F, gyrA_D87N, parC_S80I	2017	United Kingdom	Human
SAL_PA5604AA	481490	SAL_AB7071AA_AS	SAMN09100719	SRR7140659	CIP-R	gyrA_S83F, gyrA_D87N, parC_S80I	2018	United Kingdom	Human
SAL_PA7258AA	147869	SAL_AB8630AA_AS	SAMN09214741	SRR7172610	CIP-R	gyrA_S83F, gyrA_D87N, parC_S80I	2015	United Kingdom	Human
SAL_PA7524AA	461163	SAL_AB8951AA_AS	SAMN09222421	SRR7180154	CIP-R	gyrA_S83F, gyrA_D87N, parC_S80I	2017	United Kingdom	Human
SAL_PA8061AA	223505	SAL_AB9263AA_AS	SAMN09227817	SRR7187089	CIP-R	gyrA_S83F, gyrA_D87N, parC_S80I	2016	United Kingdom	Human
SAL_PA8595AA	433593	SAL_BB0137AA_AS	SAMN09244401	SRR7209528	CIP-R	gyrA_S83F, gyrA_D87N, parC_S80I	2017	United Kingdom	Human
SAL_PA8630AA	179631	SAL_BB0102AA_AS	SAMN09238913	SRR7204651	CIP-R	gyrA_S83F, gyrA_D87N, parC_S80I	2015	United Kingdom	Human
SAL_PA8718AA	178644	SAL_BB0014AA_AS	SAMN09238801	SRR7204430	CIP-R	gyrA_S83F, gyrA_D87N, parC_S80I	2015	United Kingdom	Human
SAL_PA8754AA	399939	SAL_AB9978AA_AS	SAMN09238820	SRR7204323	CIP-R	gyrA_S83F, gyrA_D87N, parC_S80I	2017	United Kingdom	Human
SAL_PA9036AA	251841	SAL_BB0690AA_AS	SAMN09267036	SRR7221379	CIP-R	gyrA_S83F, gyrA_D87N, parC_S80I	2016	United Kingdom	Human
SAL_PA9521AA	117313	SAL_BB0884AA_AS	SAMN09276854	SRR7230675	CIP-R	gyrA_S83F, gyrA_D87N, parC_S80I	2015	United Kingdom	Human
SAL_PA9651AA	453260	SAL_BB1385AA_AS	SAMN09286600	SRR7237451	CIP-R	gyrA_S83F, gyrA_D87N, parC_S80I	2017	United Kingdom	Human
SAL_PA9689AA	361827	SAL_BB1294AA_AS	SAMN09285813	SRR7236725	CIP-R	gyrA_S83F, gyrA_D87N, parC_S80I	2017	United Kingdom	Human
SAL_PA9692AA	387071	SAL_BB1291AA_AS	SAMN09285753	SRR7236722	CIP-R	gyrA_S83F, gyrA_D87N, parC_S80I	2017	United Kingdom	Human
SAL_PA9887AA	PNUSAS041397	SAL_BB1096AA_AS	SAMN09283754	SRR7235699	CIP-R	gyrA_S83F, gyrA_D87N, parC_S80I		United States	Unknown
SAL_QA0287AA	360271	SAL_BB1826AA_AS	SAMN09295207	SRR7249868	CIP-R	gyrA_S83F, gyrA_D87N, parC_S80I	2017	United Kingdom	Human
SAL_QA0390AA	491030	SAL_BB2016AA_AS	SAMN09302522	SRR7251562	CIP-R	gyrA_S83F, gyrA_D87N, parC_S80I	2018	United Kingdom	Human
SAL_QA0475AA	495768	SAL_BB1931AA_AS	SAMN09298463	SRR7251101	CIP-R	gyrA_S83F, gyrA_D87N, parC_S80I	2018	United Kingdom	Human
SAL_QA0858AA	385498	SAL_BB2913AA_AS	SAMN09377504	SRR7275058	CIP-R	gyrA_S83F, gyrA_D87N, parC_S80I	2017	United Kingdom	Human
SAL_QA1465AA	188150	SAL_BB3135AA_AS	SAMN09380440	SRR7278086	CIP-R	gyrA_S83F, gyrA_D87N, parC_S80I	2015	United Kingdom	Human
SAL_QA1497AA	183591	SAL_BB3015AA_AS	SAMN09380535	SRR7278048	CIP-R	gyrA_S83F, gyrA_D87N, parC_S80I	2015	United Kingdom	Human
SAL_QA1792AA	278111	SAL_BB3370AA_AS	SAMN09386470	SRR7284437	CIP-R	gyrA_S83F, gyrA_D87N, parC_S80I	2016	United Kingdom	Human
SAL_QA1901AA	541356	SAL_BB3256AA_AS	SAMN09386315	SRR7284299	CIP-R	gyrA_S83F, gyrA_D87N, parC_S80I	2018	United Kingdom	Human
SAL_QA2171AA	289664	SAL_BB3906AA_AS	SAMN09388785	SRR7286760	CIP-R	gyrA_S83F, gyrA_D87N, parC_S80I	2016	United Kingdom	Human
SAL_QA2369AA	106541	SAL_BB3708AA_AS	SAMN09387973	SRR7285841	CIP-R	gyrA_S83F, gyrA_D87N, parC_S80I	2015	United Kingdom	Human
SAL_QA2463AA	243823	SAL_BB3612AA_AS	SAMN09387883	SRR7285746	CIP-R	gyrA_S83F, gyrA_D87N, parC_S80I	2016	United Kingdom	Human
SAL_QA2496AA	215118	SAL_BB3579AA_AS	SAMN09387835	SRR7285641	CIP-R	gyrA_S83F, gyrA_D87N, parC_S80I	2016	United Kingdom	Human
SAL_QA2711AA	301859	SAL_BB4492AA_AS	SAMN09396919	SRR7292931	CIP-R	gyrA_S83F, gyrA_D87N, parC_S80I	2016	United Kingdom	Human
SAL_QA2761AA	302539	SAL_BB4439AA_AS	SAMN09396873	SRR7292880	CIP-R	gyrA_S83F, gyrA_D87N, parC_S80I	2016	United Kingdom	Human
SAL_QA2875AA	252409	SAL_BB4324AA_AS	SAMN09396663	SRR7292676	CIP-R	gyrA_S83F, gyrA_D87N, parC_S80I	2016	United Kingdom	Human
SAL_QA3388AA	248553	SAL_BB4885AA_AS	SAMN09404215	SRR7298324	CIP-R	gyrA_S83F, gyrA_D87N, parC_S80I	2016	United Kingdom	Human
SAL_QA3432AA	376218	SAL_BB4841AA_AS	SAMN09403944	SRR7297957	CIP-R	gyrA_S83F, gyrA_D87N, parC_S80I	2017	United Kingdom	Human
SAL_QA3846AA	322507	SAL_BB5529AA_AS	SAMN09423216	SRR7310583	CIP-R	gyrA_S83F, gyrA_D87N, parC_S80I	2016	United Kingdom	Human
SAL_QA4028AA	371834	SAL_BB5772AA_AS	SAMN09427234	SRR7344618	CIP-R	gyrA_S83F, gyrA_D87N, parC_S80I	2017	United Kingdom	Human
SAL_QA4149AA	215114	SAL_BB5651AA_AS	SAMN09426439	SRR7343670	CIP-R	gyrA_S83F, gyrA_D87N, parC_S80I	2016	United Kingdom	Human
SAL_QA4547AA	PNUSAS043545	SAL_BB6087AA_AS	SAMN09430452	SRR7348203	CIP-R	gyrA_S83F, gyrA_D87N, parC_S80I		United States	Unknown
SAL_QA4997AA	316196	SAL_BB7396AA_AS	SAMN09435091	SRR7351616	CIP-R	gyrA_S83F, gyrA_D87N, parC_S80I	2016	United Kingdom	Human
SAL_QA5133AA	299811	SAL_BB7219AA_AS	SAMN09434956	SRR7351478	CIP-R	gyrA_S83F, gyrA_D87N, parC_S80I	2016	United Kingdom	Human
SAL_QA5503AA	186554	SAL_BB6746AA_AS	SAMN09433601	SRR7350662	CIP-R	gyrA_S83F, gyrA_D87N, parC_S80I	2015	United Kingdom	Human
SAL_QA5534AA	348745	SAL_BB6713AA_AS	SAMN09433577	SRR7350631	CIP-R	gyrA_S83F, gyrA_D87N, parC_S80I	2017	United Kingdom	Human
SAL_QA6237AA	378650	SAL_BB7874AA_AS	SAMN09459204	SRR7368913	CIP-R	gyrA_S83F, gyrA_D87N, parC_S80I	2017	United Kingdom	Human
SAL_QA6443AA	224046	SAL_BB8289AA_AS	SAMN09463633	SRR7402380	CIP-R	gyrA_S83F, gyrA_D87N, parC_S80I	2016	United Kingdom	Human
SAL_QA6528AA	249391	SAL_BB8204AA_AS	SAMN09463265	SRR7402054	CIP-R	gyrA_S83F, gyrA_D87N, parC_S80I	2016	United Kingdom	Human
SAL_QA6558AA	445159	SAL_BB8174AA_AS	SAMN09463215	SRR7402022	CIP-R	gyrA_S83F, gyrA_D87N, parC_S80I	2017	United Kingdom	Human
SAL_QA7046AA	PNUSAS043411	SAL_BB8859AA_AS	SAMN09474735	SRR7414627	CIP-R	gyrA_S83F, gyrA_D87N, parC_S80I		United States	Unknown
SAL_QA7594AA	452504	SAL_BB9750AA_AS	SAMN09476425	SRR7417258	CIP-R	gyrA_S83F, gyrA_D87N, parC_S80I	2017	United Kingdom	Human
SAL_QA7749AA	370881	SAL_FB9275AA_AS	SAMN09475914	SRR7416297	CIP-R	gyrA_S83F, gyrA_D87N, parC_S80I	2017	United Kingdom	Human
SAL_QA7881AA	404740	SAL_BB9264AA_AS	SAMN09475763	SRR7416140	CIP-R	gyrA_S83F, gyrA_D87N, parC_S80I	2017	United Kingdom	Human
SAL_QA8085AA	N08-2487	SAL_BB9709AA_AS	SAMN08936709	SRR7426153	CIP-R	gyrA_S83F, gyrA_D87N, parC_S80I	2008	Switzerland	Human
SAL_QA8086AA	N08-2431	SAL_BB9708AA_AS	SAMN08936706	SRR7426154	CIP-R	gyrA_S83F, gyrA_D87N, parC_S80I	2008	Switzerland	Human
SAL_QA8089AA	N09-0645	SAL_BB9705AA_AS	SAMN08936682	SRR7426157	CIP-R	gyrA_S83F, gyrA_D87N, parC_S80I	2009	Switzerland	Human
SAL_QA8092AA	N09-0692	SAL_BB9702AA_AS	SAMN08936722	SRR7426160	CIP-R	gyrA_S83F, gyrA_D87N, parC_S80I	2009	Switzerland	Human
SAL_QA8099AA	N10-2202	SAL_BB9695AA_AS	SAMN08936645	SRR7426167	CIP-R	gyrA_S83F, gyrA_D87N, parC_S80I	2010	Switzerland	Other: meat sample
SAL_QA8111AA	N07-2053	SAL_BB9683AA_AS	SAMN08936718	SRR7426179	CIP-R	gyrA_S83F, gyrA_D87N, parC_S80I	2007	Switzerland	Human
SAL_QA8112AA	N07-2075	SAL_BB9682AA_AS	SAMN08936699	SRR7426180	CIP-R	gyrA_S83F, gyrA_D87N, parC_S80I	2007	Switzerland	Human
SAL_QA8123AA	N05-1946	SAL_BB9671AA_AS	SAMN08936752	SRR7426191	CIP-R	gyrA_S83F, gyrA_D87N, parC_S80I	2005	Switzerland	Human
SAL_QA8163AA	545261	SAL_CB0179AA_AS	SAMN09484586	SRR7427071	CIP-R	gyrA_S83F, gyrA_D87N, parC_S80I	2018	United Kingdom	Human
SAL_QA8423AA	277884	SAL_BB9910AA_AS	SAMN09484093	SRR7426480	CIP-R	gyrA_S83F, gyrA_D87N, parC_S80I	2016	United Kingdom	Human
SAL_QA8576AA	N11-2623	SAL_CB0353AA_AS	SAMN08936527	SRR7439235	CIP-R	gyrA_S83F, gyrA_D87N, parC_S80I	2011	Switzerland	Human
SAL_QA8579AA	N11-0066	SAL_CB0350AA_AS	SAMN08936640	SRR7439238	CIP-R	gyrA_S83F, gyrA_D87N, parC_S80I	2011	Switzerland	Human
SAL_QA8583AA	N11-2661	SAL_CB0346AA_AS	SAMN08936524	SRR7439242	CIP-R	gyrA_S83F, gyrA_D87N, parC_S80I	2011	Switzerland	Human
SAL_QA8805AA	319755	SAL_CB0475AA_AS	SAMN09492751	SRR7439429	CIP-R	gyrA_S83F, gyrA_D87N, parC_S80I	2016	United Kingdom	Human
SAL_QA8807AA	306665	SAL_CB0473AA_AS	SAMN09492684	SRR7439427	CIP-R	gyrA_S83F, gyrA_D87N, parC_S80I	2016	United Kingdom	Human
SAL_QA8840AA	170387	SAL_CB0436AA_AS	SAMN09492142	SRR7439354	CIP-R	gyrA_S83F, gyrA_D87N, parC_S80I	2015	United Kingdom	Human
SAL_QA9400AA	313185	SAL_CB1259AA_AS	SAMN09504406	SRR7444155	CIP-R	gyrA_S83F, gyrA_D87N, parC_S80I	2016	United Kingdom	Human
SAL_QA9430AA	301846	SAL_CB1163AA_AS	SAMN09504373	SRR7444055	CIP-R	gyrA_S83F, gyrA_D87N, parC_S80I	2016	United Kingdom	Human
SAL_QA9479AA	166286	SAL_CB1120AA_AS	SAMN09504274	SRR7443934	CIP-R	gyrA_S83F, gyrA_D87N, parC_S80I	2015	United Kingdom	Human
SAL_QA9496AA	436053	SAL_CB1093AA_AS	SAMN09504241	SRR7443910	CIP-R	gyrA_S83F, gyrA_D87N, parC_S80I	2017	United Kingdom	Human
SAL_QA9538AA	559051	SAL_CB1051AA_AS	SAMN09503550	SRR7443865	CIP-R	gyrA_S83F, gyrA_D87N, parC_S80I	2018	United Kingdom	Human
SAL_QA9808AA	358027	SAL_CB6148AA_AS	SAMN09516431	SRR7451173	CIP-R	gyrA_S83F, gyrA_D87N, parC_S80I	2017	United Kingdom	Human
SAL_QA9972AA	155629	SAL_CB1636AA_AS	SAMN09515975	SRR7450792	CIP-R	gyrA_S83F, gyrA_D87N, parC_S80I	2015	United Kingdom	Human
SAL_QA9995AA	211127	SAL_CB1613AA_AS	SAMN09515954	SRR7450768	CIP-R	gyrA_S83F, gyrA_D87N, parC_S80I	2016	United Kingdom	Human
SAL_RA0315AA	481486	SAL_CB2114AA_AS	SAMN09520745	SRR7456904	CIP-R	gyrA_S83F, gyrA_D87N, parC_S80I	2018	United Kingdom	Human
SAL_RA0331AA	370651	SAL_CB2098AA_AS	SAMN09520731	SRR7456888	CIP-R	gyrA_S83F, gyrA_D87N, parC_S80I	2017	United Kingdom	Human
SAL_RA0377AA	423100	SAL_CB2052AA_AS	SAMN09519919	SRR7456821	CIP-R	gyrA_S83F, gyrA_D87N, parC_S80I	2017	United Kingdom	Human
SAL_RA0608AA	442651	SAL_CB2822AA_AS	SAMN09531094	SRR7458741	CIP-R	gyrA_S83F, gyrA_D87N, parC_S80I	2017	United Kingdom	Human
SAL_RA0630AA	278630	SAL_CB2800AA_AS	SAMN09531071	SRR7458719	CIP-R	gyrA_S83F, gyrA_D87N, parC_S80I	2016	United Kingdom	Human
SAL_RA0755AA	109856	SAL_CB2675AA_AS	SAMN09530930	SRR7458575	CIP-R	gyrA_S83F, gyrA_D87N, parC_S80I	2015	United Kingdom	Human
SAL_RA1108AA	411476	SAL_CB2314AA_AS	SAMN09521841	SRR7457873	CIP-R	gyrA_S83F, gyrA_D87N, parC_S80I	2017	United Kingdom	Human
SAL_RA2741AA	307488	SAL_CB3487AA_AS	SAMN09557513	SRR7468907	CIP-R	gyrA_S83F, gyrA_D87N, parC_S80I	2016	United Kingdom	Human
SAL_RA2842AA	206696	SAL_CB4622AA_AS	SAMN09601707	SRR7471129	CIP-R	gyrA_S83F, gyrA_D87N, parC_S80I	2016	United Kingdom	Human
SAL_RA2847AA	231220	SAL_CB4617AA_AS	SAMN09601709	SRR7471124	CIP-R	gyrA_S83F, gyrA_D87N, parC_S80I	2016	United Kingdom	Human
SAL_RA3312AA	522000	SAL_CB5189AA_AS	SAMN09610899	SRR7475355	CIP-R	gyrA_S83F, gyrA_D87N, parC_S80I	2018	United Kingdom	Human
SAL_RA3420AA	539974	SAL_CB5061AA_AS	SAMN09607257	SRR7474873	CIP-R	gyrA_S83F, gyrA_D87N, parC_S80I	2018	United Kingdom	Human
SAL_RA3488AA	490893	SAL_CB4993AA_AS	SAMN09607158	SRR7474351	CIP-R	gyrA_S83F, gyrA_D87N, parC_S80I	2018	United Kingdom	Human
SAL_RA3947AA	473188	SAL_CB5914AA_AS	SAMN09628841	SRR7495752	CIP-R	gyrA_S83F, gyrA_D87N, parC_S80I	2018	United Kingdom	Human
SAL_RA4017AA	435522	SAL_CB5786AA_AS	SAMN09628790	SRR7495682	CIP-R	gyrA_S83F, gyrA_D87N, parC_S80I	2017	United Kingdom	Human
SAL_RA7091AA	414606	SAL_CB9510AA_AS	SAMN09661855	SRR7523782	CIP-R	gyrA_S83F, gyrA_D87N, parC_S80I	2017	United Kingdom	Human
SAL_RA7098AA	412003	SAL_CB9503AA_AS	SAMN09661871	SRR7523775	CIP-R	gyrA_S83F, gyrA_D87N, parC_S80I	2017	United Kingdom	Human
SAL_RA7139AA	376185	SAL_CB9458AA_AS	SAMN09661822	SRR7523734	CIP-R	gyrA_S83F, gyrA_D87N, parC_S80I	2017	United Kingdom	Human
SAL_RA7204AA	182875	SAL_CB9393AA_AS	SAMN09661758	SRR7523668	CIP-R	gyrA_S83F, gyrA_D87N, parC_S80I	2015	United Kingdom	Human
SAL_RA7265AA	160783	SAL_CB9239AA_AS	SAMN09661690	SRR7523607	CIP-R	gyrA_S83F, gyrA_D87N, parC_S80I	2015	United Kingdom	Human
SAL_RA7697AA	474622	SAL_CB9819AA_AS	SAMN09666905	SRR7528148	CIP-R	gyrA_S83F, gyrA_D87N, parC_S80I	2017	United Kingdom	Human
SAL_RA8107AA	381660	SAL_CB9918AA_AS	SAMN09683603	SRR7533280	CIP-R	gyrA_S83F, gyrA_D87N, parC_S80I	2017	United Kingdom	Human
SAL_RA8113AA	408260	SAL_CB9912AA_AS	SAMN09683601	SRR7533274	CIP-R	gyrA_S83F, gyrA_D87N, parC_S80I	2017	United Kingdom	Human
SAL_RA8120AA	550821	SAL_CB9905AA_AS	SAMN09683605	SRR7533267	CIP-R	gyrA_S83F, gyrA_D87N, parC_S80I	2018	United Kingdom	Human
SAL_SA4738AA	587444	SAL_EB0355AA_AS	SAMN10058764	SRR7828490	CIP-R	gyrA_S83F, gyrA_D87N, parC_S80I	2018	United Kingdom	Human
SAL_SA4920AA	573611	SAL_EB0173AA_AS	SAMN10058453	SRR7828211	CIP-R	gyrA_S83F, gyrA_D87N, parC_S80I	2018	United Kingdom	Human
SAL_SA6064AA	593523	SAL_EB1201AA_AS	SAMN10076205	SRR7850701	CIP-R	gyrA_S83F, gyrA_D87N, parC_S80I	2018	United Kingdom	Human
SAL_SA6266AA	593534	SAL_EB0999AA_AS	SAMN10076003	SRR7850492	CIP-R	gyrA_S83F, gyrA_D87N, parC_S80I	2018	United Kingdom	Human
SAL_SA6285AA	602658	SAL_EB0979AA_AS	SAMN10075967	SRR7850464	CIP-R	gyrA_S83F, gyrA_D87N, parC_S80I	2018	United Kingdom	Human
SAL_SA6782AA	446531	SAL_EB1329AA_AS	SAMN10080097	SRR7866916	CIP-R	gyrA_S83F, gyrA_D87N, parC_S80I	2017	United Kingdom	Human
SAL_SA7122AA	318566	SAL_EB3381AA_AS	SAMN10087118	SRR7873963	CIP-R	gyrA_S83F, gyrA_D87N, parC_S80I	2016	United Kingdom	Human
SAL_SA7387AA	604875	SAL_EB2606AA_AS	SAMN10094226	SRR7879624	CIP-R	gyrA_S83F, gyrA_D87N, parC_S80I	2018	United Kingdom	Human
SAL_SA7557AA	241774	SAL_EB3503AA_AS	SAMN10093808	SRR7879379	CIP-R	gyrA_S83F, gyrA_D87N, parC_S80I	2016	United Kingdom	Human
SAL_SA7762AA	412115	SAL_EB4008AA_AS	SAMN10097582	SRR7884683	CIP-R	gyrA_S83F, gyrA_D87N, parC_S80I	2017	United Kingdom	Human
SAL_SA8667AA	296672	SAL_EB5395AA_AS	SAMN10104849	SRR7892227	CIP-R	gyrA_S83F, gyrA_D87N, parC_S80I	2016	United Kingdom	Human
SAL_SA9558AA	362115	SAL_EB6668AA_AS	SAMN10140014	SRR7910373	CIP-R	gyrA_S83F, gyrA_D87N, parC_S80I	2017	United Kingdom	Human
SAL_TA2211AA	619030	SAL_FB0752AA_AS	SAMN10272296	SRR8087238	CIP-R	gyrA_S83F, gyrA_D87N, parC_S80I	2018	United Kingdom	Human
SAL_TA2234AA	619015	SAL_FB0942AA_AS	SAMN10272240	SRR8087214	CIP-R	gyrA_S83F, gyrA_D87N, parC_S80I	2018	United Kingdom	Human
SAL_TA2342AA	619921	SAL_FB0833AA_AS	SAMN10267086	SRR8084309	CIP-R	gyrA_S83F, gyrA_D87N, parC_S80I	2018	United Kingdom	Human
SAL_TA5340AA	616276	SAL_FB3970AA_AS	SAMN10335018	SRR8116985	CIP-R	gyrA_S83F, gyrA_D87N, parC_S80I	2018	United Kingdom	Human
SAL_TA6523AA	631567	SAL_FB5873AA_AS	SAMN10370142	SRR8149192	CIP-R	gyrA_S83F, gyrA_D87N, parC_S80I	2018	United Kingdom	Human
SAL_TA6544AA	632356	SAL_FB5850AA_AS	SAMN10370077	SRR8149170	CIP-R	gyrA_S83F, gyrA_D87N, parC_S80I	2018	United Kingdom	Human
SAL_TA7544AA	R17.5342	SAL_FB7925AA_AS	SAMN10425364	SRR8189366	CIP-R	gyrA_S83F, gyrA_D87N, parC_S80I	2017	Taiwan	Human
SAL_TA7692AA	R17.5432	SAL_FB7758AA_AS	SAMN10425371	SRR8189514	CIP-R	gyrA_S83F, gyrA_D87N, parC_S80I	2017	Taiwan	Human
SAL_TA8295AA	638768	SAL_GB1408AA_AS	SAMN10439046	SRR8204813	CIP-R	gyrA_S83F, gyrA_D87N, parC_S80I	2018	United Kingdom	Human
SAL_UA3714AA	599573	SAL_HB3957AA_AS	SAMN10576301	SRR8297295	CIP-R	gyrA_S83F, gyrA_D87N, parC_S80I	2018	United Kingdom	Human
SAL_UA5438AA	652952	SAL_HB5411AA_AS	SAMN10604670	SRR8333785	CIP-R	gyrA_S83F, gyrA_D87N, parC_S80I	2018	United Kingdom	Human
SAL_UA6939AA	572534	SAL_HB9854AA_AS	SAMN10695563	SRR8397143	CIP-R	gyrA_S83F, gyrA_D87N, parC_S80I	2018	United Kingdom	Human
SAL_UA8316AA	568450	SAL_IB2994AA_AS	SAMN10767238	SRR8452319	CIP-R	gyrA_S83F, gyrA_D87N, parC_S80I	2018	United Kingdom	Human
SAL_VA0982AA	509914	SAL_IB7649AA_AS	SAMN10848824	SRR8509393	CIP-R	gyrA_S83F, gyrA_D87N, parC_S80I	2018	United Kingdom	Human
SAL_VA1365AA	493363	SAL_IB7970AA_AS	SAMN10855033	SRR8514648	CIP-R	gyrA_S83F, gyrA_D87N, parC_S80I	2018	United Kingdom	Human
SAL_VA1539AA	SSSE-136	SAL_IB8559AA_AS	SAMN08386787	SRR8523107	CIP-R	gyrA_S83F, gyrA_D87N, parC_S80I	2017	Thailand	Human
SAL_VA1543AA	SSSE-03	SAL_IB8555AA_AS	SAMN08387019	SRR8523103	CIP-R	gyrA_S83F, gyrA_D87N, parC_S80I	2016	Thailand	Poultry
SAL_VA1853AA	435392	SAL_IB9575AA_AS	SAMN10868097	SRR8526121	CIP-R	gyrA_S83F, gyrA_D87N, parC_S80I	2017	United Kingdom	Human
SAL_VA1936AA	438655	SAL_IB9469AA_AS	SAMN10868009	SRR8526036	CIP-R	gyrA_S83F, gyrA_D87N, parC_S80I	2017	United Kingdom	Human
SAL_VA1992AA	444476	SAL_IB9413AA_AS	SAMN10867944	SRR8525980	CIP-R	gyrA_S83F, gyrA_D87N, parC_S80I	2017	United Kingdom	Human
SAL_VA2429AA	430215	SAL_JB0023AA_AS	SAMN10872167	SRR8528921	CIP-R	gyrA_S83F, gyrA_D87N, parC_S80I	2017	United Kingdom	Human
SAL_VA2789AA	420520	SAL_JB0537AA_AS	SAMN10882081	SRR8541868	CIP-R	gyrA_S83F, gyrA_D87N, parC_S80I	2017	United Kingdom	Human
SAL_VA3087AA	411457	SAL_JB1185AA_AS	SAMN10887587	SRR8549070	CIP-R	gyrA_S83F, gyrA_D87N, parC_S80I	2017	United Kingdom	Human
SAL_VA3094AA	408407	SAL_JB1178AA_AS	SAMN10887581	SRR8548923	CIP-R	gyrA_S83F, gyrA_D87N, parC_S80I	2017	United Kingdom	Human
SAL_VA3404AA	432259	SAL_JB1788AA_AS	SAMN10905542	SRR8552359	CIP-R	gyrA_S83F, gyrA_D87N, parC_S80I	2017	United Kingdom	Human
SAL_VA3417AA	404933	SAL_JB1775AA_AS	SAMN10905411	SRR8552254	CIP-R	gyrA_S83F, gyrA_D87N, parC_S80I	2017	United Kingdom	Human
SAL_VA4150AA	CDPH_CSalm160	SAL_JB4717AA_AS	SAMN08412508	SRR6685012	CIP-R	gyrA_S83F, gyrA_D87N, parC_S80I	2014	United States	Human
SAL_VA4365AA	387468	SAL_JB4533AA_AS	SAMN10907607	SRR8554028	CIP-R	gyrA_S83F, gyrA_D87N, parC_S80I	2017	United Kingdom	Human
SAL_VA4454AA	391316	SAL_JB4444AA_AS	SAMN10907530	SRR8553929	CIP-R	gyrA_S83F, gyrA_D87N, parC_S80I	2017	United Kingdom	Human
SAL_VA4457AA	399490	SAL_JB4441AA_AS	SAMN10907520	SRR8553926	CIP-R	gyrA_S83F, gyrA_D87N, parC_S80I	2017	United Kingdom	Human
SAL_VA7125AA	371919	SAL_JB6546AA_AS	SAMN10959376	SRR8585137	CIP-R	gyrA_S83F, gyrA_D87N, parC_S80I	2017	United Kingdom	Human
SAL_VA7182AA	373827	SAL_JB6423AA_AS	SAMN10959325	SRR8585080	CIP-R	gyrA_S83F, gyrA_D87N, parC_S80I	2017	United Kingdom	Human
SAL_VA8203AA	370914	SAL_JB8880AA_AS	SAMN11025541	SRR8637903	CIP-R	gyrA_S83F, gyrA_D87N, parC_S80I	2017	United Kingdom	Human
SAL_VA8548AA	346602	SAL_JB9470AA_AS	SAMN11038712	SRR8648143	CIP-R	gyrA_S83F, gyrA_D87N, parC_S80I	2017	United Kingdom	Human
SAL_VA9078AA	306688	SAL_KB0607AA_AS	SAMN11043748	SRR8658246	CIP-R	gyrA_S83F, gyrA_D87N, parC_S80I	2016	United Kingdom	Human
SAL_VA9167AA	306673	SAL_KB0518AA_AS	SAMN11043657	SRR8658057	CIP-R	gyrA_S83F, gyrA_D87N, parC_S80I	2016	United Kingdom	Human
SAL_VA9792AA	257367	SAL_KB1757AA_AS	SAMN11079467	SRR8691129	CIP-R	gyrA_S83F, gyrA_D87N, parC_S80I	2016	United Kingdom	Human
SAL_WA0133AA	245092	SAL_KB2830AA_AS	SAMN11093033	SRR8703649	CIP-R	gyrA_S83F, gyrA_D87N, parC_S80I	2016	United Kingdom	Human
SAL_WA0482AA	206698	SAL_KB3194AA_AS	SAMN11095883	SRR8704842	CIP-R	gyrA_S83F, gyrA_D87N, parC_S80I	2016	United Kingdom	Human
SAL_WA0546AA	188340	SAL_KB3130AA_AS	SAMN11095717	SRR8704727	CIP-R	gyrA_S83F, gyrA_D87N, parC_S80I	2015	United Kingdom	Human
SAL_WA1436AA	107758	SAL_KB5054AA_AS	SAMN11128899	SRR8730400	CIP-R	gyrA_S83F, gyrA_D87N, parC_S80I	2015	United Kingdom	Human
SAL_WA4266AA	712245	SAL_LB0864AA_AS	SAMN11290930	SRR8820122	CIP-R	gyrA_S83F, gyrA_D87N, parC_S80I	2019	United Kingdom	Human
SAL_WA4345AA	NC_WHO_S462	SAL_LB1038AA_AS	SAMN11310156	SRR8833917	CIP-R	gyrA_S83F, gyrA_D87N, parC_S80I	2017	Lebanon	Bovine
SAL_WA7746AA	731616	SAL_LB8512AA_AS	SAMN11571822	SRR9010042	CIP-R	gyrA_S83F, gyrA_D87N, parC_S80I	2019	United Kingdom	Human
SAL_XA4287AA	IPD_NCSU16	SAL_MB8077AA_AS	SAMN12035901	SRR9280685	CIP-R	gyrA_S83F, gyrA_D87N, parC_S80I	2013	Senegal	Human
SAL_XA4557AA	735033	SAL_MB8286AA_AS	SAMN12039712	SRR9287474	CIP-R	gyrA_S83F, gyrA_D87N, parC_S80I	2019	United Kingdom	Human
SAL_XA4823AA	IPD_NCSU48	SAL_MB8780AA_AS	SAMN12056335	SRR9301054	CIP-R	gyrA_S83F, gyrA_D87N, parC_S80I	2012	Senegal	Environment
SAL_XA5690AA	759428	SAL_MB9966AA_AS	SAMN12087778	SRR9321745	CIP-R	gyrA_S83F, gyrA_D87N, parC_S80I	2019	United Kingdom	Human
SAL_XA6504AA	761623	SAL_NB1157AA_AS	SAMN12108780	SRR9335557	CIP-R	gyrA_S83F, gyrA_D87N, parC_S80I	2019	United Kingdom	Human
SAL_XA6989AA	PNUSAS079609	SAL_NB4022AA_AS	SAMN12142418	SRR9597283	CIP-R	gyrA_S83F, gyrA_D87N, parC_S80I		United States	Unknown
SAL_XA7625AA	765083	SAL_NB4642AA_AS	SAMN12163228	SRR9613226	CIP-R	gyrA_S83F, gyrA_D87N, parC_S80I	2019	United Kingdom	Human
SAL_YA0137AA	PNUSAS081478	SAL_NB6629AA_AS	SAMN12203416	SRR9632712	CIP-R	gyrA_S83F, gyrA_D87N, parC_S80I		United States	Unknown
SAL_YA3979AA	IPD_NCSU80	SAL_OB2447AA_AS	SAMN12339710	SRR9732437	CIP-R	gyrA_S83F, gyrA_D87N, parC_S80I	2013	Senegal	Environment
SAL_YA3985AA	IPD_NCSU53	SAL_OB2441AA_AS	SAMN12339674	SRR9732321	CIP-R	gyrA_S83F, gyrA_D87N, parC_S80I	2012	Senegal	Environment
SAL_YA5455AA	777312	SAL_OB3798AA_AS	SAMN12356547	SRR9827018	CIP-R	gyrA_S83F, gyrA_D87N, parC_S80I	2019	United Kingdom	Human
SAL_YA6063AA	779275	SAL_OB5287AA_AS	SAMN12375497	SRR9846960	CIP-R	gyrA_S83F, gyrA_D87N, parC_S80I	2019	United Kingdom	Human
SAL_YA6128AA	777316	SAL_OB5499AA_AS	SAMN12385939	SRR9849830	CIP-R	gyrA_S83F, gyrA_D87N, parC_S80I	2019	United Kingdom	Human
SAL_YA7858AA	785874	SAL_PB1375AA_AS	SAMN12550069	SRR9944925	CIP-R	gyrA_S83F, gyrA_D87N, parC_S80I	2019	United Kingdom	Human
SAL_YA9789AA	791364	SAL_PB8615AA_AS	SAMN12629179	SRR10018345	CIP-R	gyrA_S83F, gyrA_D87N, parC_S80I	2019	United Kingdom	Human
SAL_YA9817AA	792561	SAL_PB8587AA_AS	SAMN12629155	SRR10018286	CIP-R	gyrA_S83F, gyrA_D87N, parC_S80I	2019	United Kingdom	Human
SAL_ZA0646AA	NC_WHO_S037	SAL_QB0944AA_AS	SAMN12662103	SRR10042612	CIP-R	gyrA_S83F, gyrA_D87N, parC_S80I	2017	Lebanon	Poultry
SAL_ZA0891AA	797606	SAL_QB2165AA_AS	SAMN12669748	SRR10053709	CIP-R	gyrA_S83F, gyrA_D87N, parC_S80I	2019	United Kingdom	Human
SAL_ZA2277AA	800591	SAL_QB6812AA_AS	SAMN12724473	SRR10096445	CIP-R	gyrA_S83F, gyrA_D87N, parC_S80I	2019	United Kingdom	Human
SAL_ZA5734AA	808260	SAL_SB0263AA_AS	SAMN12910891	SRR10228893	CIP-R	gyrA_S83F, gyrA_D87N, parC_S80I	2019	United Kingdom	Human
SAL_ZA5746AA	811023	SAL_SB0251AA_AS	SAMN12910867	SRR10228880	CIP-R	gyrA_S83F, gyrA_D87N, parC_S80I	2019	United Kingdom	Human
SAL_ZA6012AA	SMG-19-1622	SAL_SB1337AA_AS			CIP-R	gyrA_S83F, gyrA_D87N, parC_S80I		United Kingdom	Unknown
SAL_ZA6227AA	809997	SAL_SB1563AA_AS	SAMN12920342	SRR10235711	CIP-R	gyrA_S83F, gyrA_D87N, parC_S80I	2019	United Kingdom	Human
SAL_ZA6236AA	808770	SAL_SB1554AA_AS	SAMN12920362	SRR10235702	CIP-R	gyrA_S83F, gyrA_D87N, parC_S80I	2019	United Kingdom	Human
SAL_ZA6340AA	812122	SAL_SB1831AA_AS	SAMN12924271	SRR10236705	CIP-R	gyrA_S83F, gyrA_D87N, parC_S80I	2019	United Kingdom	Human
SAL_ZA8177AA	821049	SAL_SB8977AA_AS	SAMN13041903	SRR10294379	CIP-R	gyrA_S83F, gyrA_D87N, parC_S80I	2019	United Kingdom	Human
SAL_AB0072AA	813390	SAL_SB7064AA_AS	SAMN12995380	SRR10247562	CIP-R	gyrA_S83F, gyrA_D87Y, parC_S80I	2019	United Kingdom	Human
SAL_AB0596AA	823538	SAL_SB9953AA_AS	SAMN13064201	SRR10313664	CIP-R	gyrA_S83F, gyrA_D87Y, parC_S80I	2019	United Kingdom	Human
SAL_AB0661AA	823434	SAL_TB0135AA_AS	SAMN13065276	SRR10314909	CIP-R	gyrA_S83F, gyrA_D87Y, parC_S80I	2019	United Kingdom	Human
SAL_AB1073AA	Salmonella Kentucky	SAL_TB1598AA_AS	SAMN13073662	SRR10322749	CIP-R	gyrA_S83F, gyrA_D87Y, parC_S80I	2017	South Korea	Human
SAL_AB1074AA	Salmonella Kentucky	SAL_TB1597AA_AS	SAMN13073661	SRR10322750	CIP-R	gyrA_S83F, gyrA_D87Y, parC_S80I	2017	South Korea	Human
SAL_AB1077AA	Salmonella Kentucky	SAL_TB1594AA_AS	SAMN13073658	SRR10322753	CIP-R	gyrA_S83F, gyrA_D87Y, parC_S80I	2013	South Korea	Human
SAL_AB1404AA	826379	SAL_TB2844AA_AS	SAMN13118759	SRR10350880	CIP-R	gyrA_S83F, gyrA_D87Y, parC_S80I	2019	United Kingdom	Human
SAL_AB5088AA	5dbbfadd225a4b9cbfb98368:sample:FD01848354	SAL_UB6626AA_AS	SAMEA6144517	ERR3636582	CIP-R	gyrA_S83F, gyrA_D87Y, parC_S80I	2012		Unknown
SAL_AB9630AA	741007	SAL_VB4071AA_AS	SAMN11773523	SRR9088910	CIP-R	gyrA_S83F, gyrA_D87Y, parC_S80I	2019	United Kingdom	Human
SAL_BA7407AA	2015K-0221	SAL_EA5845AA_AS	SAMN03469746	SRR1970594	CIP-R	gyrA_S83F, gyrA_D87Y, parC_S80I		United States	Unknown
SAL_BA7435AA	69898	SAL_EA5869AA_AS	SAMN03480404	SRR1970328	CIP-R	gyrA_S83F, gyrA_D87Y, parC_S80I	2014	United Kingdom	Human
SAL_BA7518AA	36993	SAL_EA5898AA_AS	SAMN03480344	SRR1970268	CIP-R	gyrA_S83F, gyrA_D87Y, parC_S80I	2014	United Kingdom	Human
SAL_BA7609AA	63877	SAL_EA5951AA_AS	SAMN03480297	SRR1970221	CIP-R	gyrA_S83F, gyrA_D87Y, parC_S80I	2014	United Kingdom	Human
SAL_BA7664AA	50329	SAL_EA5961AA_AS	SAMN03480271	SRR1970195	CIP-R	gyrA_S83F, gyrA_D87Y, parC_S80I	2014	United Kingdom	Human
SAL_BA7707AA	46550	SAL_EA5975AA_AS	SAMN03480248	SRR1970172	CIP-R	gyrA_S83F, gyrA_D87Y, parC_S80I	2014	United Kingdom	Human
SAL_BA7875AA	68657	SAL_JA0632AA_AS	SAMN03480164	SRR1970087	CIP-R	gyrA_S83F, gyrA_D87Y, parC_S80I	2014	United Kingdom	Human
SAL_BA8240AA	37060	SAL_EA6148AA_AS	SAMN03479984	SRR1969907	CIP-R	gyrA_S83F, gyrA_D87Y, parC_S80I	2014	United Kingdom	Human
SAL_BA8445AA	65003	SAL_EA6191AA_AS	SAMN03479880	SRR1969804	CIP-R	gyrA_S83F, gyrA_D87Y, parC_S80I	2014	United Kingdom	Human
SAL_BA8716AA	90501	SAL_EA6305AA_AS	SAMN03479744	SRR1969668	CIP-R	gyrA_S83F, gyrA_D87Y, parC_S80I	2015	United Kingdom	Human
SAL_BA8752AA	13832	SAL_EA6316AA_AS	SAMN03479724	SRR1969648	CIP-R	gyrA_S83F, gyrA_D87Y, parC_S80I	2014	United Kingdom	Human
SAL_BA8912AA	31633	SAL_IA7852AA_AS	SAMN03479642	SRR1969565	CIP-R	gyrA_S83F, gyrA_D87Y, parC_S80I	2014	United Kingdom	Human
SAL_BA8960AA	42154	SAL_EA6419AA_AS	SAMN03479619	SRR1969542	CIP-R	gyrA_S83F, gyrA_D87Y, parC_S80I	2014	United Kingdom	Human
SAL_BA9344AA	94082	SAL_EA6519AA_AS	SAMN03479470	SRR1969393	CIP-R	gyrA_S83F, gyrA_D87Y, parC_S80I	2015	United Kingdom	Human
SAL_BA9497AA	56129	SAL_IA7955AA_AS	SAMN03479332	SRR1969255	CIP-R	gyrA_S83F, gyrA_D87Y, parC_S80I	2014	United Kingdom	Human
SAL_BA9665AA	25324	SAL_EA6608AA_AS	SAMN03479247	SRR1969170	CIP-R	gyrA_S83F, gyrA_D87Y, parC_S80I	2014	United Kingdom	Human
SAL_BA9873AA	75949	SAL_EA6631AA_AS	SAMN03479143	SRR1969047	CIP-R	gyrA_S83F, gyrA_D87Y, parC_S80I	2014	United Kingdom	Human
SAL_BB2227AA	SMG-19-2081	SAL_VB8093AA_AS			CIP-R	gyrA_S83F, gyrA_D87Y, parC_S80I		United Kingdom	Unknown
SAL_BB3736AA	850878	SAL_WB3876AA_AS	SAMN13506118	SRR10604674	CIP-R	gyrA_S83F, gyrA_D87Y, parC_S80I	2019	United Kingdom	Human
SAL_BB3752AA	850278	SAL_WB3306AA_AS	SAMN13506095	SRR10604658	CIP-R	gyrA_S83F, gyrA_D87Y, parC_S80I	2019	United Kingdom	Human
SAL_BB3780AA	850025	SAL_WB3278AA_AS	SAMN13502520	SRR10600360	CIP-R	gyrA_S83F, gyrA_D87Y, parC_S80I	2019	United Kingdom	Human
SAL_BB5125AA	MC_06-0242	SAL_WB8453AA_AS	SAMEA7114859	ERR4401366	CIP-R	gyrA_S83F, gyrA_D87Y, parC_S80I	2006	Ireland	Human
SAL_BB8077AA	865039	SAL_XB5140AA_AS	SAMN13737238	SRR10828972	CIP-R	gyrA_S83F, gyrA_D87Y, parC_S80I	2019	United Kingdom	Human
SAL_BB8506AA	865103	SAL_XB6702AA_AS	SAMN13749872	SRR10843960	CIP-R	gyrA_S83F, gyrA_D87Y, parC_S80I	2019	United Kingdom	Human
SAL_BB9989AA	SMG-20-271	SAL_AC1888AA_AS			CIP-R	gyrA_S83F, gyrA_D87Y, parC_S80I		United Kingdom	Unknown
SAL_CA0032AA	83729	SAL_EA6655AA_AS	SAMN03479065	SRR1968967	CIP-R	gyrA_S83F, gyrA_D87Y, parC_S80I	2015	United Kingdom	Human
SAL_CA0600AA	63918	SAL_BA5200AA_AS	SAMN03478777	SRR1968679	CIP-R	gyrA_S83F, gyrA_D87Y, parC_S80I	2014	United Kingdom	Human
SAL_CA0638AA	36997	SAL_EA6845AA_AS	SAMN03478755	SRR1968657	CIP-R	gyrA_S83F, gyrA_D87Y, parC_S80I	2014	United Kingdom	Human
SAL_CA1167AA	12172	SAL_EA7028AA_AS	SAMN03478510	SRR1968418	CIP-R	gyrA_S83F, gyrA_D87Y, parC_S80I	2014	United Kingdom	Human
SAL_CA1244AA	3760	SAL_EA7044AA_AS	SAMN03478432	SRR1968341	CIP-R	gyrA_S83F, gyrA_D87Y, parC_S80I	2014	United Kingdom	Human
SAL_CA1365AA	87388	SAL_EA7059AA_AS	SAMN03478367	SRR1968276	CIP-R	gyrA_S83F, gyrA_D87Y, parC_S80I	2015	United Kingdom	Human
SAL_CA1408AA	37063	SAL_EA7066AA_AS	SAMN03478346	SRR1968255	CIP-R	gyrA_S83F, gyrA_D87Y, parC_S80I	2014	United Kingdom	Human
SAL_CA1468AA	98256	SAL_BA4284AA_AS	SAMN03478311	SRR1968220	CIP-R	gyrA_S83F, gyrA_D87Y, parC_S80I	2015	United Kingdom	Human
SAL_CA1524AA	68665	SAL_EA7093AA_AS	SAMN03478281	SRR1968190	CIP-R	gyrA_S83F, gyrA_D87Y, parC_S80I	2014	United Kingdom	Human
SAL_CA2142AA	73218	SAL_EA7282AA_AS	SAMN03477919	SRR1967829	CIP-R	gyrA_S83F, gyrA_D87Y, parC_S80I	2014	United Kingdom	Human
SAL_CA2206AA	95012	SAL_BA5150AA_AS	SAMN03477855	SRR1967765	CIP-R	gyrA_S83F, gyrA_D87Y, parC_S80I	2015	United Kingdom	Human
SAL_CA2225AA	5845	SAL_EA7306AA_AS	SAMN03477836	SRR1967746	CIP-R	gyrA_S83F, gyrA_D87Y, parC_S80I	2014	United Kingdom	Human
SAL_CA2238AA	45568	SAL_EA7310AA_AS	SAMN03477823	SRR1967733	CIP-R	gyrA_S83F, gyrA_D87Y, parC_S80I	2014	United Kingdom	Human
SAL_CA2277AA	96233	SAL_EA7323AA_AS	SAMN03477784	SRR1967694	CIP-R	gyrA_S83F, gyrA_D87Y, parC_S80I	2015	United Kingdom	Human
SAL_CA2347AA	67549	SAL_EA7354AA_AS	SAMN03477714	SRR1967624	CIP-R	gyrA_S83F, gyrA_D87Y, parC_S80I	2014	United Kingdom	Human
SAL_CA2442AA	25247	SAL_EA7384AA_AS	SAMN03477619	SRR1967529	CIP-R	gyrA_S83F, gyrA_D87Y, parC_S80I	2014	United Kingdom	Human
SAL_CA2534AA	94258	SAL_EA7420AA_AS	SAMN03477527	SRR1967437	CIP-R	gyrA_S83F, gyrA_D87Y, parC_S80I	2015	United Kingdom	Human
SAL_CA2700AA	65319	SAL_BA4610AA_AS	SAMN03477361	SRR1967271	CIP-R	gyrA_S83F, gyrA_D87Y, parC_S80I	2014	United Kingdom	Human
SAL_CA2717AA	83714	SAL_BA2833AA_AS	SAMN03477344	SRR1967254	CIP-R	gyrA_S83F, gyrA_D87Y, parC_S80I	2015	United Kingdom	Human
SAL_CA2928AA	14893	SAL_EA7552AA_AS	SAMN03477121	SRR1967043	CIP-R	gyrA_S83F, gyrA_D87Y, parC_S80I	2014	United Kingdom	Human
SAL_CA3015AA	27963	SAL_BA4805AA_AS	SAMN03477034	SRR1966956	CIP-R	gyrA_S83F, gyrA_D87Y, parC_S80I	2014	United Kingdom	Human
SAL_CA3090AA	89890	SAL_EA7595AA_AS	SAMN03476959	SRR1966881	CIP-R	gyrA_S83F, gyrA_D87Y, parC_S80I	2015	United Kingdom	Human
SAL_CA3426AA	83579	SAL_EA7717AA_AS	SAMN03476623	SRR1966541	CIP-R	gyrA_S83F, gyrA_D87Y, parC_S80I	2015	United Kingdom	Human
SAL_CA3565AA	83690	SAL_IA9038AA_AS	SAMN03476485	SRR1966402	CIP-R	gyrA_S83F, gyrA_D87Y, parC_S80I	2015	United Kingdom	Human
SAL_CA3624AA	63033	SAL_CA3265AA_AS	SAMN03476426	SRR1966343	CIP-R	gyrA_S83F, gyrA_D87Y, parC_S80I	2014	United Kingdom	Human
SAL_CA3637AA	63683	SAL_EA7776AA_AS	SAMN03476413	SRR1966330	CIP-R	gyrA_S83F, gyrA_D87Y, parC_S80I	2014	United Kingdom	Human
SAL_CA3840AA	63643	SAL_EA7839AA_AS	SAMN03476210	SRR1966125	CIP-R	gyrA_S83F, gyrA_D87Y, parC_S80I	2014	United Kingdom	Human
SAL_CA3871AA	52984	SAL_BA2940AA_AS	SAMN03476179	SRR1966093	CIP-R	gyrA_S83F, gyrA_D87Y, parC_S80I	2014	United Kingdom	Human
SAL_CA3970AA	94270	SAL_EA7888AA_AS	SAMN03476079	SRR1965988	CIP-R	gyrA_S83F, gyrA_D87Y, parC_S80I	2015	United Kingdom	Human
SAL_CA3990AA	36468	SAL_EA7893AA_AS	SAMN03476059	SRR1965968	CIP-R	gyrA_S83F, gyrA_D87Y, parC_S80I	2014	United Kingdom	Human
SAL_CA4487AA	31906	SAL_EA8059AA_AS	SAMN03475555	SRR1965433	CIP-R	gyrA_S83F, gyrA_D87Y, parC_S80I	2014	United Kingdom	Human
SAL_CA4839AA	5938	SAL_EA8170AA_AS	SAMN03473963	SRR1965066	CIP-R	gyrA_S83F, gyrA_D87Y, parC_S80I	2014	United Kingdom	Human
SAL_CA4924AA	71568	SAL_BA3789AA_AS	SAMN03469951	SRR1963498	CIP-R	gyrA_S83F, gyrA_D87Y, parC_S80I	2014	United Kingdom	Human
SAL_CA4950AA	69178	SAL_BA2865AA_AS	SAMN03469921	SRR1963472	CIP-R	gyrA_S83F, gyrA_D87Y, parC_S80I	2014	United Kingdom	Human
SAL_CA5082AA	70642	SAL_BA2930AA_AS	SAMN03469782	SRR1963305	CIP-R	gyrA_S83F, gyrA_D87Y, parC_S80I	2014	United Kingdom	Human
SAL_CA5333AA	71587	SAL_EA8336AA_AS	SAMN03469112	SRR1960379	CIP-R	gyrA_S83F, gyrA_D87Y, parC_S80I	2014	United Kingdom	Human
SAL_CA5456AA	66872	SAL_EA8393AA_AS	SAMN03469027	SRR1960226	CIP-R	gyrA_S83F, gyrA_D87Y, parC_S80I	2014	United Kingdom	Human
SAL_CA5482AA	73556	SAL_EA8403AA_AS	SAMN03469000	SRR1960200	CIP-R	gyrA_S83F, gyrA_D87Y, parC_S80I	2014	United Kingdom	Human
SAL_CA5505AA	78613	SAL_BA5457AA_AS	SAMN03468977	SRR1960168	CIP-R	gyrA_S83F, gyrA_D87Y, parC_S80I	2014	United Kingdom	Human
SAL_CA5629AA	79081	SAL_EA8452AA_AS	SAMN03468700	SRR1959496	CIP-R	gyrA_S83F, gyrA_D87Y, parC_S80I	2015	United Kingdom	Human
SAL_CA5697AA	80294	SAL_EA8475AA_AS	SAMN03468604	SRR1959423	CIP-R	gyrA_S83F, gyrA_D87Y, parC_S80I	2014	United Kingdom	Human
SAL_CA5744AA	70674	SAL_EA8498AA_AS	SAMN03468533	SRR1959364	CIP-R	gyrA_S83F, gyrA_D87Y, parC_S80I	2014	United Kingdom	Human
SAL_CA5894AA	60026	SAL_BA4939AA_AS	SAMN03466576	SRR1958683	CIP-R	gyrA_S83F, gyrA_D87Y, parC_S80I	2014	United Kingdom	Human
SAL_CA5935AA	50122	SAL_EA8565AA_AS	SAMN03466535	SRR1958642	CIP-R	gyrA_S83F, gyrA_D87Y, parC_S80I	2014	United Kingdom	Human
SAL_CA6161AA	62562	SAL_EA8628AA_AS	SAMN03466309	SRR1958416	CIP-R	gyrA_S83F, gyrA_D87Y, parC_S80I	2014	United Kingdom	Human
SAL_CA6360AA	49721	SAL_JA4167AA_AS	SAMN03466109	SRR1958217	CIP-R	gyrA_S83F, gyrA_D87Y, parC_S80I	2014	United Kingdom	Human
SAL_CA6571AA	57633	SAL_EA8751AA_AS	SAMN03465899	SRR1957997	CIP-R	gyrA_S83F, gyrA_D87Y, parC_S80I	2014	United Kingdom	Human
SAL_CA8217AA	FDA888931-2-M	SAL_EA9676AA_AS	SAMN03325185	SRR1793292	CIP-R	gyrA_S83F, gyrA_D87Y, parC_S80I	2014	Malaysia	Other
SAL_CB0210AA	884407	SAL_AC7789AA_AS	SAMN14085313	SRR11068462	CIP-R	gyrA_S83F, gyrA_D87Y, parC_S80I	2020	United Kingdom	Human
SAL_CB1019AA	880031	SAL_AC6980AA_AS	SAMN13991897	SRR11017674	CIP-R	gyrA_S83F, gyrA_D87Y, parC_S80I	2020	United Kingdom	Human
SAL_CB1273AA	879290	SAL_AC6796AA_AS	SAMN13961698	SRR10996951	CIP-R	gyrA_S83F, gyrA_D87Y, parC_S80I	2020	United Kingdom	Human
SAL_CB1308AA	877888	SAL_AC6761AA_AS	SAMN13948279	SRR10992535	CIP-R	gyrA_S83F, gyrA_D87Y, parC_S80I	2020	United Kingdom	Human
SAL_CB1405AA	877249	SAL_AC6664AA_AS	SAMN13937749	SRR10981280	CIP-R	gyrA_S83F, gyrA_D87Y, parC_S80I	2020	United Kingdom	Human
SAL_CB1617AA	875503	SAL_AC6318AA_AS	SAMN13925128	SRR10968173	CIP-R	gyrA_S83F, gyrA_D87Y, parC_S80I	2020	United Kingdom	Human
SAL_CB1768AA	874844	SAL_AC6166AA_AS	SAMN13898209	SRR10948216	CIP-R	gyrA_S83F, gyrA_D87Y, parC_S80I	2020	United Kingdom	Human
SAL_CB2209AA	869053	SAL_AC5376AA_AS	SAMN13869888	SRR10900033	CIP-R	gyrA_S83F, gyrA_D87Y, parC_S80I	2020	United Kingdom	Human
SAL_CB3285AA	891532	SAL_BC4628AA_AS	SAMN14161912	SRR11142785	CIP-R	gyrA_S83F, gyrA_D87Y, parC_S80I	2020	United Kingdom	Human
SAL_CB3927AA	Salmonella	SAL_BC7232AA_AS			CIP-R	gyrA_S83F, gyrA_D87Y, parC_S80I	2018	Zimbabwe	Poultry
SAL_CB5026AA	893965	SAL_CC3673AA_AS	SAMN14259255	SRR11215393	CIP-R	gyrA_S83F, gyrA_D87Y, parC_S80I	2020	United Kingdom	Human
SAL_CB5906AA	KenMARG-33AL-PTAN	SAL_DC0287AA_AS			CIP-R	gyrA_S83F, gyrA_D87Y, parC_S80I	2018	Burkina Faso	Other
SAL_CB6868AA	896005	SAL_EC0885AA_AS	SAMN14422010	SRR11364984	CIP-R	gyrA_S83F, gyrA_D87Y, parC_S80I	2020	United Kingdom	Human
SAL_CB7591AA	908896	SAL_EC4929AA_AS	SAMN14449670	SRR11425089	CIP-R	gyrA_S83F, gyrA_D87Y, parC_S80I	2020	United Kingdom	Human
SAL_CB9349AA	920099	SAL_FC6899AA_AS	SAMN14569699	SRR11514736	CIP-R	gyrA_S83F, gyrA_D87Y, parC_S80I	2020	United Kingdom	Human
SAL_CB9813AA	SMG-20-739	SAL_HC0476AA_AS			CIP-R	gyrA_S83F, gyrA_D87Y, parC_S80I	2020	United Kingdom	Unknown
SAL_DA5458AA	FDA865131 1-1	SAL_FA3651AA_AS	SAMN02874022	SRR1522100	CIP-R	gyrA_S83F, gyrA_D87Y, parC_S80I	2014	Pakistan	Other
SAL_DB0212AA	SF22	SAL_HC1172AA_AS	SAMEA6650860	ERR3997408	CIP-R	gyrA_S83F, gyrA_D87Y, parC_S80I	2017	Lebanon	Bovine
SAL_DB3360AA	SE1	SAL_HC8096AA_AS	SAMEA6864054	ERR4181860	CIP-R	gyrA_S83F, gyrA_D87Y, parC_S80I			Unknown
SAL_DB8423AA	sam_RIVM_H_2016-01	SAL_IC8443AA_AS	SAMEA7099699	ERR4391276	CIP-R	gyrA_S83F, gyrA_D87Y, parC_S80I			Unknown
SAL_DB8433AA	sam_RIVM_H_2010-01	SAL_IC8433AA_AS	SAMEA7099395	ERR4390083	CIP-R	gyrA_S83F, gyrA_D87Y, parC_S80I			Unknown
SAL_DB8848AA	sam_RIVM_H_2017-06	SAL_IC8397AA_AS	SAMEA7109674	ERR4395280	CIP-R	gyrA_S83F, gyrA_D87Y, parC_S80I			Unknown
SAL_EA7183AA	29243	SAL_KA0708AA_AS	SAMN04363890	SRR3049602	CIP-R	gyrA_S83F, gyrA_D87Y, parC_S80I		United Kingdom	Human
SAL_EA7495AA	81997	SAL_KA1020AA_AS	SAMN04363567	SRR3049274	CIP-R	gyrA_S83F, gyrA_D87Y, parC_S80I		United Kingdom	Human
SAL_EA7541AA	56934	SAL_KA1066AA_AS	SAMN04363514	SRR3049228	CIP-R	gyrA_S83F, gyrA_D87Y, parC_S80I		United Kingdom	Human
SAL_EA7894AA	58554	SAL_KA1419AA_AS	SAMN04363106	SRR3048854	CIP-R	gyrA_S83F, gyrA_D87Y, parC_S80I		United Kingdom	Human
SAL_EA7920AA	21827	SAL_KA1445AA_AS	SAMN04363078	SRR3048828	CIP-R	gyrA_S83F, gyrA_D87Y, parC_S80I		United Kingdom	Human
SAL_EA8075AA	43963	SAL_KA1600AA_AS	SAMN04362922	SRR3048553	CIP-R	gyrA_S83F, gyrA_D87Y, parC_S80I		United Kingdom	Human
SAL_EB2185AA	S18BD00684	SAL_JC6093AA_AS	SAMN15366317	SRR12390871	CIP-R	gyrA_S83F, gyrA_D87Y, parC_S80I	2018	Belgium	Human
SAL_EB5997AA	SMG-20-1609	SAL_KC6534AA_AS			CIP-R	gyrA_S83F, gyrA_D87Y, parC_S80I		United Kingdom	Unknown
SAL_EB7706AA	999725	SAL_KC8926AA_AS	SAMN16432174	SRR12819782	CIP-R	gyrA_S83F, gyrA_D87Y, parC_S80I	2020	United Kingdom	Human
SAL_FA1675AA	PNUSAS001688	SAL_KA5808AA_AS	SAMN04530285	SRR3216578	CIP-R	gyrA_S83F, gyrA_D87Y, parC_S80I	2013	United States	Human
SAL_FA1676AA	PNUSAS001687	SAL_KA5807AA_AS	SAMN04530287	SRR3216575	CIP-R	gyrA_S83F, gyrA_D87Y, parC_S80I	2013	United States	Human
SAL_FA2182AA	PNUSAS001694	SAL_KA6243AA_AS	SAMN04530281	SRR3240355	CIP-R	gyrA_S83F, gyrA_D87Y, parC_S80I	2015	United States	Human
SAL_FA3854AA	170320	SAL_KA7584AA_AS	SAMN04574784	SRR3284867	CIP-R	gyrA_S83F, gyrA_D87Y, parC_S80I	2015	United Kingdom	Human
SAL_FA4219AA	180810	SAL_KA8518AA_AS	SAMN04600929	SRR3322682	CIP-R	gyrA_S83F, gyrA_D87Y, parC_S80I	2015	United Kingdom	Human
SAL_FA4642AA	179824	SAL_KA8094AA_AS	SAMN04600231	SRR3321832	CIP-R	gyrA_S83F, gyrA_D87Y, parC_S80I	2015	United Kingdom	Human
SAL_FA4701AA	196372	SAL_KA8035AA_AS	SAMN04600147	SRR3321531	CIP-R	gyrA_S83F, gyrA_D87Y, parC_S80I	2015	United Kingdom	Human
SAL_FA8200AA	FDA905849	SAL_LA4683AA_AS	SAMN05256161	SRR3721557	CIP-R	gyrA_S83F, gyrA_D87Y, parC_S80I	2015	China	Environment
SAL_FB0631AA	s18	SAL_LC4966AA_AS			CIP-R	gyrA_S83F, gyrA_D87Y, parC_S80I	2015	Tanzania	Poultry
SAL_FB0649AA	s168	SAL_LC4986AA_AS			CIP-R	gyrA_S83F, gyrA_D87Y, parC_S80I	2015	Tanzania	Poultry
SAL_FB0650AA	s169	SAL_LC4987AA_AS			CIP-R	gyrA_S83F, gyrA_D87Y, parC_S80I	2015	Tanzania	Poultry
SAL_FB0653AA	s185	SAL_LC4990AA_AS			CIP-R	gyrA_S83F, gyrA_D87Y, parC_S80I	2015	Tanzania	Poultry
SAL_FB0654AA	s211	SAL_LC4991AA_AS			CIP-R	gyrA_S83F, gyrA_D87Y, parC_S80I	2015	Tanzania	Poultry
SAL_FB0679AA	s250	SAL_LC5016AA_AS			CIP-R	gyrA_S83F, gyrA_D87Y, parC_S80I	2015	Tanzania	Poultry
SAL_FB0680AA	s306	SAL_LC5017AA_AS			CIP-R	gyrA_S83F, gyrA_D87Y, parC_S80I	2016	Tanzania	Poultry
SAL_FB0682AA	s372	SAL_LC5019AA_AS			CIP-R	gyrA_S83F, gyrA_D87Y, parC_S80I	2016	Tanzania	Poultry
SAL_FB0828AA	s22-	SAL_LC5303AA_AS			CIP-R	gyrA_S83F, gyrA_D87Y, parC_S80I	2015	Tanzania	Poultry
SAL_FB0830AA	s27-	SAL_LC5305AA_AS			CIP-R	gyrA_S83F, gyrA_D87Y, parC_S80I	2015	Tanzania	Poultry
SAL_FB0835AA	s166-	SAL_LC5310AA_AS			CIP-R	gyrA_S83F, gyrA_D87Y, parC_S80I	2015	Tanzania	Poultry
SAL_FB2501AA	FDA1151234-C001-004	SAL_LC9567AA_AS	SAMN16935574	SRR13156628	CIP-R	gyrA_S83F, gyrA_D87Y, parC_S80I	2020	Bangladesh	Other
SAL_FB4058AA	PNCS013682	SAL_MC2674AA_AS	SAMN16929668	SRR13234117	CIP-R	gyrA_S83F, gyrA_D87Y, parC_S80I	2017	Canada	Human
SAL_FB4756AA	1044964	SAL_MC3942AA_AS	SAMN17071989	SRR13247954	CIP-R	gyrA_S83F, gyrA_D87Y, parC_S80I	2020	United Kingdom	Human
SAL_FB6281AA	PNCS013996	SAL_MC6142AA_AS	SAMN17078933	SRR13362267	CIP-R	gyrA_S83F, gyrA_D87Y, parC_S80I	2018	Canada	Human
SAL_FB6495AA	PNCS014057	SAL_MC6207AA_AS	SAMN17078988	SRR13370956	CIP-R	gyrA_S83F, gyrA_D87Y, parC_S80I	2018	Canada	Human
SAL_FB9093AA	SMG-21-201	SAL_MC9372AA_AS			CIP-R	gyrA_S83F, gyrA_D87Y, parC_S80I		United Kingdom	Unknown
SAL_GA7907AA	2014AM-1627	SAL_MA5574AA_AS	SAMN05596296	SRR4044535	CIP-R	gyrA_S83F, gyrA_D87Y, parC_S80I		United States	Unknown
SAL_GA7917AA	2014AM-3030	SAL_MA5564AA_AS	SAMN05596286	SRR4044464	CIP-R	gyrA_S83F, gyrA_D87Y, parC_S80I		United States	Unknown
SAL_GB2286AA	PNCS009635	SAL_NC2676AA_AS	SAMN17808973	SRR13649858	CIP-R	gyrA_S83F, gyrA_D87Y, parC_S80I	2017	Canada	Human
SAL_GB3131AA	PNCS006518	SAL_NC3889AA_AS	SAMN17949810	SRR13732666	CIP-R	gyrA_S83F, gyrA_D87Y, parC_S80I	2018	Canada	Human
SAL_GB5023AA	SAMEA7841492	SAL_NC7240AA_AS	SAMEA7841492	ERR5165823	CIP-R	gyrA_S83F, gyrA_D87Y, parC_S80I	2020		Unknown
SAL_GB5157AA	1120262	SAL_NC8747AA_AS	SAMN18191662	SRR13871369	CIP-R	gyrA_S83F, gyrA_D87Y, parC_S80I	2021	United Kingdom	Human
SAL_GB5579AA	PNCS003537	SAL_NC8259AA_AS	SAMN18075660	SRR13858277	CIP-R	gyrA_S83F, gyrA_D87Y, parC_S80I	2017	Canada	Human
SAL_GB5727AA	PNCS003430	SAL_NC8111AA_AS	SAMN18074125	SRR13856014	CIP-R	gyrA_S83F, gyrA_D87Y, parC_S80I	2017	Canada	Human
SAL_GB5938AA	1112418	SAL_NC7897AA_AS	SAMN18113698	SRR13833670	CIP-R	gyrA_S83F, gyrA_D87Y, parC_S80I	2021	United Kingdom	Human
SAL_GB6600AA	1116912	SAL_NC9126AA_AS	SAMN18232335	SRR13918107	CIP-R	gyrA_S83F, gyrA_D87Y, parC_S80I	2021	United Kingdom	Human
SAL_GB6975AA	PNCS003886	SAL_NC9767AA_AS	SAMN18148517	SRR13952798	CIP-R	gyrA_S83F, gyrA_D87Y, parC_S80I	2017	Canada	Human
SAL_GB8234AA	PNCS004270	SAL_OC1710AA_AS	SAMN18289905	SRR14002025	CIP-R	gyrA_S83F, gyrA_D87Y, parC_S80I	2017	Canada	Human
SAL_GB8501AA	DTU2018-296-PRJ1121-Salmonella-Kentucky-50539-2VS	SAL_OC1443AA_AS	SAMEA8227313	ERR5443250	CIP-R	gyrA_S83F, gyrA_D87Y, parC_S80I	2016	Romania	Environment
SAL_GB9212AA	SMG-21-603	SAL_OC1859AA_AS			CIP-R	gyrA_S83F, gyrA_D87Y, parC_S80I		United Kingdom	Unknown
SAL_HA0727AA	PNUSAS004490	SAL_NA1121AA_AS	SAMN05879179	SRR4418398	CIP-R	gyrA_S83F, gyrA_D87Y, parC_S80I	2016	United States	Human
SAL_HA2977AA	PNUSAS004767	SAL_NA5825AA_AS	SAMN05947126	SRR4841899	CIP-R	gyrA_S83F, gyrA_D87Y, parC_S80I	2016	United States	Human
SAL_HA7242AA	DTU2015_1250_PRJ1050_Salmonella_kentucky_10591_4_VS	SAL_PA2791AA_AS	SAMEA26846668	ERR1759182	CIP-R	gyrA_S83F, gyrA_D87Y, parC_S80I	2014	Romania	Unknown
SAL_HA7243AA	DTU2016_520_PRJ1050_Salmonella_kentucky_10493_2ID_BZ	SAL_PA2790AA_AS	SAMEA26845918	ERR1759181	CIP-R	gyrA_S83F, gyrA_D87Y, parC_S80I	2014	Romania	Unknown
SAL_HA7255AA	DTU2016_506_PRJ1050_Salmonella_kentucky_S14_0906	SAL_PA2778AA_AS	SAMEA26830918	ERR1759161	CIP-R	gyrA_S83F, gyrA_D87Y, parC_S80I	2014	Poland	Unknown
SAL_HA7256AA	DTU2016_505_PRJ1050_Salmonella_kentucky_S14_0576	SAL_PA2777AA_AS	SAMEA26830168	ERR1759160	CIP-R	gyrA_S83F, gyrA_D87Y, parC_S80I	2014	Poland	Unknown
SAL_HA7263AA	DTU2016_490_PRJ1050_Salmonella_kentucky_41304TX9Z1	SAL_PA2770AA_AS	SAMEA26804668	ERR1759126	CIP-R	gyrA_S83F, gyrA_D87Y, parC_S80I	2014	Italy	Unknown
SAL_HA7266AA	DTU2016_486_PRJ1050_Salmonella_kentucky_M2014_ETBI_023379_01	SAL_PA2767AA_AS	SAMEA26801668	ERR1759122	CIP-R	gyrA_S83F, gyrA_D87Y, parC_S80I	2014	Hungary	Unknown
SAL_HA7267AA	DTU2016_485_PRJ1050_Salmonella_kentucky_M2014_ETBI_019947_01	SAL_PA2766AA_AS	SAMEA26800918	ERR1759121	CIP-R	gyrA_S83F, gyrA_D87Y, parC_S80I	2014	Hungary	Unknown
SAL_HA7268AA	DTU2016_484_PRJ1050_Salmonella_kentucky_M2014_ETBI_002070_01	SAL_PA2765AA_AS	SAMEA26800168	ERR1759120	CIP-R	gyrA_S83F, gyrA_D87Y, parC_S80I	2014	Hungary	Unknown
SAL_HA7269AA	DTU2016_483_PRJ1050_Salmonella_kentucky_M2014_ETBI_000040_01	SAL_PA2764AA_AS	SAMEA26799418	ERR1759119	CIP-R	gyrA_S83F, gyrA_D87Y, parC_S80I	2014	Hungary	Unknown
SAL_HA7282AA	DTU2016_460_PRJ1050_Salmonella_kentucky_BA_14871	SAL_PA2751AA_AS	SAMEA26784418	ERR1759099	CIP-R	gyrA_S83F, gyrA_D87Y, parC_S80I	2014	Czechia	Unknown
SAL_HA7284AA	DTU2016_461_PRJ1050_Salmonella_kentucky_S_5179	SAL_PA2749AA_AS	SAMEA26782918	ERR1759097	CIP-R	gyrA_S83F, gyrA_D87Y, parC_S80I	2014	Czechia	Unknown
SAL_HA7287AA	DTU2016_457_PRJ1050_Salmonella_kentucky_l_1184_1185	SAL_PA2746AA_AS	SAMEA26780668	ERR1759094	CIP-R	gyrA_S83F, gyrA_D87Y, parC_S80I	2014	Cyprus	Unknown
SAL_HA7288AA	DTU2016_456_PRJ1050_Salmonella_infantis_36645	SAL_PA2745AA_AS	SAMEA26779918	ERR1759093	CIP-R	gyrA_S83F, gyrA_D87Y, parC_S80I	2014	Cyprus	Unknown
SAL_HA7321AA	PU128	SAL_PA2712AA_AS	SAMN06051829	SRR5205820	CIP-R	gyrA_S83F, gyrA_D87Y, parC_S80I	2013	United States	Human
SAL_HA7324AA	PU61	SAL_PA2709AA_AS	SAMN06051835	SRR5318927	CIP-R	gyrA_S83F, gyrA_D87Y, parC_S80I	2004	United States	Human
SAL_HA9304AA	FDA989381-C001-001	SAL_PA8309AA_AS	SAMN06198759	SRR5163998	CIP-R	gyrA_S83F, gyrA_D87Y, parC_S80I	2016	United Arab Emirates	Other
SAL_HB0093AA	SMG-21-609	SAL_OC2884AA_AS			CIP-R	gyrA_S83F, gyrA_D87Y, parC_S80I	2021	United Kingdom	Unknown
SAL_HB0866AA	PNCS005386	SAL_PC4558AA_AS	SAMN18350914	SRR14102897	CIP-R	gyrA_S83F, gyrA_D87Y, parC_S80I	2018	Canada	Human
SAL_HB0922AA	1148309	SAL_PC4803AA_AS	SAMN18588227	SRR14130620	CIP-R	gyrA_S83F, gyrA_D87Y, parC_S80I	2021	United Kingdom	Human
SAL_HB1694AA	AUSMDU00019156	SAL_OC6425AA_AS	SAMN18619967	SRR14145073	CIP-R	gyrA_S83F, gyrA_D87Y, parC_S80I	2018	Australia	Human
SAL_HB1975AA	AUSMDU00020530	SAL_OC6105AA_AS	SAMN18619235	SRR14144691	CIP-R	gyrA_S83F, gyrA_D87Y, parC_S80I	2018	Australia	Human
SAL_HB3911AA	PNCS005598	SAL_OC7189AA_AS	SAMN18365578	SRR14197413	CIP-R	gyrA_S83F, gyrA_D87Y, parC_S80I	2018	Canada	Human
SAL_HB4012AA	MARG-33AL-PTAN	SAL_OC7376AA_AS	SAMEA8541431	ERR5690527	CIP-R	gyrA_S83F, gyrA_D87Y, parC_S80I			Unknown
SAL_HB4265AA	PNCS005860	SAL_OC7765AA_AS	SAMN18675247	SRR14219216	CIP-R	gyrA_S83F, gyrA_D87Y, parC_S80I	2018	Canada	Human
SAL_HB4366AA	PNCS006452	SAL_OC7663AA_AS	SAMN18673240	SRR14215706	CIP-R	gyrA_S83F, gyrA_D87Y, parC_S80I	2018	Canada	Human
SAL_HB4470AA	PNCS005908	SAL_OC7892AA_AS	SAMN18675425	SRR14231316	CIP-R	gyrA_S83F, gyrA_D87Y, parC_S80I	2018	Canada	Human
SAL_HB4617AA	ARS-CC9999	SAL_OC8875AA_AS	SAMN16205775	SRR14240312	CIP-R	gyrA_S83F, gyrA_D87Y, parC_S80I	2012		Other
SAL_HB5002AA	PNCS006094	SAL_OC9207AA_AS	SAMN18742899	SRR14253851	CIP-R	gyrA_S83F, gyrA_D87Y, parC_S80I	2018	Canada	Human
SAL_HB6418AA	PNCS006382	SAL_PC1338AA_AS	SAMN18743315	SRR14338728	CIP-R	gyrA_S83F, gyrA_D87Y, parC_S80I	2018	Canada	Human
SAL_HB6429AA	PNCS006381	SAL_PC1327AA_AS	SAMN18743316	SRR14338739	CIP-R	gyrA_S83F, gyrA_D87Y, parC_S80I	2018	Canada	Human
SAL_HB6552AA	1163741	SAL_PC1204AA_AS	SAMN18880953	SRR14334833	CIP-R	gyrA_S83F, gyrA_D87Y, parC_S80I	2021	United Kingdom	Human
SAL_HB7189AA	PNCS003483	SAL_PC2026AA_AS	SAMN18820697	SRR14362017	CIP-R	gyrA_S83F, gyrA_D87Y, parC_S80I	2017	Canada	Human
SAL_HB7739AA	PNCS005557	SAL_PC2971AA_AS	SAMN18906008	SRR14460757	CIP-R	gyrA_S83F, gyrA_D87Y, parC_S80I	2018	Canada	Human
SAL_HB7945AA	PNCS003628	SAL_PC3052AA_AS	SAMN19006430	SRR14465945	CIP-R	gyrA_S83F, gyrA_D87Y, parC_S80I	2017	Canada	Human
SAL_HB7958AA	PNCS003631	SAL_PC3039AA_AS	SAMN19006431	SRR14465958	CIP-R	gyrA_S83F, gyrA_D87Y, parC_S80I	2017	Canada	Human
SAL_HB8651AA	1173708	SAL_PC4352AA_AS	SAMN19193795	SRR14551051	CIP-R	gyrA_S83F, gyrA_D87Y, parC_S80I	2021	United Kingdom	Human
SAL_IA1453AA	140639	SAL_PA9861AA_AS	SAMN06247577	SRR5193504	CIP-R	gyrA_S83F, gyrA_D87Y, parC_S80I	2015	United Kingdom	Human
SAL_IA2267AA	MS160018	SAL_QA0954AA_AS	SAMEA50551918	ERR1797555	CIP-R	gyrA_S83F, gyrA_D87Y, parC_S80I	2016	Ireland	Human
SAL_IA2767AA	MS160106	SAL_QA2465AA_AS	SAMEA55104418	ERR1810357	CIP-R	gyrA_S83F, gyrA_D87Y, parC_S80I	2016	Ireland	Human
SAL_IA3671AA	308509	SAL_QA2811AA_AS	SAMN06278857	SRR5216461	CIP-R	gyrA_S83F, gyrA_D87Y, parC_S80I	2016	United Kingdom	Human
SAL_IA4634AA	PNUSAS008075	SAL_QA3963AA_AS	SAMN06283470	SRR5224266	CIP-R	gyrA_S83F, gyrA_D87Y, parC_S80I	2017	United States	Human
SAL_IA4823AA	MS160231	SAL_QA4179AA_AS	SAMEA78284668	ERR1816628	CIP-R	gyrA_S83F, gyrA_D87Y, parC_S80I	2016	Ireland	Human
SAL_IA5906AA	MS160405	SAL_QA5291AA_AS	SAMEA80158168	ERR1817520	CIP-R	gyrA_S83F, gyrA_D87Y, parC_S80I	2016	Ireland	Human
SAL_IA5934AA	MS160368	SAL_QA5263AA_AS	SAMEA79745668	ERR1817395	CIP-R	gyrA_S83F, gyrA_D87Y, parC_S80I	2016	Ireland	Human
SAL_IA6312AA	PNUSAS008314	SAL_QA5458AA_AS	SAMN06308727	SRR5237981	CIP-R	gyrA_S83F, gyrA_D87Y, parC_S80I		United States	Human
SAL_IA8934AA	PNUSAS009369	SAL_QA9704AA_AS	SAMN06477727	SRR5350702	CIP-R	gyrA_S83F, gyrA_D87Y, parC_S80I	2017	United States	Human
SAL_IA9432AA	PNUSAS009453	SAL_RA0137AA_AS	SAMN06473385	SRR5360885	CIP-R	gyrA_S83F, gyrA_D87Y, parC_S80I		United States	Unknown
SAL_IA9570AA	PNUSAS009454	SAL_RA0612AA_AS	SAMN06606894	SRR5364209	CIP-R	gyrA_S83F, gyrA_D87Y, parC_S80I		United States	Unknown
SAL_IB0098AA	1180036	SAL_PC6380AA_AS	SAMN19336572	SRR14651354	CIP-R	gyrA_S83F, gyrA_D87Y, parC_S80I	2021	United Kingdom	Human
SAL_IB9367AA	PL-NIZP-PZH-3/19	SAL_QC9602AA_AS			CIP-R	gyrA_S83F, gyrA_D87Y, parC_S80I	2019	Poland	Human
SAL_IB9368AA	PL-NIZP-PZH-85/18	SAL_QC9603AA_AS			CIP-R	gyrA_S83F, gyrA_D87Y, parC_S80I	2018	Poland	Human
SAL_IB9369AA	PL-NIZP-PZH-87/18	SAL_QC9604AA_AS			CIP-R	gyrA_S83F, gyrA_D87Y, parC_S80I	2018	Poland	Human
SAL_IB9371AA	PL-NIZP-PZH-145/19	SAL_QC9606AA_AS			CIP-R	gyrA_S83F, gyrA_D87Y, parC_S80I	2019	Poland	Human
SAL_IB9372AA	PL-NIZP-PZH-172/18	SAL_QC9607AA_AS			CIP-R	gyrA_S83F, gyrA_D87Y, parC_S80I	2018	Poland	Human
SAL_IB9373AA	PL-NIZP-PZH-169/18	SAL_QC9608AA_AS			CIP-R	gyrA_S83F, gyrA_D87Y, parC_S80I	2018	Poland	Human
SAL_IB9374AA	PL-NIZP-PZH-188/18	SAL_QC9609AA_AS			CIP-R	gyrA_S83F, gyrA_D87Y, parC_S80I	2018	Poland	Human
SAL_IB9375AA	PL-NIZP-PZH-368/18	SAL_QC9610AA_AS			CIP-R	gyrA_S83F, gyrA_D87Y, parC_S80I	2018	Poland	Human
SAL_IB9376AA	PL-NIZP-PZH-384/19	SAL_QC9611AA_AS			CIP-R	gyrA_S83F, gyrA_D87Y, parC_S80I	2019	Poland	Human
SAL_IB9380AA	PL-NIZP-PZH-457/19	SAL_QC9615AA_AS			CIP-R	gyrA_S83F, gyrA_D87Y, parC_S80I	2019	Poland	Human
SAL_IB9381AA	PL-NIZP-PZH-325/18	SAL_QC9616AA_AS			CIP-R	gyrA_S83F, gyrA_D87Y, parC_S80I	2018	Poland	Human
SAL_IB9382AA	PL-NIZP-PZH-329/18	SAL_QC9617AA_AS			CIP-R	gyrA_S83F, gyrA_D87Y, parC_S80I	2018	Poland	Human
SAL_IB9383AA	PL-NIZP-PZH-93/18	SAL_QC9618AA_AS			CIP-R	gyrA_S83F, gyrA_D87Y, parC_S80I	2018	Poland	Human
SAL_IB9640AA	PL-NIZP-PZH-88/18	SAL_RC0096AA_AS			CIP-R	gyrA_S83F, gyrA_D87Y, parC_S80I	2018	Poland	Human
SAL_IB9959AA	1048286	SAL_RC1358AA_AS	SAMN20527518	SRR15334733	CIP-R	gyrA_S83F, gyrA_D87Y, parC_S80I	2020	United Kingdom	Human
SAL_JA1825AA	8-21-20170161	SAL_SA0174AA_AS			CIP-R	gyrA_S83F, gyrA_D87Y, parC_S80I		United Kingdom	Unknown
SAL_JA4684AA	CVM 43756	SAL_SA8487AA_AS	SAMN02911925	SRR5573055	CIP-R	gyrA_S83F, gyrA_D87Y, parC_S80I	2012	United States	Human
SAL_JA5537AA	339517	SAL_TA0160AA_AS	SAMN07155843	SRR5585119	CIP-R	gyrA_S83F, gyrA_D87Y, parC_S80I	2017	United Kingdom	Human
SAL_JA5600AA	358405	SAL_TA0097AA_AS	SAMN07155811	SRR5585056	CIP-R	gyrA_S83F, gyrA_D87Y, parC_S80I	2017	United Kingdom	Human
SAL_JA5669AA	340203	SAL_TA0028AA_AS	SAMN07155748	SRR5584975	CIP-R	gyrA_S83F, gyrA_D87Y, parC_S80I	2017	United Kingdom	Human
SAL_JA5850AA	340250	SAL_SA9847AA_AS	SAMN07155661	SRR5584738	CIP-R	gyrA_S83F, gyrA_D87Y, parC_S80I	2017	United Kingdom	Human
SAL_JA6008AA	360258	SAL_SA9689AA_AS	SAMN07155609	SRR5584565	CIP-R	gyrA_S83F, gyrA_D87Y, parC_S80I	2017	United Kingdom	Human
SAL_JA6079AA	347966	SAL_SA9618AA_AS	SAMN07155572	SRR5584105	CIP-R	gyrA_S83F, gyrA_D87Y, parC_S80I	2017	United Kingdom	Human
SAL_JA6402AA	342958	SAL_SA9295AA_AS	SAMN07152570	SRR5583255	CIP-R	gyrA_S83F, gyrA_D87Y, parC_S80I	2017	United Kingdom	Human
SAL_JA6925AA	365377	SAL_TA0411AA_AS	SAMN07155898	SRR5585242	CIP-R	gyrA_S83F, gyrA_D87Y, parC_S80I	2017	United Kingdom	Human
SAL_JA7205AA	10-21-20170354	SAL_TA1063AA_AS			CIP-R	gyrA_S83F, gyrA_D87Y, parC_S80I		United Kingdom	Unknown
SAL_JA7853AA	345576	SAL_TA2002AA_AS	SAMN07180778	SRR5633228	CIP-R	gyrA_S83F, gyrA_D87Y, parC_S80I	2017	United Kingdom	Human
SAL_JA7908AA	333406	SAL_TA1947AA_AS	SAMN07180713	SRR5633145	CIP-R	gyrA_S83F, gyrA_D87Y, parC_S80I	2017	United Kingdom	Human
SAL_JA8240AA	362750	SAL_TA1615AA_AS	SAMN07180128	SRR5632081	CIP-R	gyrA_S83F, gyrA_D87Y, parC_S80I	2017	United Kingdom	Human
SAL_JA8301AA	360493	SAL_TA1554AA_AS	SAMN07180016	SRR5631941	CIP-R	gyrA_S83F, gyrA_D87Y, parC_S80I	2017	United Kingdom	Human
SAL_JA8309AA	360433	SAL_TA1546AA_AS	SAMN07180011	SRR5631933	CIP-R	gyrA_S83F, gyrA_D87Y, parC_S80I	2017	United Kingdom	Human
SAL_JA8427AA	333413	SAL_TA1427AA_AS	SAMN07179440	SRR5631553	CIP-R	gyrA_S83F, gyrA_D87Y, parC_S80I	2017	United Kingdom	Human
SAL_JA8477AA	11-27-20170404	SAL_TA2340AA_AS			CIP-R	gyrA_S83F, gyrA_D87Y, parC_S80I		United Kingdom	Unknown
SAL_JB0462AA	548946	SAL_RC1561AA_AS	SAMN20606915	SRR15366228	CIP-R	gyrA_S83F, gyrA_D87Y, parC_S80I	2018	United Kingdom	Human
SAL_JB0518AA	429723	SAL_RC1140AA_AS	SAMN20606836	SRR15366135	CIP-R	gyrA_S83F, gyrA_D87Y, parC_S80I	2017	United Kingdom	Human
SAL_JB0612AA	786588	SAL_RC1042AA_AS	SAMN20603475	SRR15361981	CIP-R	gyrA_S83F, gyrA_D87Y, parC_S80I	2019	United Kingdom	Human
SAL_JB7014AA	1306731	SAL_RC9068AA_AS	SAMN20700410	SRR15409846	CIP-R	gyrA_S83F, gyrA_D87Y, parC_S80I	2021	United Kingdom	Human
SAL_JB7421AA	Kentucky	SAL_RC8671AA_AS	SAMN20181486	SRR15295097	CIP-R	gyrA_S83F, gyrA_D87Y, parC_S80I	2016	Canada	Human
SAL_JB7438AA	Kentucky	SAL_RC8654AA_AS	SAMN20181412	SRR15242923	CIP-R	gyrA_S83F, gyrA_D87Y, parC_S80I	2015	Canada	Human
SAL_JB7439AA	Kentucky	SAL_RC8653AA_AS	SAMN20181483	SRR15242924	CIP-R	gyrA_S83F, gyrA_D87Y, parC_S80I	2016	Canada	Human
SAL_JB7441AA	16-2059	SAL_RC8651AA_AS	SAMN20181485	SRR15242926	CIP-R	gyrA_S83F, gyrA_D87Y, parC_S80I	2016	Canada	Human
SAL_JB7443AA	Kentucky	SAL_RC8648AA_AS	SAMN20181408	SRR15242928	CIP-R	gyrA_S83F, gyrA_D87Y, parC_S80I	2014	Canada	Human
SAL_JB7444AA	Kentucky	SAL_RC8647AA_AS	SAMN20181505	SRR15242929	CIP-R	gyrA_S83F, gyrA_D87Y, parC_S80I	2016	Canada	Human
SAL_JB7446AA	14-4868	SAL_RC8645AA_AS	SAMN20181397	SRR15242931	CIP-R	gyrA_S83F, gyrA_D87Y, parC_S80I	2014	Canada	Human
SAL_JB7449AA	Kentucky	SAL_RC8642AA_AS	SAMN20181446	SRR15242934	CIP-R	gyrA_S83F, gyrA_D87Y, parC_S80I	2015	Canada	Human
SAL_JB7450AA	Kentucky	SAL_RC8641AA_AS	SAMN20181431	SRR15242935	CIP-R	gyrA_S83F, gyrA_D87Y, parC_S80I	2015	Canada	Human
SAL_JB7451AA	Kentucky	SAL_RC8640AA_AS	SAMN20181417	SRR15242936	CIP-R	gyrA_S83F, gyrA_D87Y, parC_S80I	2015	Canada	Human
SAL_JB7452AA	Kentucky	SAL_RC8639AA_AS	SAMN20181399	SRR15242937	CIP-R	gyrA_S83F, gyrA_D87Y, parC_S80I	2014	Canada	Human
SAL_JB7453AA	Kentucky	SAL_RC8638AA_AS	SAMN20181386	SRR15242938	CIP-R	gyrA_S83F, gyrA_D87Y, parC_S80I	2014	Canada	Human
SAL_JB7454AA	Kentucky	SAL_RC8637AA_AS	SAMN20181383	SRR15242939	CIP-R	gyrA_S83F, gyrA_D87Y, parC_S80I	2014	Canada	Human
SAL_JB7456AA	Kentucky	SAL_RC8635AA_AS	SAMN20181398	SRR15242941	CIP-R	gyrA_S83F, gyrA_D87Y, parC_S80I	2014	Canada	Human
SAL_JB7457AA	Kentucky	SAL_RC8634AA_AS	SAMN20181481	SRR15242942	CIP-R	gyrA_S83F, gyrA_D87Y, parC_S80I	2016	Canada	Human
SAL_JB7462AA	Kentucky	SAL_RC8629AA_AS	SAMN20181424	SRR15242947	CIP-R	gyrA_S83F, gyrA_D87Y, parC_S80I	2015	Canada	Human
SAL_JB7520AA	Kentucky	SAL_RC8452AA_AS	SAMN20181561	SRR15242789	CIP-R	gyrA_S83F, gyrA_D87Y, parC_S80I	2017	Canada	Human
SAL_JB7527AA	Kentucky	SAL_RC8445AA_AS	SAMN20181559	SRR15242796	CIP-R	gyrA_S83F, gyrA_D87Y, parC_S80I	2017	Canada	Human
SAL_JB9639AA	1489789	SAL_SC1684AA_AS	SAMN22215213	SRR16291896	CIP-R	gyrA_S83F, gyrA_D87Y, parC_S80I	2021	United Kingdom	Human
SAL_JB9657AA	1497118	SAL_SC1666AA_AS	SAMN22215202	SRR16291284	CIP-R	gyrA_S83F, gyrA_D87Y, parC_S80I	2021	United Kingdom	Human
SAL_KA1653AA	kentucky_OL_14	SAL_TA7029AA_AS	SAMEA104143947	ERR2019820	CIP-R	gyrA_S83F, gyrA_D87Y, parC_S80I	2011	Nigeria	Poultry
SAL_KA2331AA	PNUSAS016122	SAL_TA8279AA_AS	SAMN07258827	SRR5817321	CIP-R	gyrA_S83F, gyrA_D87Y, parC_S80I		United States	Unknown
SAL_KA2926AA	PNUSAS016876	SAL_TA7652AA_AS	SAMN07281334	SRR5808904	CIP-R	gyrA_S83F, gyrA_D87Y, parC_S80I		United States	Unknown
SAL_KA5682AA	2015AM-1645	SAL_UA2590AA_AS	SAMN07415530	SRR5868281	CIP-R	gyrA_S83F, gyrA_D87Y, parC_S80I		United States	Unknown
SAL_KA7463AA	PNUSAS019898	SAL_UA4615AA_AS	SAMN07427839	SRR5908228	CIP-R	gyrA_S83F, gyrA_D87Y, parC_S80I	2017	United States	Human
SAL_KB1526AA	1512059	SAL_SC4228AA_AS	SAMN22608342	SRR16599401	CIP-R	gyrA_S83F, gyrA_D87Y, parC_S80I	2021	United Kingdom	Human
SAL_KB3671AA	1522678	SAL_SC6315AA_AS	SAMN23099007	SRR16931881	CIP-R	gyrA_S83F, gyrA_D87Y, parC_S80I	2021	United Kingdom	Human
SAL_LA1078AA	PNUSAS021183	SAL_UA8641AA_AS	SAMN07562188	SRR5988771	CIP-R	gyrA_S83F, gyrA_D87Y, parC_S80I		United States	Unknown
SAL_LA5604AA	20-27-20170803	SAL_VA7224AA_AS			CIP-R	gyrA_S83F, gyrA_D87Y, parC_S80I		United Kingdom	Unknown
SAL_LA6950AA	22-17-20170890	SAL_VA8579AA_AS			CIP-R	gyrA_S83F, gyrA_D87Y, parC_S80I		United Kingdom	Unknown
SAL_MA0914AA	PNUSAS024511	SAL_WA2748AA_AS	SAMN07775373	SRR6169239	CIP-R	gyrA_S83F, gyrA_D87Y, parC_S80I	2017	United States	Human
SAL_MA5692AA	MS170355	SAL_WA9930AA_AS	SAMEA104375962	ERR2193144	CIP-R	gyrA_S83F, gyrA_D87Y, parC_S80I	2017	Ireland	Human
SAL_MA7072AA	PNUSAS026698	SAL_XA1538AA_AS	SAMN08001959	SRR6310576	CIP-R	gyrA_S83F, gyrA_D87Y, parC_S80I	2017	United States	Human
SAL_MA8099AA	107101	SAL_XA2439AA_AS	SAMN08100341	SRR6324218	CIP-R	gyrA_S83F, gyrA_D87Y, parC_S80I	2015	United Kingdom	Human
SAL_MA8106AA	103664	SAL_XA2432AA_AS	SAMN08100325	SRR6324211	CIP-R	gyrA_S83F, gyrA_D87Y, parC_S80I	2015	United Kingdom	Human
SAL_NA0816AA	PNUSAS027170	SAL_XA7367AA_AS	SAMN08134042	SRR6359126	CIP-R	gyrA_S83F, gyrA_D87Y, parC_S80I	2017	United States	Human
SAL_NA8821AA	PNUSAS033166	SAL_YA7664AA_AS	SAMN08452396	SRR6670318	CIP-R	gyrA_S83F, gyrA_D87Y, parC_S80I		United States	Unknown
SAL_NA8854AA	PNUSAS032404	SAL_YA7631AA_AS	SAMN08451869	SRR6670285	CIP-R	gyrA_S83F, gyrA_D87Y, parC_S80I	2017	United States	Human
SAL_OA1568AA	159847	SAL_ZA2597AA_AS			CIP-R	gyrA_S83F, gyrA_D87Y, parC_S80I	2015		Unknown
SAL_OA1569AA	159053	SAL_QB2439AA_AS			CIP-R	gyrA_S83F, gyrA_D87Y, parC_S80I	2015		Unknown
SAL_OA1578AA	164132	SAL_QB2761AA_AS			CIP-R	gyrA_S83F, gyrA_D87Y, parC_S80I	2015		Unknown
SAL_OA1720AA	158957_2	SAL_ZA2771AA_AS			CIP-R	gyrA_S83F, gyrA_D87Y, parC_S80I	2015		Unknown
SAL_OA1722AA	159847_2	SAL_ZA2774AA_AS			CIP-R	gyrA_S83F, gyrA_D87Y, parC_S80I	2015		Unknown
SAL_OA1723AA	158913_2	SAL_ZA2776AA_AS			CIP-R	gyrA_S83F, gyrA_D87Y, parC_S80I	2015		Unknown
SAL_OA1724AA	160196_2	SAL_ZA2777AA_AS			CIP-R	gyrA_S83F, gyrA_D87Y, parC_S80I	2015		Unknown
SAL_OA1726AA	162744_2	SAL_ZA2779AA_AS			CIP-R	gyrA_S83F, gyrA_D87Y, parC_S80I	2015		Unknown
SAL_OA1729AA	162835_2	SAL_ZA2782AA_AS			CIP-R	gyrA_S83F, gyrA_D87Y, parC_S80I	2015		Unknown
SAL_OA1732AA	164132_2	SAL_ZA2785AA_AS			CIP-R	gyrA_S83F, gyrA_D87Y, parC_S80I	2015		Unknown
SAL_OA1733AA	161365_2	SAL_ZA2786AA_AS			CIP-R	gyrA_S83F, gyrA_D87Y, parC_S80I	2015		Unknown
SAL_OA7910AA	BfR_10-02979	SAL_ZA8854AA_AS	SAMN08784227	SRR6898498	CIP-R	gyrA_S83F, gyrA_D87Y, parC_S80I		Germany	Human
SAL_OA7911AA	201007503	SAL_ZA8853AA_AS	SAMN08784228	SRR6898499	CIP-R	gyrA_S83F, gyrA_D87Y, parC_S80I		India	Human
SAL_OA7912AA	1390692	SAL_ZA8852AA_AS	SAMN08784225	SRR6898500	CIP-R	gyrA_S83F, gyrA_D87Y, parC_S80I		Tanzania	Human
SAL_OA7913AA	06-1060	SAL_ZA8851AA_AS	SAMN08784226	SRR6898501	CIP-R	gyrA_S83F, gyrA_D87Y, parC_S80I		Kenya/Tanzania	Human
SAL_OA7914AA	2432638	SAL_ZA8850AA_AS	SAMN08784223	SRR6898502	CIP-R	gyrA_S83F, gyrA_D87Y, parC_S80I		Tunisia	Human
SAL_OA7915AA	K_50	SAL_ZA8849AA_AS	SAMN08784224	SRR6898503	CIP-R	gyrA_S83F, gyrA_D87Y, parC_S80I		Bangladesh	Human
SAL_OA7916AA	201007071	SAL_ZA8848AA_AS	SAMN08784221	SRR6898504	CIP-R	gyrA_S83F, gyrA_D87Y, parC_S80I		Cote d'Ivoire	Human
SAL_OA7917AA	05-1016	SAL_ZA8847AA_AS	SAMN08784222	SRR6898505	CIP-R	gyrA_S83F, gyrA_D87Y, parC_S80I		Kenya	Human
SAL_OA7919AA	05-0520	SAL_ZA8845AA_AS	SAMN08784220	SRR6898507	CIP-R	gyrA_S83F, gyrA_D87Y, parC_S80I		Egypt	Human
SAL_OA7967AA	201403558	SAL_ZA8797AA_AS	SAMN08784236	SRR6898555	CIP-R	gyrA_S83F, gyrA_D87Y, parC_S80I		Israel	Human
SAL_OA7968AA	201403559	SAL_ZA8796AA_AS	SAMN08784235	SRR6898556	CIP-R	gyrA_S83F, gyrA_D87Y, parC_S80I		Israel	Human
SAL_OA7969AA	201403557	SAL_ZA8795AA_AS	SAMN08784234	SRR6898557	CIP-R	gyrA_S83F, gyrA_D87Y, parC_S80I		Israel	Human
SAL_OA7970AA	BfR_10-02164	SAL_ZA8794AA_AS	SAMN08784233	SRR6898558	CIP-R	gyrA_S83F, gyrA_D87Y, parC_S80I		Germany	Human
SAL_OA7971AA	1090_10	SAL_ZA8793AA_AS	SAMN08784232	SRR6898559	CIP-R	gyrA_S83F, gyrA_D87Y, parC_S80I		Poland	Human
SAL_OA7972AA	201101683	SAL_ZA8792AA_AS	SAMN08784231	SRR6898560	CIP-R	gyrA_S83F, gyrA_D87Y, parC_S80I		India	Human
SAL_OA7973AA	201106348	SAL_ZA8791AA_AS	SAMN08784230	SRR6898561	CIP-R	gyrA_S83F, gyrA_D87Y, parC_S80I		India	Human
SAL_OA7974AA	80-11-227-5139	SAL_ZA8790AA_AS	SAMN08784229	SRR6898562	CIP-R	gyrA_S83F, gyrA_D87Y, parC_S80I		India	Human
SAL_OA7975AA	201403560	SAL_ZA8789AA_AS	SAMN08784238	SRR6898563	CIP-R	gyrA_S83F, gyrA_D87Y, parC_S80I		Israel	Human
SAL_PA0073AA	18EP000447	SAL_AB1132AA_AS			CIP-R	gyrA_S83F, gyrA_D87Y, parC_S80I			Unknown
SAL_PA0332AA	CFSAN064261	SAL_AB1546AA_AS	SAMN07135168	SRR6946368	CIP-R	gyrA_S83F, gyrA_D87Y, parC_S80I	2011	Nigeria	Poultry
SAL_PA0399AA	CFSAN064264	SAL_AB1550AA_AS	SAMN07135165	SRR6946386	CIP-R	gyrA_S83F, gyrA_D87Y, parC_S80I	2011	Nigeria	Poultry
SAL_PA0402AA	CFSAN064265	SAL_AB1547AA_AS	SAMN07134900	SRR6946369	CIP-R	gyrA_S83F, gyrA_D87Y, parC_S80I	2011	Nigeria	Poultry
SAL_PA0867AA	PNUSAS037672	SAL_AB2124AA_AS	SAMN08899051	SRR6967976	CIP-R	gyrA_S83F, gyrA_D87Y, parC_S80I		United States	Unknown
SAL_PA2199AA	PNUSAS036062	SAL_AB3538AA_AS	SAMN08947968	SRR7029386	CIP-R	gyrA_S83F, gyrA_D87Y, parC_S80I	2018	United States	Human
SAL_PA5179AA	17-27-18-8100345-G	SAL_AB6521AA_AS			CIP-R	gyrA_S83F, gyrA_D87Y, parC_S80I	2018	United Kingdom	Unknown
SAL_PA5896AA	PNUSAS039955	SAL_AB7244AA_AS	SAMN09101179	SRR7140222	CIP-R	gyrA_S83F, gyrA_D87Y, parC_S80I		United States	Unknown
SAL_PA5958AA	PNUSAS040320	SAL_AB7307AA_AS	SAMN09101092	SRR7140302	CIP-R	gyrA_S83F, gyrA_D87Y, parC_S80I		United States	Unknown
SAL_PA6374AA	337094	SAL_AB7833AA_AS	SAMN09207659	SRR7163883	CIP-R	gyrA_S83F, gyrA_D87Y, parC_S80I	2017	United Kingdom	Human
SAL_PA6398AA	450316	SAL_AB7809AA_AS	SAMN09207653	SRR7163819	CIP-R	gyrA_S83F, gyrA_D87Y, parC_S80I	2017	United Kingdom	Human
SAL_PA6417AA	200619	SAL_AB7790AA_AS	SAMN09207615	SRR7163798	CIP-R	gyrA_S83F, gyrA_D87Y, parC_S80I	2015	United Kingdom	Human
SAL_PA7307AA	229848	SAL_AB8554AA_AS	SAMN09214543	SRR7172450	CIP-R	gyrA_S83F, gyrA_D87Y, parC_S80I	2016	United Kingdom	Human
SAL_PA7423AA	PNUSAS040841	SAL_AB8779AA_AS	SAMN09221802	SRR7178765	CIP-R	gyrA_S83F, gyrA_D87Y, parC_S80I		United States	Unknown
SAL_PA7527AA	316670	SAL_AB8948AA_AS	SAMN09222424	SRR7180151	CIP-R	gyrA_S83F, gyrA_D87Y, parC_S80I	2016	United Kingdom	Human
SAL_PA8333AA	265301	SAL_AB9708AA_AS	SAMN09233708	SRR7192249	CIP-R	gyrA_S83F, gyrA_D87Y, parC_S80I	2016	United Kingdom	Human
SAL_PA8527AA	226990	SAL_BB0205AA_AS	SAMN09257891	SRR7215988	CIP-R	gyrA_S83F, gyrA_D87Y, parC_S80I	2016	United Kingdom	Human
SAL_PA8636AA	101429	SAL_BB0096AA_AS	SAMN09238960	SRR7204634	CIP-R	gyrA_S83F, gyrA_D87Y, parC_S80I	2015	United Kingdom	Human
SAL_PA8680AA	159681	SAL_BB0052AA_AS	SAMN09238903	SRR7204568	CIP-R	gyrA_S83F, gyrA_D87Y, parC_S80I	2015	United Kingdom	Human
SAL_PA8710AA	294968	SAL_BB0022AA_AS	SAMN09238936	SRR7204490	CIP-R	gyrA_S83F, gyrA_D87Y, parC_S80I	2016	United Kingdom	Human
SAL_PA8887AA	142468	SAL_BB0840AA_AS	SAMN09268954	SRR7223230	CIP-R	gyrA_S83F, gyrA_D87Y, parC_S80I	2015	United Kingdom	Human
SAL_PA9677AA	367318	SAL_BB1306AA_AS	SAMN09286113	SRR7237425	CIP-R	gyrA_S83F, gyrA_D87Y, parC_S80I	2017	United Kingdom	Human
SAL_PA9701AA	296159	SAL_BB1282AA_AS	SAMN09285450	SRR7236712	CIP-R	gyrA_S83F, gyrA_D87Y, parC_S80I	2016	United Kingdom	Human
SAL_PA9954AA	325592	SAL_BB1471AA_AS	SAMN09290520	SRR7244407	CIP-R	gyrA_S83F, gyrA_D87Y, parC_S80I	2016	United Kingdom	Human
SAL_QA0716AA	265274	SAL_BB2143AA_AS	SAMN09350469	SRR7257403	CIP-R	gyrA_S83F, gyrA_D87Y, parC_S80I	2016	United Kingdom	Human
SAL_QA0845AA	441475	SAL_BB2926AA_AS	SAMN09377524	SRR7275071	CIP-R	gyrA_S83F, gyrA_D87Y, parC_S80I	2017	United Kingdom	Human
SAL_QA1312AA	268673	SAL_BB2512AA_AS	SAMN09377551	SRR7275131	CIP-R	gyrA_S83F, gyrA_D87Y, parC_S80I	2016	United Kingdom	Human
SAL_QA1463AA	353889	SAL_BB3137AA_AS	SAMN09380558	SRR7278088	CIP-R	gyrA_S83F, gyrA_D87Y, parC_S80I	2017	United Kingdom	Human
SAL_QA1489AA	100492	SAL_BB3023AA_AS	SAMN09380547	SRR7278056	CIP-R	gyrA_S83F, gyrA_D87Y, parC_S80I	2015	United Kingdom	Human
SAL_QA1512AA	278144	SAL_BB3000AA_AS	SAMN09380514	SRR7277886	CIP-R	gyrA_S83F, gyrA_D87Y, parC_S80I	2016	United Kingdom	Human
SAL_QA1870AA	282446	SAL_BB3290AA_AS	SAMN09386421	SRR7284331	CIP-R	gyrA_S83F, gyrA_D87Y, parC_S80I	2016	United Kingdom	Human
SAL_QA1931AA	296160	SAL_BB3226AA_AS	SAMN09386253	SRR7284269	CIP-R	gyrA_S83F, gyrA_D87Y, parC_S80I	2016	United Kingdom	Human
SAL_QA1964AA	23-23-18-8100498-X	SAL_BB3534AA_AS			CIP-R	gyrA_S83F, gyrA_D87Y, parC_S80I	2018	United Kingdom	Unknown
SAL_QA2040AA	370877	SAL_BB4041AA_AS	SAMN09388902	SRR7286915	CIP-R	gyrA_S83F, gyrA_D87Y, parC_S80I	2017	United Kingdom	Human
SAL_QA2069AA	429784	SAL_BB4012AA_AS	SAMN09388870	SRR7286886	CIP-R	gyrA_S83F, gyrA_D87Y, parC_S80I	2017	United Kingdom	Human
SAL_QA2080AA	440795	SAL_BB3999AA_AS	SAMN09388860	SRR7286875	CIP-R	gyrA_S83F, gyrA_D87Y, parC_S80I	2017	United Kingdom	Human
SAL_QA2221AA	223602	SAL_BB3856AA_AS	SAMN09388714	SRR7286705	CIP-R	gyrA_S83F, gyrA_D87Y, parC_S80I	2016	United Kingdom	Human
SAL_QA2230AA	296632	SAL_BB3847AA_AS	SAMN09388713	SRR7286695	CIP-R	gyrA_S83F, gyrA_D87Y, parC_S80I	2016	United Kingdom	Human
SAL_QA2422AA	392857	SAL_BB3654AA_AS	SAMN09387924	SRR7285788	CIP-R	gyrA_S83F, gyrA_D87Y, parC_S80I	2017	United Kingdom	Human
SAL_QA2471AA	476578	SAL_BB3604AA_AS	SAMN09387872	SRR7285738	CIP-R	gyrA_S83F, gyrA_D87Y, parC_S80I	2018	United Kingdom	Human
SAL_QA2493AA	550757	SAL_BB3582AA_AS	SAMN09387830	SRR7285644	CIP-R	gyrA_S83F, gyrA_D87Y, parC_S80I	2018	United Kingdom	Human
SAL_QA2885AA	152433	SAL_BB4314AA_AS	SAMN09396651	SRR7292665	CIP-R	gyrA_S83F, gyrA_D87Y, parC_S80I	2015	United Kingdom	Human
SAL_QA2923AA	121442	SAL_BB4273AA_AS	SAMN09396600	SRR7292625	CIP-R	gyrA_S83F, gyrA_D87Y, parC_S80I	2015	United Kingdom	Human
SAL_QA2963AA	373849	SAL_BB4233AA_AS	SAMN09396543	SRR7291911	CIP-R	gyrA_S83F, gyrA_D87Y, parC_S80I	2017	United Kingdom	Human
SAL_QA3424AA	132024	SAL_BB4849AA_AS	SAMN09403955	SRR7297965	CIP-R	gyrA_S83F, gyrA_D87Y, parC_S80I	2015	United Kingdom	Human
SAL_QA3789AA	516304	SAL_BB5586AA_AS	SAMN09423359	SRR7310640	CIP-R	gyrA_S83F, gyrA_D87Y, parC_S80I	2018	United Kingdom	Human
SAL_QA3911AA	222574	SAL_BB5464AA_AS	SAMN09423182	SRR7310349	CIP-R	gyrA_S83F, gyrA_D87Y, parC_S80I	2016	United Kingdom	Human
SAL_QA4114AA	264165	SAL_BB5686AA_AS	SAMN09426779	SRR7343881	CIP-R	gyrA_S83F, gyrA_D87Y, parC_S80I	2016	United Kingdom	Human
SAL_QA4118AA	325712	SAL_BB5682AA_AS	SAMN09426655	SRR7343877	CIP-R	gyrA_S83F, gyrA_D87Y, parC_S80I	2016	United Kingdom	Human
SAL_QA4147AA	492557	SAL_BB5653AA_AS	SAMN09426441	SRR7343672	CIP-R	gyrA_S83F, gyrA_D87Y, parC_S80I	2018	United Kingdom	Human
SAL_QA4192AA	PNUSAS040693	SAL_BB6026AA_AS	SAMN09429326	SRR7347002	CIP-R	gyrA_S83F, gyrA_D87Y, parC_S80I		United States	Unknown
SAL_QA4735AA	539149	SAL_BB6566AA_AS	SAMN09431530	SRR7349309	CIP-R	gyrA_S83F, gyrA_D87Y, parC_S80I	2018	United Kingdom	Human
SAL_QA4811AA	306633	SAL_BB6487AA_AS	SAMN09431413	SRR7349232	CIP-R	gyrA_S83F, gyrA_D87Y, parC_S80I	2016	United Kingdom	Human
SAL_QA4866AA	534035	SAL_BB6431AA_AS	SAMN09431354	SRR7349159	CIP-R	gyrA_S83F, gyrA_D87Y, parC_S80I	2018	United Kingdom	Human
SAL_QA4902AA	193388	SAL_BB6392AA_AS	SAMN09431315	SRR7349123	CIP-R	gyrA_S83F, gyrA_D87Y, parC_S80I	2015	United Kingdom	Human
SAL_QA5033AA	188374	SAL_BB7320AA_AS	SAMN09435066	SRR7351580	CIP-R	gyrA_S83F, gyrA_D87Y, parC_S80I	2015	United Kingdom	Human
SAL_QA5035AA	435998	SAL_BB7318AA_AS	SAMN09435055	SRR7351578	CIP-R	gyrA_S83F, gyrA_D87Y, parC_S80I	2017	United Kingdom	Human
SAL_QA5128AA	526143	SAL_BB7224AA_AS	SAMN09434967	SRR7351483	CIP-R	gyrA_S83F, gyrA_D87Y, parC_S80I	2018	United Kingdom	Human
SAL_QA5135AA	516941	SAL_BB7217AA_AS	SAMN09434957	SRR7351476	CIP-R	gyrA_S83F, gyrA_D87Y, parC_S80I	2018	United Kingdom	Human
SAL_QA5439AA	163224	SAL_BB6810AA_AS	SAMN09433662	SRR7350726	CIP-R	gyrA_S83F, gyrA_D87Y, parC_S80I	2015	United Kingdom	Human
SAL_QA5456AA	378631	SAL_BB6793AA_AS	SAMN09433650	SRR7350709	CIP-R	gyrA_S83F, gyrA_D87Y, parC_S80I	2017	United Kingdom	Human
SAL_QA5483AA	173713	SAL_BB6766AA_AS	SAMN09433623	SRR7350682	CIP-R	gyrA_S83F, gyrA_D87Y, parC_S80I	2015	United Kingdom	Human
SAL_QA5532AA	190605	SAL_BB6715AA_AS	SAMN09433563	SRR7350633	CIP-R	gyrA_S83F, gyrA_D87Y, parC_S80I	2015	United Kingdom	Human
SAL_QA5847AA	465608	SAL_BB7566AA_AS	SAMN09445475	SRR7359035	CIP-R	gyrA_S83F, gyrA_D87Y, parC_S80I	2017	United Kingdom	Human
SAL_QA5956AA	471542	SAL_BB7457AA_AS	SAMN09444285	SRR7358373	CIP-R	gyrA_S83F, gyrA_D87Y, parC_S80I	2018	United Kingdom	Human
SAL_QA6249AA	528038	SAL_BB7862AA_AS	SAMN09459165	SRR7368901	CIP-R	gyrA_S83F, gyrA_D87Y, parC_S80I	2018	United Kingdom	Human
SAL_QA6284AA	202257	SAL_BB7827AA_AS	SAMN09459124	SRR7368853	CIP-R	gyrA_S83F, gyrA_D87Y, parC_S80I	2015	United Kingdom	Human
SAL_QA6401AA	554390	SAL_BB8333AA_AS	SAMN09463677	SRR7402436	CIP-R	gyrA_S83F, gyrA_D87Y, parC_S80I	2018	United Kingdom	Human
SAL_QA6490AA	246189	SAL_BB8242AA_AS	SAMN09463344	SRR7402101	CIP-R	gyrA_S83F, gyrA_D87Y, parC_S80I	2016	United Kingdom	Human
SAL_QA6492AA	325576	SAL_BB8240AA_AS	SAMN09463340	SRR7402099	CIP-R	gyrA_S83F, gyrA_D87Y, parC_S80I	2016	United Kingdom	Human
SAL_QA6503AA	370018	SAL_BB8229AA_AS	SAMN09463341	SRR7402088	CIP-R	gyrA_S83F, gyrA_D87Y, parC_S80I	2017	United Kingdom	Human
SAL_QA6585AA	371804	SAL_BB8147AA_AS	SAMN09463057	SRR7401850	CIP-R	gyrA_S83F, gyrA_D87Y, parC_S80I	2017	United Kingdom	Human
SAL_QA6636AA	516903	SAL_BB8096AA_AS	SAMN09463003	SRR7401716	CIP-R	gyrA_S83F, gyrA_D87Y, parC_S80I	2018	United Kingdom	Human
SAL_QA7323AA	482165	SAL_BB9100AA_AS	SAMN09474915	SRR7414996	CIP-R	gyrA_S83F, gyrA_D87Y, parC_S80I	2018	United Kingdom	Human
SAL_QA7330AA	542083	SAL_BB9093AA_AS	SAMN09474935	SRR7414981	CIP-R	gyrA_S83F, gyrA_D87Y, parC_S80I	2018	United Kingdom	Human
SAL_QA7383AA	377390	SAL_BB9040AA_AS	SAMN09474667	SRR7414840	CIP-R	gyrA_S83F, gyrA_D87Y, parC_S80I	2017	United Kingdom	Human
SAL_QA7394AA	546597	SAL_BB9029AA_AS	SAMN09474672	SRR7414817	CIP-R	gyrA_S83F, gyrA_D87Y, parC_S80I	2018	United Kingdom	Human
SAL_QA7400AA	528453	SAL_BB9023AA_AS	SAMN09474809	SRR7414800	CIP-R	gyrA_S83F, gyrA_D87Y, parC_S80I	2018	United Kingdom	Human
SAL_QA7506AA	163178	SAL_BB9839AA_AS	SAMN09476525	SRR7417346	CIP-R	gyrA_S83F, gyrA_D87Y, parC_S80I	2015	United Kingdom	Human
SAL_QA7601AA	545243	SAL_BB9650AA_AS	SAMN09476416	SRR7417251	CIP-R	gyrA_S83F, gyrA_D87Y, parC_S80I	2018	United Kingdom	Human
SAL_QA7603AA	323087	SAL_BB9648AA_AS	SAMN09476414	SRR7417248	CIP-R	gyrA_S83F, gyrA_D87Y, parC_S80I	2016	United Kingdom	Human
SAL_QA7773AA	301714	SAL_FB9520AA_AS	SAMN09475888	SRR7416273	CIP-R	gyrA_S83F, gyrA_D87Y, parC_S80I	2016	United Kingdom	Human
SAL_QA7798AA	155625	SAL_BB9347AA_AS	SAMN09475859	SRR7416248	CIP-R	gyrA_S83F, gyrA_D87Y, parC_S80I	2015	United Kingdom	Human
SAL_QA7880AA	352055	SAL_BB9265AA_AS	SAMN09475762	SRR7416141	CIP-R	gyrA_S83F, gyrA_D87Y, parC_S80I	2017	United Kingdom	Human
SAL_QA8036AA	PNUSAS043623	SAL_FB9641AA_AS	SAMN09479518	SRR7419908	CIP-R	gyrA_S83F, gyrA_D87Y, parC_S80I	2018	United States	Human
SAL_QA8081AA	N10-2017	SAL_BB9713AA_AS	SAMN08936674	SRR7426149	CIP-R	gyrA_S83F, gyrA_D87Y, parC_S80I	2010	Switzerland	Other: animal feed
SAL_QA8090AA	N09-0054	SAL_BB9704AA_AS	SAMN08936673	SRR7426158	CIP-R	gyrA_S83F, gyrA_D87Y, parC_S80I	2009	Switzerland	Human
SAL_QA8192AA	143957	SAL_CB0150AA_AS	SAMN09484591	SRR7427042	CIP-R	gyrA_S83F, gyrA_D87Y, parC_S80I	2015	United Kingdom	Human
SAL_QA8241AA	319687	SAL_CB0101AA_AS	SAMN09484487	SRR7426970	CIP-R	gyrA_S83F, gyrA_D87Y, parC_S80I	2016	United Kingdom	Human
SAL_QA8292AA	129402	SAL_CB0050AA_AS	SAMN09484454	SRR7426884	CIP-R	gyrA_S83F, gyrA_D87Y, parC_S80I	2015	United Kingdom	Human
SAL_QA8403AA	123978	SAL_BB9930AA_AS	SAMN09484140	SRR7426512	CIP-R	gyrA_S83F, gyrA_D87Y, parC_S80I	2015	United Kingdom	Human
SAL_QA8442AA	401588	SAL_BB9891AA_AS	SAMN09483902	SRR7426421	CIP-R	gyrA_S83F, gyrA_D87Y, parC_S80I	2017	United Kingdom	Human
SAL_QA8581AA	N11-0482	SAL_CB0348AA_AS	SAMN08936681	SRR7439240	CIP-R	gyrA_S83F, gyrA_D87Y, parC_S80I	2011	Switzerland	Human
SAL_QA8593AA	N13-0301	SAL_CB0336AA_AS	SAMN08936542	SRR7439252	CIP-R	gyrA_S83F, gyrA_D87Y, parC_S80I	2013	Switzerland	Human
SAL_QA8612AA	N13-2188	SAL_CB0317AA_AS	SAMN08936531	SRR7439271	CIP-R	gyrA_S83F, gyrA_D87Y, parC_S80I	2013	Switzerland	Unknown
SAL_QA8701AA	381260	SAL_CB0581AA_AS	SAMN09494127	SRR7439539	CIP-R	gyrA_S83F, gyrA_D87Y, parC_S80I	2017	United Kingdom	Human
SAL_QA8737AA	287786	SAL_CB0545AA_AS	SAMN09493589	SRR7439498	CIP-R	gyrA_S83F, gyrA_D87Y, parC_S80I	2016	United Kingdom	Human
SAL_QA8831AA	305159	SAL_CB0445AA_AS	SAMN09492150	SRR7439367	CIP-R	gyrA_S83F, gyrA_D87Y, parC_S80I	2016	United Kingdom	Human
SAL_QA9191AA	N15-2438	SAL_CB0788AA_AS	SAMN08936729	SRR7441792	CIP-R	gyrA_S83F, gyrA_D87Y, parC_S80I	2015	Switzerland	Human
SAL_QA9208AA	N15-0622	SAL_CB0771AA_AS	SAMN08936655	SRR7441809	CIP-R	gyrA_S83F, gyrA_D87Y, parC_S80I	2015	Switzerland	Human
SAL_QA9299AA	291791	SAL_CB1439AA_AS	SAMN09504500	SRR7444256	CIP-R	gyrA_S83F, gyrA_D87Y, parC_S80I	2016	United Kingdom	Human
SAL_QA9306AA	405953	SAL_CB1432AA_AS	SAMN09504733	SRR7444249	CIP-R	gyrA_S83F, gyrA_D87Y, parC_S80I	2017	United Kingdom	Human
SAL_QA9412AA	412008	SAL_CB1181AA_AS	SAMN09504381	SRR7444141	CIP-R	gyrA_S83F, gyrA_D87Y, parC_S80I	2017	United Kingdom	Human
SAL_QA9666AA	PNUSAS042805	SAL_CB1364AA_AS	SAMN09510683	SRR7447169	CIP-R	gyrA_S83F, gyrA_D87Y, parC_S80I		United States	Unknown
SAL_QA9827AA	408441	SAL_CB1782AA_AS	SAMN09516429	SRR7451154	CIP-R	gyrA_S83F, gyrA_D87Y, parC_S80I	2017	United Kingdom	Human
SAL_QA9992AA	505945	SAL_CB1616AA_AS	SAMN09515956	SRR7450771	CIP-R	gyrA_S83F, gyrA_D87Y, parC_S80I	2018	United Kingdom	Human
SAL_RA0176AA	109268	SAL_CB2257AA_AS	SAMN09521000	SRR7457154	CIP-R	gyrA_S83F, gyrA_D87Y, parC_S80I	2015	United Kingdom	Human
SAL_RA0222AA	265848	SAL_CB2211AA_AS	SAMN09520888	SRR7456998	CIP-R	gyrA_S83F, gyrA_D87Y, parC_S80I	2016	United Kingdom	Human
SAL_RA0396AA	129494	SAL_CB2033AA_AS	SAMN09519895	SRR7456769	CIP-R	gyrA_S83F, gyrA_D87Y, parC_S80I	2015	United Kingdom	Human
SAL_RA0641AA	188184	SAL_CB2789AA_AS	SAMN09531064	SRR7458708	CIP-R	gyrA_S83F, gyrA_D87Y, parC_S80I	2015	United Kingdom	Human
SAL_RA0721AA	536067	SAL_CB2709AA_AS	SAMN09530976	SRR7458610	CIP-R	gyrA_S83F, gyrA_D87Y, parC_S80I	2018	United Kingdom	Human
SAL_RA0745AA	253438	SAL_CB2685AA_AS	SAMN09530931	SRR7458586	CIP-R	gyrA_S83F, gyrA_D87Y, parC_S80I	2016	United Kingdom	Human
SAL_RA0785AA	155819	SAL_CB2645AA_AS	SAMN09530921	SRR7458545	CIP-R	gyrA_S83F, gyrA_D87Y, parC_S80I	2015	United Kingdom	Human
SAL_RA0935AA	214729	SAL_CB2495AA_AS	SAMN09522019	SRR7458109	CIP-R	gyrA_S83F, gyrA_D87Y, parC_S80I	2016	United Kingdom	Human
SAL_RA0993AA	286820	SAL_CB2429AA_AS	SAMN09521977	SRR7457988	CIP-R	gyrA_S83F, gyrA_D87Y, parC_S80I	2016	United Kingdom	Human
SAL_RA1002AA	243827	SAL_CB2420AA_AS	SAMN09521969	SRR7457979	CIP-R	gyrA_S83F, gyrA_D87Y, parC_S80I	2016	United Kingdom	Human
SAL_RA1343AA	519475	SAL_CB3018AA_AS	SAMN09534643	SRR7465075	CIP-R	gyrA_S83F, gyrA_D87Y, parC_S80I	2018	United Kingdom	Human
SAL_RA1800AA	sam_138d57b9-c43a-44a0-af4a-27de9985fa66	SAL_CB4225AA_AS	SAMEA4730703	ERR2640711	CIP-R	gyrA_S83F, gyrA_D87Y, parC_S80I	2018	Ireland	Human
SAL_RA2537AA	1610H20547	SAL_CB3310AA_AS	SAMEA4663234	ERR2580276	CIP-R	gyrA_S83F, gyrA_D87Y, parC_S80I		Denmark	Human
SAL_RA2540AA	1708F24223	SAL_CB3307AA_AS	SAMEA4663231	ERR2580273	CIP-R	gyrA_S83F, gyrA_D87Y, parC_S80I		Denmark	Human
SAL_RA2584AA	259437	SAL_CB3645AA_AS	SAMN09566792	SRR7469157	CIP-R	gyrA_S83F, gyrA_D87Y, parC_S80I	2016	United Kingdom	Human
SAL_RA2779AA	109895	SAL_CB3449AA_AS	SAMN09557505	SRR7468868	CIP-R	gyrA_S83F, gyrA_D87Y, parC_S80I	2015	United Kingdom	Human
SAL_RA2871AA	194219	SAL_CB4593AA_AS	SAMN09601726	SRR7471100	CIP-R	gyrA_S83F, gyrA_D87Y, parC_S80I	2015	United Kingdom	Human
SAL_RA2877AA	168518	SAL_CB4587AA_AS	SAMN09601728	SRR7471094	CIP-R	gyrA_S83F, gyrA_D87Y, parC_S80I	2015	United Kingdom	Human
SAL_RA2889AA	434322	SAL_CB4575AA_AS	SAMN09601683	SRR7471082	CIP-R	gyrA_S83F, gyrA_D87Y, parC_S80I	2017	United Kingdom	Human
SAL_RA2902AA	128223	SAL_CB4562AA_AS	SAMN09601675	SRR7471069	CIP-R	gyrA_S83F, gyrA_D87Y, parC_S80I	2015	United Kingdom	Human
SAL_RA3294AA	429782	SAL_CB5207AA_AS	SAMN09611251	SRR7475405	CIP-R	gyrA_S83F, gyrA_D87Y, parC_S80I	2017	United Kingdom	Human
SAL_RA3357AA	524275	SAL_CB5125AA_AS	SAMN09610020	SRR7475310	CIP-R	gyrA_S83F, gyrA_D87Y, parC_S80I	2018	United Kingdom	Human
SAL_RA3400AA	538392	SAL_CB5082AA_AS	SAMN09608380	SRR7474893	CIP-R	gyrA_S83F, gyrA_D87Y, parC_S80I	2018	United Kingdom	Human
SAL_RA3441AA	114063	SAL_CB5040AA_AS	SAMN09607558	SRR7474659	CIP-R	gyrA_S83F, gyrA_D87Y, parC_S80I	2015	United Kingdom	Human
SAL_RA3484AA	563447	SAL_CB4997AA_AS	SAMN09607164	SRR7474355	CIP-R	gyrA_S83F, gyrA_D87Y, parC_S80I	2018	United Kingdom	Human
SAL_RA3630AA	288770	SAL_CB5441AA_AS	SAMN09624444	SRR7480421	CIP-R	gyrA_S83F, gyrA_D87Y, parC_S80I	2016	United Kingdom	Human
SAL_RA3640AA	454865	SAL_CB5431AA_AS	SAMN09624423	SRR7480411	CIP-R	gyrA_S83F, gyrA_D87Y, parC_S80I	2017	United Kingdom	Human
SAL_RA3895AA	117275	SAL_CB5966AA_AS	SAMN09628871	SRR7495804	CIP-R	gyrA_S83F, gyrA_D87Y, parC_S80I	2015	United Kingdom	Human
SAL_RA3920AA	456132	SAL_CB5941AA_AS	SAMN09628870	SRR7495779	CIP-R	gyrA_S83F, gyrA_D87Y, parC_S80I	2017	United Kingdom	Human
SAL_RA4014AA	343759	SAL_CB5789AA_AS	SAMN09628753	SRR7495685	CIP-R	gyrA_S83F, gyrA_D87Y, parC_S80I	2017	United Kingdom	Human
SAL_RA4126AA	300829	SAL_CB5677AA_AS	SAMN09628581	SRR7495495	CIP-R	gyrA_S83F, gyrA_D87Y, parC_S80I	2016	United Kingdom	Human
SAL_RA6579AA	216357	SAL_CB8502AA_AS	SAMN09651928	SRR7516511	CIP-R	gyrA_S83F, gyrA_D87Y, parC_S80I	2016	United Kingdom	Human
SAL_RA7039AA	520518	SAL_CB9562AA_AS	SAMN09661916	SRR7523834	CIP-R	gyrA_S83F, gyrA_D87Y, parC_S80I	2018	United Kingdom	Human
SAL_RA7060AA	538332	SAL_CB9541AA_AS	SAMN09661921	SRR7523813	CIP-R	gyrA_S83F, gyrA_D87Y, parC_S80I	2018	United Kingdom	Human
SAL_RA7085AA	548601	SAL_CB9516AA_AS	SAMN09661849	SRR7523788	CIP-R	gyrA_S83F, gyrA_D87Y, parC_S80I	2018	United Kingdom	Human
SAL_RA7150AA	475832	SAL_CB9447AA_AS	SAMN09661803	SRR7523723	CIP-R	gyrA_S83F, gyrA_D87Y, parC_S80I	2018	United Kingdom	Human
SAL_RA7206AA	216981	SAL_CB9391AA_AS	SAMN09661748	SRR7523666	CIP-R	gyrA_S83F, gyrA_D87Y, parC_S80I	2016	United Kingdom	Human
SAL_RA7322AA	509974	SAL_CB9181AA_AS	SAMN09658826	SRR7523180	CIP-R	gyrA_S83F, gyrA_D87Y, parC_S80I	2018	United Kingdom	Human
SAL_RA7337AA	536073	SAL_CB9166AA_AS	SAMN09658813	SRR7523165	CIP-R	gyrA_S83F, gyrA_D87Y, parC_S80I	2018	United Kingdom	Human
SAL_RA7356AA	541381	SAL_CB9147AA_AS	SAMN09658784	SRR7523146	CIP-R	gyrA_S83F, gyrA_D87Y, parC_S80I	2018	United Kingdom	Human
SAL_RA7359AA	568476	SAL_CB9144AA_AS	SAMN09658786	SRR7523143	CIP-R	gyrA_S83F, gyrA_D87Y, parC_S80I	2018	United Kingdom	Human
SAL_RA7372AA	418207	SAL_CB9131AA_AS	SAMN09658777	SRR7523130	CIP-R	gyrA_S83F, gyrA_D87Y, parC_S80I	2017	United Kingdom	Human
SAL_RA7689AA	302916	SAL_CB9828AA_AS	SAMN09666922	SRR7528156	CIP-R	gyrA_S83F, gyrA_D87Y, parC_S80I	2016	United Kingdom	Human
SAL_RA7699AA	224090	SAL_CB9817AA_AS	SAMN09666893	SRR7528146	CIP-R	gyrA_S83F, gyrA_D87Y, parC_S80I	2016	United Kingdom	Human
SAL_RA7834AA	461170	SAL_CB9658AA_AS	SAMN09666552	SRR7527830	CIP-R	gyrA_S83F, gyrA_D87Y, parC_S80I	2017	United Kingdom	Human
SAL_RA7874AA	458052	SAL_CB9618AA_AS	SAMN09666450	SRR7527788	CIP-R	gyrA_S83F, gyrA_D87Y, parC_S80I	2017	United Kingdom	Human
SAL_RA7877AA	114072	SAL_CB9615AA_AS	SAMN09666489	SRR7527785	CIP-R	gyrA_S83F, gyrA_D87Y, parC_S80I	2015	United Kingdom	Human
SAL_RA7959AA	570814	SAL_DB0066AA_AS	SAMN09684034	SRR7533529	CIP-R	gyrA_S83F, gyrA_D87Y, parC_S80I	2018	United Kingdom	Human
SAL_RA8029AA	157034	SAL_CB9996AA_AS	SAMN09683736	SRR7533362	CIP-R	gyrA_S83F, gyrA_D87Y, parC_S80I	2015	United Kingdom	Human
SAL_RA8073AA	296872	SAL_CB9952AA_AS	SAMN09683641	SRR7533316	CIP-R	gyrA_S83F, gyrA_D87Y, parC_S80I	2016	United Kingdom	Human
SAL_RA8352AA	264135	SAL_DB0151AA_AS	SAMN09690692	SRR7538313	CIP-R	gyrA_S83F, gyrA_D87Y, parC_S80I	2016	United Kingdom	Human
SAL_SA2797AA	sam_e0b41798-f9f6-44f4-a84e-aaee07ffb6ae	SAL_DB5517AA_AS	SAMEA4852578	ERR2752182	CIP-R	gyrA_S83F, gyrA_D87Y, parC_S80I	2018	Ireland	Human
SAL_SA4856AA	590864	SAL_EB0237AA_AS	SAMN10058612	SRR7828315	CIP-R	gyrA_S83F, gyrA_D87Y, parC_S80I	2018	United Kingdom	Human
SAL_SA6118AA	586797	SAL_EB1147AA_AS	SAMN10076149	SRR7850647	CIP-R	gyrA_S83F, gyrA_D87Y, parC_S80I	2018	United Kingdom	Human
SAL_SA6153AA	599574	SAL_EB1112AA_AS	SAMN10076113	SRR7850612	CIP-R	gyrA_S83F, gyrA_D87Y, parC_S80I	2018	United Kingdom	Human
SAL_SA6350AA	579243	SAL_EB0914AA_AS	SAMN10069064	SRR7842635	CIP-R	gyrA_S83F, gyrA_D87Y, parC_S80I	2018	United Kingdom	Human
SAL_SA7178AA	436903	SAL_EB4202AA_AS	SAMN10086928	SRR7873903	CIP-R	gyrA_S83F, gyrA_D87Y, parC_S80I	2017	United Kingdom	Human
SAL_SA7213AA	533388	SAL_EB1780AA_AS	SAMN10086894	SRR7873867	CIP-R	gyrA_S83F, gyrA_D87Y, parC_S80I	2018	United Kingdom	Human
SAL_SA7415AA	482170	SAL_EB2578AA_AS	SAMN10094194	SRR7879596	CIP-R	gyrA_S83F, gyrA_D87Y, parC_S80I	2018	United Kingdom	Human
SAL_SA7482AA	318578	SAL_EB3664AA_AS	SAMN10094120	SRR7879528	CIP-R	gyrA_S83F, gyrA_D87Y, parC_S80I	2016	United Kingdom	Human
SAL_SA7855AA	195756	SAL_EB5260AA_AS	SAMN10103474	SRR7890501	CIP-R	gyrA_S83F, gyrA_D87Y, parC_S80I	2015	United Kingdom	Human
SAL_SA7883AA	261340	SAL_EB5232AA_AS	SAMN10103502	SRR7890473	CIP-R	gyrA_S83F, gyrA_D87Y, parC_S80I	2016	United Kingdom	Human
SAL_SA7900AA	605779	SAL_EB5215AA_AS	SAMN10103527	SRR7890450	CIP-R	gyrA_S83F, gyrA_D87Y, parC_S80I	2018	United Kingdom	Human
SAL_SA7945AA	602706	SAL_EB5170AA_AS	SAMN10103391	SRR7890404	CIP-R	gyrA_S83F, gyrA_D87Y, parC_S80I	2018	United Kingdom	Human
SAL_SA8718AA	432274	SAL_EB5344AA_AS	SAMN10104780	SRR7892169	CIP-R	gyrA_S83F, gyrA_D87Y, parC_S80I	2017	United Kingdom	Human
SAL_SA8859AA	376222	SAL_EB6207AA_AS	SAMN10130052	SRR7903112	CIP-R	gyrA_S83F, gyrA_D87Y, parC_S80I	2017	United Kingdom	Human
SAL_SA8953AA	323069	SAL_EB6113AA_AS	SAMN10129758	SRR7903003	CIP-R	gyrA_S83F, gyrA_D87Y, parC_S80I	2016	United Kingdom	Human
SAL_SA9395AA	607762	SAL_EB6831AA_AS	SAMN10140208	SRR7911510	CIP-R	gyrA_S83F, gyrA_D87Y, parC_S80I	2018	United Kingdom	Human
SAL_TA0982AA	52-29-18-8101068-X	SAL_EB8974AA_AS			CIP-R	gyrA_S83F, gyrA_D87Y, parC_S80I	2018	United Kingdom	Unknown
SAL_TA2786AA	626690	SAL_FB0999AA_AS	SAMN10282285	SRR8097917	CIP-R	gyrA_S83F, gyrA_D87Y, parC_S80I	2018	United Kingdom	Human
SAL_TA2918AA	616997	SAL_FB1509AA_AS	SAMN10290039	SRR8107264	CIP-R	gyrA_S83F, gyrA_D87Y, parC_S80I	2018	United Kingdom	Human
SAL_TA3984AA	13c65582-62f3-11e7-b358-3c4a9275d6c8	SAL_FB2372AA_AS	SAMEA104162231	ERR2854134	CIP-R	gyrA_S83F, gyrA_D87Y, parC_S80I			Unknown
SAL_TA3985AA	14ARS_STU0125	SAL_FB2371AA_AS	SAMEA104162165	ERR2854133	CIP-R	gyrA_S83F, gyrA_D87Y, parC_S80I			Unknown
SAL_TA5172AA	621471	SAL_FB4138AA_AS	SAMN10336772	SRR8118262	CIP-R	gyrA_S83F, gyrA_D87Y, parC_S80I	2018	United Kingdom	Human
SAL_TA5209AA	627314	SAL_FB4101AA_AS	SAMN10336751	SRR8118224	CIP-R	gyrA_S83F, gyrA_D87Y, parC_S80I	2018	United Kingdom	Human
SAL_TA5364AA	627391	SAL_FB3946AA_AS	SAMN10334992	SRR8116961	CIP-R	gyrA_S83F, gyrA_D87Y, parC_S80I	2018	United Kingdom	Human
SAL_TA6636AA	607792	SAL_FB5757AA_AS	SAMN10356479	SRR8142785	CIP-R	gyrA_S83F, gyrA_D87Y, parC_S80I	2018	United Kingdom	Human
SAL_TA6674AA	627292	SAL_FB5719AA_AS	SAMN10356455	SRR8142747	CIP-R	gyrA_S83F, gyrA_D87Y, parC_S80I	2018	United Kingdom	Human
SAL_TA6952AA	633478	SAL_FB6357AA_AS	SAMN10392934	SRR8172794	CIP-R	gyrA_S83F, gyrA_D87Y, parC_S80I	2018	United Kingdom	Human
SAL_TA7425AA	633450	SAL_FB7335AA_AS	SAMN10407928	SRR8182134	CIP-R	gyrA_S83F, gyrA_D87Y, parC_S80I	2018	United Kingdom	Human
SAL_TA8312AA	629324	SAL_GB1391AA_AS	SAMN10439037	SRR8204796	CIP-R	gyrA_S83F, gyrA_D87Y, parC_S80I	2018	United Kingdom	Human
SAL_TA8322AA	628844	SAL_GB1381AA_AS	SAMN10439004	SRR8204786	CIP-R	gyrA_S83F, gyrA_D87Y, parC_S80I	2018	United Kingdom	Human
SAL_UA2737AA	646006	SAL_HB1761AA_AS	SAMN10521866	SRR8281262	CIP-R	gyrA_S83F, gyrA_D87Y, parC_S80I	2018	United Kingdom	Human
SAL_UA2858AA	634630	SAL_HB1902AA_AS	SAMN10534790	SRR8292177	CIP-R	gyrA_S83F, gyrA_D87Y, parC_S80I	2018	United Kingdom	Human
SAL_UA2882AA	FDA1089346-001-003	SAL_HB1878AA_AS	SAMN10521929	SRR8291747	CIP-R	gyrA_S83F, gyrA_D87Y, parC_S80I	2018	India	Other
SAL_UA3039AA	M706	SAL_HB2356AA_AS	SAMEA5151073	ERR2984764	CIP-R	gyrA_S83F, gyrA_D87Y, parC_S80I	2017	India	Human
SAL_UA3046AA	C162	SAL_HB2349AA_AS	SAMEA5151066	ERR2984757	CIP-R	gyrA_S83F, gyrA_D87Y, parC_S80I	2014	India	Poultry
SAL_UA3048AA	C155	SAL_HB2347AA_AS	SAMEA5151064	ERR2984755	CIP-R	gyrA_S83F, gyrA_D87Y, parC_S80I	2014	India	Poultry
SAL_UA3723AA	598063	SAL_HB3948AA_AS	SAMN10576283	SRR8297286	CIP-R	gyrA_S83F, gyrA_D87Y, parC_S80I	2018	United Kingdom	Human
SAL_UA5042AA	SMG-18-2393	SAL_HB4704AA_AS			CIP-R	gyrA_S83F, gyrA_D87Y, parC_S80I	2018	United Kingdom	Unknown
SAL_UA5242AA	651987	SAL_HB4780AA_AS	SAMN10590577	SRR8307315	CIP-R	gyrA_S83F, gyrA_D87Y, parC_S80I	2018	United Kingdom	Human
SAL_UA5309AA	652955	SAL_HB5265AA_AS	SAMN10599986	SRR8325591	CIP-R	gyrA_S83F, gyrA_D87Y, parC_S80I	2018	United Kingdom	Human
SAL_UA5600AA	587438	SAL_HB5663AA_AS	SAMN10612429	SRR8350307	CIP-R	gyrA_S83F, gyrA_D87Y, parC_S80I	2018	United Kingdom	Human
SAL_UA6174AA	580485	SAL_HB7352AA_AS	SAMN10644984	SRR8370504	CIP-R	gyrA_S83F, gyrA_D87Y, parC_S80I	2018	United Kingdom	Human
SAL_UA6201AA	603269	SAL_HB7325AA_AS	SAMN10643347	SRR8369276	CIP-R	gyrA_S83F, gyrA_D87Y, parC_S80I	2018	United Kingdom	Human
SAL_UA6318AA	SMG-18-2476	SAL_HB8005AA_AS			CIP-R	gyrA_S83F, gyrA_D87Y, parC_S80I	2018	United Kingdom	Unknown
SAL_UA6353AA	576309	SAL_HB8247AA_AS	SAMN10662462	SRR8380065	CIP-R	gyrA_S83F, gyrA_D87Y, parC_S80I	2018	United Kingdom	Human
SAL_UA6559AA	H243_KENTUCKY	SAL_HB8569AA_AS	SAMEA5160452	ERR2985713	CIP-R	gyrA_S83F, gyrA_D87Y, parC_S80I	2014	India	Human
SAL_UA6563AA	C75_KENTUCKY	SAL_HB8565AA_AS	SAMEA5160448	ERR2985709	CIP-R	gyrA_S83F, gyrA_D87Y, parC_S80I	2014	India	Poultry
SAL_UA6568AA	C148_KENTUCKY	SAL_HB8560AA_AS	SAMEA5160443	ERR2985704	CIP-R	gyrA_S83F, gyrA_D87Y, parC_S80I	2014	India	Poultry
SAL_UA6569AA	C144_KENTUCKY	SAL_HB8559AA_AS	SAMEA5160442	ERR2985703	CIP-R	gyrA_S83F, gyrA_D87Y, parC_S80I	2014	India	Poultry
SAL_UA6571AA	C141_KENTUCKY	SAL_HB8557AA_AS	SAMEA5160440	ERR2985701	CIP-R	gyrA_S83F, gyrA_D87Y, parC_S80I	2014	India	Poultry
SAL_UA6574AA	C137_KENTUCKY	SAL_HB8554AA_AS	SAMEA5160437	ERR2985698	CIP-R	gyrA_S83F, gyrA_D87Y, parC_S80I	2014	India	Poultry
SAL_UA6578AA	1414_16_KENTUCKY	SAL_HB8550AA_AS	SAMEA5160433	ERR2985694	CIP-R	gyrA_S83F, gyrA_D87Y, parC_S80I	2016	India	Human
SAL_UA7399AA	568392	SAL_IB1802AA_AS	SAMN10741949	SRR8441118	CIP-R	gyrA_S83F, gyrA_D87Y, parC_S80I	2018	United Kingdom	Human
SAL_UA7404AA	568458	SAL_IB1797AA_AS	SAMN10741945	SRR8441113	CIP-R	gyrA_S83F, gyrA_D87Y, parC_S80I	2018	United Kingdom	Human
SAL_UA7431AA	569974	SAL_IB1770AA_AS	SAMN10737253	SRR8438160	CIP-R	gyrA_S83F, gyrA_D87Y, parC_S80I	2018	United Kingdom	Human
SAL_UA7474AA	666347	SAL_IB1727AA_AS	SAMN10735331	SRR8437370	CIP-R	gyrA_S83F, gyrA_D87Y, parC_S80I	2018	United Kingdom	Human
SAL_UA7866AA	662763	SAL_IB1332AA_AS	SAMN10719944	SRR8427153	CIP-R	gyrA_S83F, gyrA_D87Y, parC_S80I	2018	United Kingdom	Human
SAL_UA7889AA	662783	SAL_IB1309AA_AS	SAMN10719938	SRR8426985	CIP-R	gyrA_S83F, gyrA_D87Y, parC_S80I	2018	United Kingdom	Human
SAL_UA8681AA	670164	SAL_IB3174AA_AS	SAMN10785354	SRR8467828	CIP-R	gyrA_S83F, gyrA_D87Y, parC_S80I	2018	United Kingdom	Human
SAL_UA9583AA	621759	SAL_IB4979AA_AS	SAMN10816965	SRR8485045	CIP-R	gyrA_S83F, gyrA_D87Y, parC_S80I	2018	United Kingdom	Human
SAL_UA9933AA	561110	SAL_IB5782AA_AS	SAMN10827166	SRR8492295	CIP-R	gyrA_S83F, gyrA_D87Y, parC_S80I	2018	United Kingdom	Human
SAL_UA9939AA	553260	SAL_IB5776AA_AS	SAMN10827157	SRR8492289	CIP-R	gyrA_S83F, gyrA_D87Y, parC_S80I	2018	United Kingdom	Human
SAL_UA9988AA	636305	SAL_IB5727AA_AS	SAMN10823937	SRR8490849	CIP-R	gyrA_S83F, gyrA_D87Y, parC_S80I	2018	United Kingdom	Human
SAL_VA0065AA	662840	SAL_IB5650AA_AS	SAMN10823874	SRR8490770	CIP-R	gyrA_S83F, gyrA_D87Y, parC_S80I	2018	United Kingdom	Human
SAL_VA0282AA	548512	SAL_IB6816AA_AS	SAMN10836056	SRR8499338	CIP-R	gyrA_S83F, gyrA_D87Y, parC_S80I	2018	United Kingdom	Human
SAL_VA0350AA	538376	SAL_IB6748AA_AS	SAMN10835853	SRR8499152	CIP-R	gyrA_S83F, gyrA_D87Y, parC_S80I	2018	United Kingdom	Human
SAL_VA0354AA	543847	SAL_IB6744AA_AS	SAMN10835847	SRR8499148	CIP-R	gyrA_S83F, gyrA_D87Y, parC_S80I	2018	United Kingdom	Human
SAL_VA0373AA	539047	SAL_IB6725AA_AS	SAMN10835820	SRR8499129	CIP-R	gyrA_S83F, gyrA_D87Y, parC_S80I	2018	United Kingdom	Human
SAL_VA0389AA	549530	SAL_IB6709AA_AS	SAMN10835806	SRR8499112	CIP-R	gyrA_S83F, gyrA_D87Y, parC_S80I	2018	United Kingdom	Human
SAL_VA0399AA	550782	SAL_IB6699AA_AS	SAMN10835801	SRR8499101	CIP-R	gyrA_S83F, gyrA_D87Y, parC_S80I	2018	United Kingdom	Human
SAL_VA0424AA	549080	SAL_IB6674AA_AS	SAMN10835769	SRR8499056	CIP-R	gyrA_S83F, gyrA_D87Y, parC_S80I	2018	United Kingdom	Human
SAL_VA0459AA	539942	SAL_IB6639AA_AS	SAMN10835742	SRR8499021	CIP-R	gyrA_S83F, gyrA_D87Y, parC_S80I	2018	United Kingdom	Human
SAL_VA0777AA	523528	SAL_IB7253AA_AS	SAMN10843134	SRR8503808	CIP-R	gyrA_S83F, gyrA_D87Y, parC_S80I	2018	United Kingdom	Human
SAL_VA0811AA	520516	SAL_IB7219AA_AS	SAMN10843095	SRR8503774	CIP-R	gyrA_S83F, gyrA_D87Y, parC_S80I	2018	United Kingdom	Human
SAL_VA0986AA	673635	SAL_IB7645AA_AS	SAMN10848818	SRR8509389	CIP-R	gyrA_S83F, gyrA_D87Y, parC_S80I	2019	United Kingdom	Human
SAL_VA1397AA	492521	SAL_IB7938AA_AS	SAMN10854763	SRR8514512	CIP-R	gyrA_S83F, gyrA_D87Y, parC_S80I	2018	United Kingdom	Other
SAL_VA1957AA	440123	SAL_IB9448AA_AS	SAMN10867982	SRR8526015	CIP-R	gyrA_S83F, gyrA_D87Y, parC_S80I	2017	United Kingdom	Human
SAL_VA2041AA	457327	SAL_IB9356AA_AS	SAMN10867439	SRR8524739	CIP-R	gyrA_S83F, gyrA_D87Y, parC_S80I	2017	United Kingdom	Human
SAL_VA2484AA	423118	SAL_IB9968AA_AS	SAMN10871862	SRR8528761	CIP-R	gyrA_S83F, gyrA_D87Y, parC_S80I	2017	United Kingdom	Human
SAL_VA2571AA	452454	SAL_IB9881AA_AS	SAMN10870908	SRR8528415	CIP-R	gyrA_S83F, gyrA_D87Y, parC_S80I	2017	United Kingdom	Human
SAL_VA3135AA	408449	SAL_JB1137AA_AS	SAMN10887405	SRR8548881	CIP-R	gyrA_S83F, gyrA_D87Y, parC_S80I	2017	United Kingdom	Human
SAL_VA3203AA	442644	SAL_JB1069AA_AS	SAMN10887332	SRR8548690	CIP-R	gyrA_S83F, gyrA_D87Y, parC_S80I	2017	United Kingdom	Human
SAL_VA3263AA	408564	SAL_JB1009AA_AS	SAMN10887203	SRR8548559	CIP-R	gyrA_S83F, gyrA_D87Y, parC_S80I	2017	United Kingdom	Human
SAL_VA3494AA	397398	SAL_JB1698AA_AS	SAMN10905046	SRR8551782	CIP-R	gyrA_S83F, gyrA_D87Y, parC_S80I	2017	United Kingdom	Human
SAL_VA4437AA	406669	SAL_JB4461AA_AS	SAMN10907544	SRR8553947	CIP-R	gyrA_S83F, gyrA_D87Y, parC_S80I	2017	United Kingdom	Human
SAL_VA4475AA	387521	SAL_JB4423AA_AS	SAMN10907504	SRR8553907	CIP-R	gyrA_S83F, gyrA_D87Y, parC_S80I	2017	United Kingdom	Human
SAL_VA6872AA	373256	SAL_JB5410AA_AS	SAMN10922313	SRR8568768	CIP-R	gyrA_S83F, gyrA_D87Y, parC_S80I	2017	United Kingdom	Human
SAL_VA6917AA	374600	SAL_JB5365AA_AS	SAMN10922267	SRR8568677	CIP-R	gyrA_S83F, gyrA_D87Y, parC_S80I	2017	United Kingdom	Human
SAL_VA7165AA	376213	SAL_JB6506AA_AS	SAMN10959327	SRR8585097	CIP-R	gyrA_S83F, gyrA_D87Y, parC_S80I	2017	United Kingdom	Human
SAL_VA8034AA	SMG-19-227	SAL_JB8301AA_AS			CIP-R	gyrA_S83F, gyrA_D87Y, parC_S80I		United Kingdom	Unknown
SAL_VA8149AA	363504	SAL_JB8934AA_AS	SAMN11025614	SRR8638537	CIP-R	gyrA_S83F, gyrA_D87Y, parC_S80I	2017	United Kingdom	Human
SAL_VA8263AA	690373	SAL_JB8820AA_AS	SAMN11025433	SRR8636389	CIP-R	gyrA_S83F, gyrA_D87Y, parC_S80I	2019	United Kingdom	Human
SAL_VA8436AA	686635	SAL_KB4845AA_AS	SAMN11031829	SRR8648340	CIP-R	gyrA_S83F, gyrA_D87Y, parC_S80I	2019	United Kingdom	Human
SAL_VA8670AA	313276	SAL_KB0065AA_AS	SAMN11042281	SRR8655347	CIP-R	gyrA_S83F, gyrA_D87Y, parC_S80I	2016	United Kingdom	Human
SAL_VA8902AA	301868	SAL_KB0784AA_AS	SAMN11046599	SRR8661178	CIP-R	gyrA_S83F, gyrA_D87Y, parC_S80I	2016	United Kingdom	Human
SAL_VA9075AA	318518	SAL_KB0610AA_AS	SAMN11043760	SRR8658249	CIP-R	gyrA_S83F, gyrA_D87Y, parC_S80I	2016	United Kingdom	Human
SAL_VA9089AA	308523	SAL_KB0596AA_AS	SAMN11043743	SRR8658234	CIP-R	gyrA_S83F, gyrA_D87Y, parC_S80I	2016	United Kingdom	Human
SAL_VA9166AA	307482	SAL_KB0519AA_AS	SAMN11043658	SRR8658058	CIP-R	gyrA_S83F, gyrA_D87Y, parC_S80I	2016	United Kingdom	Human
SAL_VA9357AA	298951	SAL_KB1114AA_AS	SAMN11052275	SRR8667310	CIP-R	gyrA_S83F, gyrA_D87Y, parC_S80I	2016	United Kingdom	Human
SAL_VA9398AA	286819	SAL_KB1073AA_AS	SAMN11052176	SRR8667246	CIP-R	gyrA_S83F, gyrA_D87Y, parC_S80I	2016	United Kingdom	Human
SAL_VA9495AA	291750	SAL_KB1531AA_AS	SAMN11059382	SRR8674646	CIP-R	gyrA_S83F, gyrA_D87Y, parC_S80I	2016	United Kingdom	Human
SAL_VA9671AA	253395	SAL_KB1878AA_AS	SAMN11080020	SRR8691696	CIP-R	gyrA_S83F, gyrA_D87Y, parC_S80I	2016	United Kingdom	Human
SAL_VA9675AA	249360	SAL_KB1874AA_AS	SAMN11080021	SRR8691692	CIP-R	gyrA_S83F, gyrA_D87Y, parC_S80I	2016	United Kingdom	Human
SAL_VA9684AA	252399	SAL_KB1865AA_AS	SAMN11079985	SRR8691682	CIP-R	gyrA_S83F, gyrA_D87Y, parC_S80I	2016	United Kingdom	Human
SAL_VA9784AA	248564	SAL_KB1765AA_AS	SAMN11079678	SRR8691454	CIP-R	gyrA_S83F, gyrA_D87Y, parC_S80I	2016	United Kingdom	Human
SAL_VA9883AA	248635	SAL_KB2253AA_AS	SAMN11086737	SRR8698409	CIP-R	gyrA_S83F, gyrA_D87Y, parC_S80I	2016	United Kingdom	Human
SAL_VA9954AA	229089	SAL_KB2167AA_AS	SAMN11086443	SRR8698089	CIP-R	gyrA_S83F, gyrA_D87Y, parC_S80I	2016	United Kingdom	Human
SAL_WA0189AA	212793	SAL_KB2774AA_AS	SAMN11093209	SRR8703046	CIP-R	gyrA_S83F, gyrA_D87Y, parC_S80I	2016	United Kingdom	Human
SAL_WA0261AA	216313	SAL_KB2702AA_AS	SAMN11091998	SRR8701038	CIP-R	gyrA_S83F, gyrA_D87Y, parC_S80I	2016	United Kingdom	Human
SAL_WA0408AA	180802	SAL_KB3268AA_AS	SAMN11096814	SRR8705991	CIP-R	gyrA_S83F, gyrA_D87Y, parC_S80I	2015	United Kingdom	Human
SAL_WA0471AA	220500	SAL_KB3205AA_AS	SAMN11095886	SRR8704854	CIP-R	gyrA_S83F, gyrA_D87Y, parC_S80I	2016	United Kingdom	Human
SAL_WA0513AA	184420	SAL_KB3163AA_AS	SAMN11095853	SRR8704761	CIP-R	gyrA_S83F, gyrA_D87Y, parC_S80I	2015	United Kingdom	Human
SAL_WA0759AA	157238	SAL_KB3708AA_AS	SAMN11102732	SRR8711646	CIP-R	gyrA_S83F, gyrA_D87Y, parC_S80I	2015	United Kingdom	Human
SAL_WA0818AA	157306	SAL_KB3649AA_AS	SAMN11102653	SRR8711359	CIP-R	gyrA_S83F, gyrA_D87Y, parC_S80I	2015	United Kingdom	Human
SAL_WA0822AA	164923	SAL_KB3645AA_AS	SAMN11102648	SRR8711355	CIP-R	gyrA_S83F, gyrA_D87Y, parC_S80I	2015	United Kingdom	Human
SAL_WA1223AA	131492	SAL_KB4677AA_AS	SAMN11124232	SRR8724920	CIP-R	gyrA_S83F, gyrA_D87Y, parC_S80I	2015	United Kingdom	Human
SAL_WA1271AA	132041	SAL_KB4588AA_AS	SAMN11124114	SRR8724708	CIP-R	gyrA_S83F, gyrA_D87Y, parC_S80I	2015	United Kingdom	Human
SAL_WA1306AA	152363	SAL_KB4553AA_AS	SAMN11123646	SRR8724659	CIP-R	gyrA_S83F, gyrA_D87Y, parC_S80I	2015	United Kingdom	Human
SAL_WA1424AA	110955	SAL_KB5066AA_AS	SAMN11128909	SRR8730627	CIP-R	gyrA_S83F, gyrA_D87Y, parC_S80I	2015	United Kingdom	Human
SAL_WA1437AA	149275	SAL_KB5053AA_AS	SAMN11128791	SRR8730399	CIP-R	gyrA_S83F, gyrA_D87Y, parC_S80I	2015	United Kingdom	Human
SAL_WA1517AA	121472	SAL_KB5646AA_AS	SAMN11149515	SRR8735174	CIP-R	gyrA_S83F, gyrA_D87Y, parC_S80I	2015	United Kingdom	Human
SAL_WA1525AA	119513	SAL_KB5638AA_AS	SAMN11149569	SRR8735166	CIP-R	gyrA_S83F, gyrA_D87Y, parC_S80I	2015	United Kingdom	Human
SAL_WA1689AA	107784	SAL_KB6181AA_AS	SAMN11155184	SRR8738369	CIP-R	gyrA_S83F, gyrA_D87Y, parC_S80I	2015	United Kingdom	Human
SAL_WA1742AA	699774	SAL_KB6128AA_AS	SAMN11155108	SRR8738283	CIP-R	gyrA_S83F, gyrA_D87Y, parC_S80I	2019	United Kingdom	Human
SAL_WA4259AA	712514	SAL_LB0871AA_AS	SAMN11290948	SRR8820146	CIP-R	gyrA_S83F, gyrA_D87Y, parC_S80I	2019	United Kingdom	Human
SAL_WA6303AA	724564	SAL_LB5595AA_AS	SAMN11478104	SRR8943398	CIP-R	gyrA_S83F, gyrA_D87Y, parC_S80I	2019	United Kingdom	Human
SAL_WA7747AA	731613	SAL_LB8511AA_AS	SAMN11571823	SRR9010041	CIP-R	gyrA_S83F, gyrA_D87Y, parC_S80I	2019	United Kingdom	Human
SAL_WA8530AA	735859	SAL_LB9833AA_AS	SAMN11637137	SRR9050532	CIP-R	gyrA_S83F, gyrA_D87Y, parC_S80I	2019	United Kingdom	Human
SAL_WA9430AA	SMG-19-660	SAL_MB1625AA_AS			CIP-R	gyrA_S83F, gyrA_D87Y, parC_S80I	2019	United Kingdom	Unknown
SAL_WA9824AA	745279	SAL_MB2882AA_AS	SAMN11853932	SRR9122711	CIP-R	gyrA_S83F, gyrA_D87Y, parC_S80I	2019	United Kingdom	Human
SAL_XA0055AA	PNUSAS076478	SAL_MB2643AA_AS	SAMN11832429	SRR9109608	CIP-R	gyrA_S83F, gyrA_D87Y, parC_S80I		United States	Unknown
SAL_XA0608AA	747838	SAL_MB3510AA_AS	SAMN11885454	SRR9153219	CIP-R	gyrA_S83F, gyrA_D87Y, parC_S80I	2019	United Kingdom	Human
SAL_XA3184AA	753174	SAL_MB7343AA_AS	SAMN12009295	SRR9261690	CIP-R	gyrA_S83F, gyrA_D87Y, parC_S80I	2019	United Kingdom	Human
SAL_XA3233AA	748769	SAL_MB7294AA_AS	SAMN12009350	SRR9261562	CIP-R	gyrA_S83F, gyrA_D87Y, parC_S80I	2019	United Kingdom	Human
SAL_XA3282AA	749405	SAL_MB7245AA_AS	SAMN12009290	SRR9261513	CIP-R	gyrA_S83F, gyrA_D87Y, parC_S80I	2019	United Kingdom	Human
SAL_XA3732AA	PNUSAS078437	SAL_MB7609AA_AS	SAMN12012169	SRR9268767	CIP-R	gyrA_S83F, gyrA_D87Y, parC_S80I		United States	Unknown
SAL_XA4096AA	743172	SAL_MB7850AA_AS	SAMN12023726	SRR9273998	CIP-R	gyrA_S83F, gyrA_D87Y, parC_S80I	2019	United Kingdom	Human
SAL_XA4450AA	756202	SAL_MB8393AA_AS	SAMN12040638	SRR9287763	CIP-R	gyrA_S83F, gyrA_D87Y, parC_S80I	2019	United Kingdom	Human
SAL_XA4490AA	730776	SAL_MB8353AA_AS	SAMN12040281	SRR9287705	CIP-R	gyrA_S83F, gyrA_D87Y, parC_S80I	2019	United Kingdom	Human
SAL_XA4503AA	748763	SAL_MB8340AA_AS	SAMN12040097	SRR9287692	CIP-R	gyrA_S83F, gyrA_D87Y, parC_S80I	2019	United Kingdom	Human
SAL_XA4590AA	755747	SAL_MB8253AA_AS	SAMN12039449	SRR9287441	CIP-R	gyrA_S83F, gyrA_D87Y, parC_S80I	2019	United Kingdom	Human
SAL_XA4625AA	731782	SAL_MB8218AA_AS	SAMN12038995	SRR9287405	CIP-R	gyrA_S83F, gyrA_D87Y, parC_S80I	2019	United Kingdom	Human
SAL_XA5830AA	PNUSAS079493	SAL_NB0298AA_AS	SAMN12097109	SRR9329131	CIP-R	gyrA_S83F, gyrA_D87Y, parC_S80I		United States	Unknown
SAL_YA0044AA	PNUSAS080963	SAL_NB6722AA_AS	SAMN12211643	SRR9640998	CIP-R	gyrA_S83F, gyrA_D87Y, parC_S80I		United States	Unknown
SAL_YA0156AA	767649	SAL_NB6610AA_AS	SAMN12201990	SRR9625940	CIP-R	gyrA_S83F, gyrA_D87Y, parC_S80I	2019	United Kingdom	Human
SAL_YA0619AA	SMG-19-950	SAL_NB8545AA_AS			CIP-R	gyrA_S83F, gyrA_D87Y, parC_S80I	2019	United Kingdom	Other
SAL_YA3308AA	Salmonella-Kentucky-P-299	SAL_OB3107AA_AS	SAMEA5799225	ERR3444525	CIP-R	gyrA_S83F, gyrA_D87Y, parC_S80I	2017	India	Poultry
SAL_YA3311AA	Salmonella-Kentucky-P-269	SAL_OB3104AA_AS	SAMEA5799222	ERR3444522	CIP-R	gyrA_S83F, gyrA_D87Y, parC_S80I	2017	India	Poultry
SAL_YA3312AA	Salmonella-Kentucky-P-261	SAL_OB3103AA_AS	SAMEA5799221	ERR3444521	CIP-R	gyrA_S83F, gyrA_D87Y, parC_S80I	2017	India	Poultry
SAL_YA3313AA	Salmonella-Kentucky-P-231	SAL_OB3102AA_AS	SAMEA5799220	ERR3444520	CIP-R	gyrA_S83F, gyrA_D87Y, parC_S80I	2017	India	Poultry
SAL_YA3314AA	Salmonella-Kentucky-P-225	SAL_OB3101AA_AS	SAMEA5799219	ERR3444519	CIP-R	gyrA_S83F, gyrA_D87Y, parC_S80I	2017	India	Poultry
SAL_YA3315AA	Salmonella-Kentucky-P-208	SAL_OB3100AA_AS	SAMEA5799218	ERR3444518	CIP-R	gyrA_S83F, gyrA_D87Y, parC_S80I	2017	India	Poultry
SAL_YA3316AA	Salmonella-Kentucky-P-207	SAL_OB3099AA_AS	SAMEA5799217	ERR3444517	CIP-R	gyrA_S83F, gyrA_D87Y, parC_S80I	2017	India	Poultry
SAL_YA3317AA	Salmonella-Kentucky-P-145	SAL_OB3098AA_AS	SAMEA5799216	ERR3444516	CIP-R	gyrA_S83F, gyrA_D87Y, parC_S80I	2017	India	Poultry
SAL_YA3318AA	Salmonella-Kentucky-P-8	SAL_OB3097AA_AS	SAMEA5799215	ERR3444515	CIP-R	gyrA_S83F, gyrA_D87Y, parC_S80I	2016	India	Poultry
SAL_YA3319AA	Salmonella-Kentucky-H-33	SAL_OB3096AA_AS	SAMEA5799214	ERR3444514	CIP-R	gyrA_S83F, gyrA_D87Y, parC_S80I	2017	India	Human
SAL_YA3320AA	Salmonella-Kentucky-H-17	SAL_OB3095AA_AS	SAMEA5799213	ERR3444513	CIP-R	gyrA_S83F, gyrA_D87Y, parC_S80I	2016	India	Human
SAL_YA5445AA	777502	SAL_OB3808AA_AS	SAMN12356560	SRR9827157	CIP-R	gyrA_S83F, gyrA_D87Y, parC_S80I	2019	United Kingdom	Human
SAL_YA5807AA	777503	SAL_OB4888AA_AS	SAMN12365104	SRR9836946	CIP-R	gyrA_S83F, gyrA_D87Y, parC_S80I	2019	United Kingdom	Human
SAL_YA6044AA	779341	SAL_OB5306AA_AS	SAMN12375509	SRR9846979	CIP-R	gyrA_S83F, gyrA_D87Y, parC_S80I	2019	United Kingdom	Human
SAL_YA6115AA	779136	SAL_OB5512AA_AS	SAMN12388206	SRR9850679	CIP-R	gyrA_S83F, gyrA_D87Y, parC_S80I	2019	United Kingdom	Human
SAL_YA8138AA	787588	SAL_PB2334AA_AS	SAMN12567670	SRR9961945	CIP-R	gyrA_S83F, gyrA_D87Y, parC_S80I	2019	United Kingdom	Human
SAL_YA9227AA	790532	SAL_PB6378AA_AS	SAMN12617870	SRR10011435	CIP-R	gyrA_S83F, gyrA_D87Y, parC_S80I	2019	United Kingdom	Human
SAL_YA9393AA	790521	SAL_PB7016AA_AS	SAMN12603718	SRR10001274	CIP-R	gyrA_S83F, gyrA_D87Y, parC_S80I	2019	United Kingdom	Human
SAL_YA9780AA	791382	SAL_PB8624AA_AS	SAMN12629222	SRR10018393	CIP-R	gyrA_S83F, gyrA_D87Y, parC_S80I	2019	United Kingdom	Human
SAL_ZA0133AA	795332	SAL_QB0033AA_AS	SAMN12648922	SRR10032601	CIP-R	gyrA_S83F, gyrA_D87Y, parC_S80I	2019	United Kingdom	Human
SAL_ZA0976AA	158957	SAL_QB2810AA_AS			CIP-R	gyrA_S83F, gyrA_D87Y, parC_S80I			Unknown
SAL_ZA0993AA	158913	SAL_QB2827AA_AS			CIP-R	gyrA_S83F, gyrA_D87Y, parC_S80I			Unknown
SAL_ZA1000AA	160196	SAL_QB2836AA_AS			CIP-R	gyrA_S83F, gyrA_D87Y, parC_S80I			Unknown
SAL_ZA1004AA	162744	SAL_QB2842AA_AS			CIP-R	gyrA_S83F, gyrA_D87Y, parC_S80I			Unknown
SAL_ZA1080AA	799178	SAL_QB3037AA_AS	SAMN12686790	SRR10062928	CIP-R	gyrA_S83F, gyrA_D87Y, parC_S80I	2019	United Kingdom	Human
SAL_ZA2657AA	802791	SAL_RB0647AA_AS	SAMN12751096	SRR10120242	CIP-R	gyrA_S83F, gyrA_D87Y, parC_S80I	2019	United Kingdom	Human
SAL_ZA4916AA	806207	SAL_RB8070AA_AS	SAMN12868853	SRR10198920	CIP-R	gyrA_S83F, gyrA_D87Y, parC_S80I	2019	United Kingdom	Human
SAL_ZA5310AA	810092	SAL_RB9671AA_AS	SAMN12900861	SRR10222115	CIP-R	gyrA_S83F, gyrA_D87Y, parC_S80I	2019	United Kingdom	Human
SAL_ZA5319AA	810118	SAL_RB9662AA_AS	SAMN12900843	SRR10222106	CIP-R	gyrA_S83F, gyrA_D87Y, parC_S80I	2019	United Kingdom	Human
SAL_ZA5419AA	810023	SAL_RB9540AA_AS	SAMN12900759	SRR10221999	CIP-R	gyrA_S83F, gyrA_D87Y, parC_S80I	2019	United Kingdom	Human
SAL_ZA5742AA	811008	SAL_SB0255AA_AS	SAMN12910769	SRR10228884	CIP-R	gyrA_S83F, gyrA_D87Y, parC_S80I	2019	United Kingdom	Human
SAL_ZA5885AA	808042	SAL_SB0970AA_AS	SAMN12915275	SRR10232159	CIP-R	gyrA_S83F, gyrA_D87Y, parC_S80I	2019	United Kingdom	Human
SAL_ZA5932AA	814847	SAL_SB0922AA_AS	SAMN12915079	SRR10232108	CIP-R	gyrA_S83F, gyrA_D87Y, parC_S80I	2019	United Kingdom	Human
SAL_ZA6135AA	808843	SAL_SB1656AA_AS	SAMN12920444	SRR10235803	CIP-R	gyrA_S83F, gyrA_D87Y, parC_S80I	2019	United Kingdom	Human
SAL_ZA6220AA	808768	SAL_SB1570AA_AS	SAMN12920358	SRR10235718	CIP-R	gyrA_S83F, gyrA_D87Y, parC_S80I	2019	United Kingdom	Human
SAL_ZA6349AA	808858	SAL_SB1822AA_AS	SAMN12924284	SRR10236696	CIP-R	gyrA_S83F, gyrA_D87Y, parC_S80I	2019	United Kingdom	Human
SAL_ZA9043AA	18-SA01920	SAL_SB8080AA_AS	SAMEA6058154	ERR3581489	CIP-R	gyrA_S83F, gyrA_D87Y, parC_S80I	2018	Germany	Other

## Sheet: Suppl Table S7
Supplementary Table S7: Presence of antimicrobial resistance genes in 1789 ST198 assemblies from EnteroBase.
Uberstrain	Assembly Barcode	ARR-3_4	OqxA_1	OqxB_1	aac(3)-IIa_1	aac(3)-IIa_4	aac(3)-IIa_6	aac(3)-IId_1	aac(3)-Id_1	aac(3)-VIa_2	aac(6')-Iaa_1	aac(6')-Ib-cr_1	aac(6')-Ib_1	aadA17_1	aadA1_2	aadA1_3	aadA2_1	aadA2_2	aadA5_1	aadA7_1	ant(2'')-Ia_1	ant(3'')-Ia_1	aph(3'')-Ib_2	aph(3'')-Ib_5	aph(3')-IIa_2	aph(3')-Ia_1	aph(3')-Ia_3	aph(3')-Ia_7	aph(3')-Ia_9	aph(3')-VI_1	aph(6)-Id_1	armA_1	blaCARB-2_1	blaCMY-138_1	blaCMY-16_1	blaCMY-2_1	blaCTX-M-14_1	blaCTX-M-14b_1	blaCTX-M-15_1	blaCTX-M-1_1	blaCTX-M-55_1	blaDHA-1_1	blaNDM-1_1	blaOXA-10_1	blaOXA-1_1	blaOXA-48_1	blaSHV-12_1	blaTEM-104_1	blaTEM-106_1
SAL_PA0073AA	SAL_AB1132AA_AS	0	0	0	0	0	0	0	1	0	1	0	0	0	0	0	0	0	0	1	0	0	0	0	0	0	0	0	0	0	1	0	0	0	0	0	0	0	0	0	0	0	0	0	0	0	0	0	0
SAL_PA0388AA	SAL_AB1482AA_AS	0	0	0	0	0	0	0	1	0	1	0	0	0	0	0	0	0	0	1	0	0	0	1	0	0	0	0	0	0	1	0	0	0	0	0	0	0	0	0	0	0	0	0	0	0	0	0	0
SAL_PA0387AA	SAL_AB1483AA_AS	0	0	0	0	0	0	0	1	0	1	0	0	0	0	0	0	0	0	1	0	0	0	1	0	0	0	0	0	0	1	0	0	0	0	0	0	0	0	0	0	0	0	0	0	0	0	0	0
SAL_PA0384AA	SAL_AB1486AA_AS	0	0	0	0	0	0	0	1	0	1	0	0	0	0	0	0	0	0	1	0	0	0	0	0	0	0	0	0	0	0	0	0	0	0	0	0	0	0	0	0	0	0	0	0	0	0	0	0
SAL_PA0383AA	SAL_AB1487AA_AS	0	0	0	0	0	0	0	1	0	1	0	0	0	0	0	0	0	0	1	0	0	0	1	0	0	0	0	0	0	1	0	0	0	0	0	0	0	0	0	0	0	0	0	0	0	0	0	0
SAL_PA0359AA	SAL_AB1511AA_AS	0	0	0	0	0	0	0	1	0	1	0	0	0	0	0	0	0	0	1	0	0	0	1	0	0	0	0	0	0	1	0	0	0	0	0	0	0	0	0	0	0	0	0	0	0	0	0	0
SAL_PA0332AA	SAL_AB1546AA_AS	0	0	0	0	0	0	0	1	0	1	0	0	0	0	0	0	0	0	1	0	0	0	0	0	0	0	0	0	0	1	0	0	0	0	0	0	0	0	0	0	0	0	0	0	0	0	0	0
SAL_PA0402AA	SAL_AB1547AA_AS	0	0	0	0	0	0	0	0	0	1	0	0	0	0	0	0	0	0	0	0	0	0	0	0	0	0	0	0	0	1	0	0	0	0	0	0	0	0	0	0	0	0	0	0	0	0	0	0
SAL_PA0400AA	SAL_AB1549AA_AS	0	0	0	0	0	0	0	1	0	1	0	0	0	0	0	0	0	0	1	0	0	0	1	0	0	0	0	0	0	1	0	0	0	0	0	0	0	0	0	0	0	0	0	0	0	0	0	0
SAL_PA0399AA	SAL_AB1550AA_AS	0	0	0	0	0	0	0	1	0	1	0	0	0	0	0	0	0	0	1	0	0	0	0	0	0	0	0	0	0	1	0	0	0	0	0	0	0	0	0	0	0	0	0	0	0	0	0	0
SAL_PA0392AA	SAL_AB1557AA_AS	0	0	0	0	0	0	0	1	0	1	0	0	0	0	0	0	0	0	1	0	0	0	1	0	0	0	0	0	0	1	0	0	0	0	0	0	0	0	0	0	0	0	0	0	0	0	0	0
SAL_PA0391AA	SAL_AB1558AA_AS	0	0	0	0	0	0	0	1	0	1	0	0	0	0	0	0	0	0	1	0	0	0	1	0	0	0	0	0	0	1	0	0	0	0	0	0	0	0	0	0	0	0	0	0	0	0	0	0
SAL_PA0414AA	SAL_AB1559AA_AS	0	0	0	0	0	0	0	1	0	1	0	0	0	0	0	0	0	0	1	0	0	0	1	0	0	0	0	0	0	1	0	0	0	0	0	0	0	0	0	0	0	0	0	0	0	0	0	0
SAL_PA0413AA	SAL_AB1560AA_AS	0	0	0	0	0	0	0	1	0	1	0	0	0	0	0	0	0	0	1	0	0	0	1	0	0	0	0	0	0	1	0	0	0	0	0	0	0	0	0	0	0	0	0	0	0	0	0	0
SAL_PA0412AA	SAL_AB1561AA_AS	0	0	0	0	0	0	0	1	0	1	0	0	0	0	0	0	0	0	1	0	0	0	1	0	0	0	0	0	0	1	0	0	0	0	0	0	0	0	0	0	0	0	0	0	0	0	0	0
SAL_PA0407AA	SAL_AB1566AA_AS	0	0	0	0	0	0	0	1	0	1	0	0	0	0	0	0	0	0	1	0	0	0	1	0	0	0	0	0	0	1	0	0	0	0	0	0	0	0	0	0	0	0	0	0	0	0	0	0
SAL_PA0438AA	SAL_AB1615AA_AS	0	0	0	0	0	0	0	1	0	1	0	0	0	0	0	0	0	0	1	0	0	0	1	0	0	0	0	0	0	1	0	0	0	0	0	0	0	0	0	0	0	0	0	0	0	0	0	0
SAL_PA0867AA	SAL_AB2124AA_AS	0	0	0	0	0	0	0	0	0	1	0	0	0	0	0	0	0	0	0	0	0	0	0	0	1	0	0	0	0	0	0	0	0	0	0	0	0	0	0	0	0	0	0	0	0	0	0	0
SAL_PA2199AA	SAL_AB3538AA_AS	0	0	0	0	0	0	0	1	0	1	0	0	0	0	0	0	0	0	1	0	0	0	0	0	0	0	0	0	0	0	0	0	0	0	0	0	0	0	0	0	0	0	0	0	0	0	0	0
SAL_PA2153AA	SAL_AB3584AA_AS	0	0	0	0	0	0	0	0	0	1	0	0	0	0	0	0	0	0	0	0	0	0	0	0	0	0	0	0	0	0	0	0	0	0	0	0	0	0	0	0	0	0	0	0	0	0	0	0
SAL_PA2536AA	SAL_AB4059AA_AS	0	0	0	0	0	0	0	0	0	1	0	0	0	0	0	0	0	0	0	0	0	0	0	0	0	0	0	0	0	0	0	0	0	0	0	0	0	0	0	0	0	0	0	0	0	0	0	0
SAL_PA3232AA	SAL_AB4505AA_AS	0	0	0	0	0	0	0	1	0	1	0	0	0	0	0	0	0	0	1	0	0	0	1	0	0	0	0	0	0	1	0	0	0	0	0	0	0	0	0	0	0	0	0	0	0	0	0	0
SAL_PA3634AA	SAL_AB4976AA_AS	0	0	0	0	0	0	0	0	0	1	0	0	0	0	0	0	0	0	0	0	0	0	0	0	0	0	0	0	0	0	0	0	0	0	0	0	0	0	0	0	0	0	0	0	0	0	0	0
SAL_PA3951AA	SAL_AB5410AA_AS	0	0	0	0	0	0	0	0	0	1	0	0	0	0	0	0	0	0	0	0	0	0	0	0	0	0	0	0	0	0	0	0	0	0	0	0	0	0	0	0	0	0	0	0	0	0	0	0
SAL_PA4290AA	SAL_AB5638AA_AS	0	0	0	0	0	0	0	0	0	1	0	0	0	0	0	0	0	0	1	0	0	0	0	0	0	0	0	0	0	0	0	0	0	0	0	0	0	0	0	0	0	0	0	0	0	0	0	0
SAL_PA4280AA	SAL_AB5648AA_AS	0	0	0	0	0	0	1	0	0	1	0	0	0	0	0	0	0	0	1	0	1	0	0	0	0	0	0	0	0	0	0	0	0	0	0	0	0	0	0	0	0	0	0	0	0	0	0	0
SAL_PA4791AA	SAL_AB6200AA_AS	0	0	0	0	0	0	0	0	0	1	0	0	0	0	0	0	0	0	1	0	0	0	0	0	0	0	0	0	0	0	0	0	0	0	0	0	0	0	0	0	0	0	0	0	0	0	0	0
SAL_PA4924AA	SAL_AB6452AA_AS	0	0	0	0	0	0	0	0	0	1	0	0	0	0	0	0	0	0	0	0	0	0	0	0	0	0	0	0	0	0	0	0	0	0	0	0	0	0	0	0	0	0	0	0	0	0	0	0
SAL_PA5179AA	SAL_AB6521AA_AS	0	0	0	0	0	0	0	1	0	1	0	0	0	0	0	0	0	0	1	0	0	0	0	0	0	0	0	0	0	0	0	0	0	0	0	0	0	0	0	0	0	0	0	0	0	0	0	0
SAL_PA5189AA	SAL_AB6722AA_AS	0	0	0	0	0	0	0	0	0	1	0	0	0	0	0	0	0	0	0	0	0	0	0	0	0	0	0	0	0	0	0	0	0	0	0	0	0	0	0	0	0	0	0	0	0	0	0	0
SAL_PA5745AA	SAL_AB6928AA_AS	0	0	0	0	0	0	0	0	0	1	0	0	0	0	0	0	0	0	0	0	0	0	0	0	0	0	0	0	0	0	0	0	0	0	0	0	0	0	0	0	0	0	0	0	0	0	0	0
SAL_PA5604AA	SAL_AB7071AA_AS	0	0	0	0	0	0	0	1	0	1	0	0	0	0	0	0	0	0	1	0	0	0	1	0	0	0	0	0	0	1	0	0	0	0	0	0	0	0	0	0	0	0	0	0	0	0	0	0
SAL_PA5896AA	SAL_AB7244AA_AS	0	0	0	0	0	0	0	1	0	1	0	0	0	0	0	0	0	0	1	0	0	0	0	0	0	0	0	0	0	0	0	0	0	0	0	0	0	0	0	0	0	0	0	0	0	0	0	0
SAL_PA5958AA	SAL_AB7307AA_AS	0	0	0	0	0	0	0	1	0	1	0	0	0	0	0	0	0	0	1	0	0	0	0	0	0	0	0	0	0	0	0	0	0	0	0	0	0	0	0	0	0	0	0	0	0	0	0	0
SAL_PA6417AA	SAL_AB7790AA_AS	0	0	0	0	0	0	0	1	0	1	0	0	0	0	0	0	0	0	1	0	0	0	0	0	0	0	0	0	0	0	0	0	0	0	0	0	0	0	0	0	0	0	0	0	0	0	0	0
SAL_PA6398AA	SAL_AB7809AA_AS	0	0	0	0	0	0	0	1	0	1	0	0	0	0	0	0	0	0	1	0	0	0	0	0	0	0	0	0	0	0	0	0	0	0	0	0	0	0	0	0	0	0	0	0	0	0	0	0
SAL_PA6374AA	SAL_AB7833AA_AS	0	0	0	0	0	0	0	1	0	1	0	0	0	0	0	0	0	0	1	0	0	0	0	0	0	0	0	0	0	1	0	0	0	0	0	0	0	0	0	0	0	0	0	0	0	0	0	0
SAL_PA6371AA	SAL_AB7836AA_AS	0	0	0	0	0	0	1	0	0	1	0	0	0	0	0	1	0	0	0	0	0	0	0	0	1	0	0	0	0	0	0	0	0	0	0	0	0	0	0	0	0	0	0	0	0	0	0	0
SAL_PA7307AA	SAL_AB8554AA_AS	0	0	0	0	0	0	0	1	0	1	0	0	0	0	0	0	0	0	1	0	0	0	0	0	0	0	0	0	0	0	0	0	0	0	0	0	0	0	0	0	0	0	0	0	0	0	0	0
SAL_PA7258AA	SAL_AB8630AA_AS	0	0	0	0	0	0	0	1	0	1	0	0	0	0	0	0	0	0	1	0	0	0	1	0	0	0	0	0	0	1	0	0	0	0	0	0	0	0	0	0	0	0	0	0	0	0	0	0
SAL_PA7423AA	SAL_AB8779AA_AS	0	0	0	0	0	0	0	1	0	1	0	0	0	0	0	0	0	0	1	0	0	0	0	0	0	0	0	0	0	0	0	0	0	0	0	0	0	0	0	0	0	0	0	0	0	0	0	0
SAL_PA7527AA	SAL_AB8948AA_AS	0	0	0	0	0	0	0	0	0	1	0	0	0	0	0	0	0	0	0	0	0	0	0	0	0	0	0	0	0	0	0	0	0	0	0	0	0	0	0	0	0	0	0	0	0	0	0	0
SAL_PA7524AA	SAL_AB8951AA_AS	0	0	0	0	0	0	0	1	0	1	0	0	0	0	0	0	0	0	1	0	0	0	1	0	0	0	0	0	0	1	0	0	0	0	0	0	0	0	0	0	0	0	0	0	0	0	0	0
SAL_PA8061AA	SAL_AB9263AA_AS	0	0	0	0	0	0	0	0	0	1	0	0	0	0	0	0	0	0	1	0	0	0	0	0	0	0	0	0	0	0	0	0	0	0	0	0	0	0	0	0	0	0	0	0	0	0	0	0
SAL_PA7966AA	SAL_AB9358AA_AS	0	0	0	0	0	0	0	0	0	1	0	0	0	0	0	1	0	0	0	0	0	0	0	0	0	0	0	0	0	0	0	0	0	0	0	0	0	0	0	0	0	0	0	0	0	0	0	0
SAL_PA8119AA	SAL_AB9556AA_AS	0	0	0	0	0	0	0	0	0	1	0	0	0	0	0	1	0	0	0	0	0	0	1	0	0	0	0	0	0	1	0	1	0	0	0	0	0	0	0	0	0	0	0	0	0	0	0	0
SAL_PA8333AA	SAL_AB9708AA_AS	0	0	0	0	0	0	0	1	0	1	0	0	0	0	0	0	0	0	1	0	0	0	0	0	0	0	0	0	0	0	0	0	0	0	0	0	0	0	0	0	0	0	0	0	0	0	0	0
SAL_PA8754AA	SAL_AB9978AA_AS	0	0	0	0	0	0	0	1	0	1	0	0	0	0	0	0	0	0	1	0	0	0	1	0	0	0	0	0	0	1	0	0	0	0	0	0	0	0	0	0	0	0	0	0	0	0	0	0
SAL_BB9989AA	SAL_AC1888AA_AS	0	0	0	0	0	0	0	1	0	1	0	0	0	0	0	0	0	0	1	0	0	0	0	0	0	0	0	0	0	0	0	0	0	0	0	0	0	0	0	0	0	0	0	0	0	0	0	0
SAL_CB2219AA	SAL_AC5366AA_AS	0	0	0	0	0	0	0	1	0	1	0	0	0	0	0	0	0	0	1	0	0	0	0	0	0	0	0	0	0	0	0	0	0	0	0	0	0	0	0	0	0	0	0	0	0	0	0	0
SAL_CB2209AA	SAL_AC5376AA_AS	0	0	0	0	0	0	0	0	0	1	0	0	0	0	0	0	0	0	0	0	0	0	0	0	0	0	0	0	0	0	0	0	0	0	0	0	0	0	0	0	0	0	0	0	0	0	0	0
SAL_CB2457AA	SAL_AC5559AA_AS	0	0	0	0	0	0	0	1	0	1	0	0	0	0	0	0	0	0	1	0	0	0	1	0	0	0	0	0	0	1	0	0	0	0	0	0	0	0	0	0	0	0	0	0	0	0	0	0
SAL_CB2047AA	SAL_AC5885AA_AS	0	0	0	0	0	0	0	1	0	1	0	0	0	0	0	0	0	0	1	0	0	0	0	0	0	0	0	0	0	0	0	0	0	0	0	0	0	0	0	0	0	0	0	0	0	0	0	0
SAL_CB2007AA	SAL_AC5925AA_AS	0	0	0	0	0	0	0	0	0	1	0	0	0	0	0	0	0	0	0	0	0	0	0	0	0	0	0	0	0	0	0	0	0	0	0	0	0	0	0	0	0	0	0	0	0	0	0	0
SAL_CB1768AA	SAL_AC6166AA_AS	0	0	0	0	0	0	0	1	0	1	0	0	0	0	0	0	0	0	1	0	0	0	0	0	0	0	0	0	0	0	0	0	0	0	0	0	0	0	0	0	0	0	0	0	0	0	0	0
SAL_CB1617AA	SAL_AC6318AA_AS	0	0	0	0	0	0	0	1	0	1	0	0	0	0	0	0	0	0	1	0	0	0	0	0	0	0	0	0	0	0	0	0	0	0	0	0	0	0	0	0	0	0	0	0	0	0	0	0
SAL_CB1405AA	SAL_AC6664AA_AS	0	0	0	0	0	0	0	1	0	1	0	0	0	0	0	0	0	0	1	0	0	0	0	0	0	0	0	0	0	0	0	0	0	0	0	0	0	0	0	0	0	0	0	0	0	0	0	0
SAL_CB1308AA	SAL_AC6761AA_AS	0	0	0	0	0	0	0	1	0	1	0	0	0	0	0	0	0	0	1	0	0	0	0	0	0	0	0	0	0	0	0	0	0	0	0	0	0	0	0	0	0	0	0	0	0	0	0	0
SAL_CB1297AA	SAL_AC6772AA_AS	0	0	0	0	0	0	0	1	0	1	0	0	0	0	0	1	0	0	1	0	0	0	1	0	1	0	0	0	0	1	0	0	0	0	0	0	0	0	0	0	0	0	0	0	0	0	0	0
SAL_CB1273AA	SAL_AC6796AA_AS	0	0	0	0	0	0	0	0	0	1	0	0	0	0	0	0	0	0	0	0	0	0	0	0	0	0	0	0	0	0	0	0	0	0	0	0	0	0	0	0	0	0	0	0	0	0	0	0
SAL_CB1019AA	SAL_AC6980AA_AS	0	0	0	0	0	0	0	1	0	1	0	0	0	0	0	0	0	0	1	0	0	0	0	0	0	0	0	0	0	0	0	0	0	0	0	0	0	0	0	0	0	0	0	0	0	0	0	0
SAL_CB0878AA	SAL_AC7121AA_AS	0	0	0	0	0	0	0	1	0	1	0	0	0	0	0	1	0	0	1	0	0	0	1	0	1	0	0	0	0	1	0	0	0	0	0	0	0	0	0	0	0	0	0	0	0	0	0	0
SAL_CB0210AA	SAL_AC7789AA_AS	0	0	0	0	0	0	0	1	0	1	0	0	0	0	0	0	0	0	1	0	0	0	0	0	0	0	0	0	0	0	0	0	0	0	0	0	0	0	0	0	0	0	0	0	0	0	0	0
SAL_BA6553AA	SAL_BA2558AA_AS	0	0	0	0	0	0	0	0	0	1	0	0	0	0	0	0	0	0	0	0	0	0	0	0	0	0	0	0	0	0	0	0	0	0	0	0	0	0	0	0	0	0	0	0	0	0	0	0
SAL_CA2717AA	SAL_BA2833AA_AS	0	0	0	0	0	0	0	0	0	1	0	0	0	0	0	0	0	0	0	0	0	0	0	0	0	0	0	0	0	0	0	0	0	0	0	0	0	0	0	0	0	0	0	0	0	0	0	0
SAL_CA4950AA	SAL_BA2865AA_AS	0	0	0	0	0	0	0	1	0	1	0	0	0	0	0	0	0	0	1	0	0	0	0	0	0	0	0	0	0	0	0	0	0	0	0	0	0	0	0	0	0	0	0	0	0	0	0	0
SAL_CA5082AA	SAL_BA2930AA_AS	0	0	0	0	0	0	0	1	0	1	0	0	0	0	0	0	0	0	1	0	0	0	0	0	0	0	0	0	0	0	0	0	0	0	0	0	0	0	0	0	0	0	0	0	0	0	0	0
SAL_CA3871AA	SAL_BA2940AA_AS	0	0	0	0	0	0	0	1	0	1	0	0	0	0	0	0	0	0	1	0	0	0	0	0	0	0	0	0	0	0	0	0	0	0	0	0	0	0	0	0	0	0	0	0	0	0	0	0
SAL_CA3296AA	SAL_BA3121AA_AS	0	0	0	0	0	0	0	0	0	1	0	0	0	0	0	0	0	0	1	0	0	0	0	0	0	0	0	0	0	0	0	0	0	0	0	0	0	0	0	0	0	0	0	0	0	0	0	0
SAL_CA4667AA	SAL_BA3424AA_AS	0	0	0	0	0	0	0	0	0	1	0	0	0	0	0	0	0	0	1	0	0	0	0	0	0	1	0	0	0	0	0	0	0	0	0	0	0	0	0	0	0	0	0	0	0	0	0	0
SAL_CA4924AA	SAL_BA3789AA_AS	0	0	0	0	0	0	0	0	0	1	0	0	0	0	0	0	0	0	0	0	0	0	0	0	0	0	0	0	0	0	0	0	0	0	0	0	0	0	0	0	0	0	0	0	0	0	0	0
SAL_CA1468AA	SAL_BA4284AA_AS	0	0	0	0	0	0	0	1	0	1	0	0	0	0	0	0	0	0	1	0	0	0	0	0	0	0	0	0	0	0	0	0	0	0	0	0	0	0	0	0	0	0	0	0	0	0	0	0
SAL_CA4750AA	SAL_BA4332AA_AS	0	0	0	0	0	0	0	0	0	1	0	0	0	0	0	0	0	0	1	0	0	0	0	0	0	0	0	0	0	0	0	0	0	0	0	0	0	0	0	0	0	0	0	0	0	0	0	0
SAL_CA2700AA	SAL_BA4610AA_AS	0	0	0	0	0	0	0	1	0	1	0	0	0	0	0	0	0	0	1	0	0	0	0	0	0	0	0	0	0	0	0	0	0	0	0	0	0	0	0	0	0	0	0	0	0	0	0	0
SAL_CA3015AA	SAL_BA4805AA_AS	0	0	0	0	0	0	0	1	0	1	0	0	0	0	0	0	0	0	1	0	0	0	0	0	0	0	0	0	0	0	0	0	0	0	0	0	0	0	0	0	0	0	0	0	0	0	0	0
SAL_CA5894AA	SAL_BA4939AA_AS	0	0	0	0	0	0	0	1	0	1	0	0	0	0	0	0	0	0	1	0	0	0	0	0	0	0	0	0	0	0	0	0	0	0	0	0	0	0	0	0	0	0	0	0	0	0	0	0
SAL_CA2206AA	SAL_BA5150AA_AS	0	0	0	0	0	0	0	1	0	1	0	0	0	0	0	0	0	0	1	0	0	0	0	0	0	0	0	0	0	0	0	0	0	0	0	0	0	0	0	0	0	0	0	0	0	0	0	0
SAL_CA0600AA	SAL_BA5200AA_AS	0	0	0	0	0	0	0	1	0	1	0	0	0	0	0	0	0	0	1	0	0	0	0	0	0	0	0	0	0	1	0	0	0	0	0	0	0	0	0	0	0	0	0	0	0	0	0	0
SAL_CA5505AA	SAL_BA5457AA_AS	0	0	0	0	0	0	0	1	0	1	0	0	0	0	0	0	0	0	1	0	0	0	0	0	1	0	0	0	0	0	0	0	0	0	0	0	0	0	0	0	0	0	0	0	0	0	0	0
SAL_PA8718AA	SAL_BB0014AA_AS	0	0	0	0	0	0	0	1	0	1	0	0	0	0	0	0	0	0	1	0	0	0	0	0	0	0	0	0	0	1	0	0	0	0	0	0	0	0	0	0	0	0	0	0	0	0	0	0
SAL_PA8710AA	SAL_BB0022AA_AS	0	0	0	0	0	0	0	1	0	1	0	0	0	0	0	0	0	0	1	0	0	0	0	0	0	0	0	0	0	1	0	0	0	0	0	0	0	0	0	0	0	0	0	0	0	0	0	1
SAL_PA8680AA	SAL_BB0052AA_AS	0	0	0	0	0	0	0	1	0	1	0	0	0	0	0	0	0	0	1	0	0	0	0	0	0	0	0	0	0	0	0	0	0	0	0	0	0	0	0	0	0	0	0	0	0	0	0	0
SAL_PA8636AA	SAL_BB0096AA_AS	0	0	0	0	0	0	0	1	0	1	0	0	0	0	0	0	0	0	1	0	0	0	0	0	0	0	0	0	0	0	0	0	0	0	0	0	0	0	0	0	0	0	0	0	0	0	0	0
SAL_PA8630AA	SAL_BB0102AA_AS	0	0	0	0	0	0	0	0	0	1	0	0	0	0	0	0	0	0	1	0	0	0	1	0	0	0	0	0	0	1	0	0	0	0	0	0	0	0	0	0	0	0	0	0	0	0	0	0
SAL_PA8595AA	SAL_BB0137AA_AS	0	0	0	0	0	0	0	0	0	1	0	0	0	0	0	1	0	0	0	0	0	0	0	0	0	0	0	0	0	0	0	0	0	0	0	0	0	0	0	0	0	0	0	0	0	0	0	0
SAL_PA8527AA	SAL_BB0205AA_AS	0	0	0	0	0	0	0	1	0	1	0	0	0	0	0	0	0	0	1	0	0	0	0	0	0	0	0	0	0	1	0	0	0	0	0	0	0	0	0	0	0	0	0	0	0	0	0	0
SAL_PA8491AA	SAL_BB0241AA_AS	0	0	0	0	0	0	0	1	0	1	0	0	0	0	0	0	0	0	1	0	0	0	1	0	0	0	0	0	0	1	0	0	0	0	0	0	1	0	0	0	0	0	0	0	0	0	0	0
SAL_PA9036AA	SAL_BB0690AA_AS	0	0	0	0	0	0	0	0	0	1	0	0	0	0	0	0	0	0	1	0	0	0	0	0	0	0	0	0	0	0	0	0	0	0	0	0	0	0	0	0	0	0	0	0	0	0	0	0
SAL_PA8887AA	SAL_BB0840AA_AS	0	0	0	0	0	0	0	1	0	1	0	0	0	0	0	0	0	0	1	0	0	0	0	0	0	0	0	0	0	0	0	0	0	0	0	0	0	0	0	0	0	0	0	0	0	0	0	0
SAL_PA9521AA	SAL_BB0884AA_AS	0	0	0	0	0	0	0	0	0	1	0	0	0	0	0	0	0	0	0	0	0	0	0	0	0	0	0	0	0	0	0	0	0	0	0	0	0	0	0	0	0	0	0	0	0	0	0	0
SAL_PA9887AA	SAL_BB1096AA_AS	0	0	0	0	0	0	0	0	0	1	0	0	0	0	0	0	0	0	0	0	0	0	0	0	0	0	0	0	0	0	0	0	0	0	0	0	0	0	0	0	0	0	0	0	0	0	0	0
SAL_PA9701AA	SAL_BB1282AA_AS	0	0	0	0	0	0	0	0	0	1	0	0	0	0	0	0	0	0	0	0	0	0	0	0	0	0	0	0	0	0	0	0	0	0	0	0	0	0	0	0	0	0	0	0	0	0	0	0
SAL_PA9692AA	SAL_BB1291AA_AS	0	0	0	0	0	0	0	0	0	1	0	0	0	0	0	0	0	0	0	0	0	0	0	0	0	0	0	0	0	0	0	0	0	0	0	0	0	0	0	0	0	0	0	0	0	0	0	0
SAL_PA9689AA	SAL_BB1294AA_AS	0	0	0	0	0	0	0	0	0	1	0	0	0	0	0	0	0	0	0	0	0	0	1	0	0	0	0	0	0	1	0	0	0	0	0	0	0	0	0	0	0	0	0	0	0	0	0	0
SAL_PA9677AA	SAL_BB1306AA_AS	0	0	0	0	0	0	0	1	0	1	0	0	0	0	0	0	0	0	1	0	0	0	0	0	0	0	0	0	0	0	0	0	0	0	0	0	0	0	0	0	0	0	0	0	0	0	0	0
SAL_PA9651AA	SAL_BB1385AA_AS	0	0	0	0	0	0	0	1	0	1	0	0	0	0	0	0	0	0	1	0	0	0	1	0	0	0	0	0	0	1	0	0	0	0	0	0	0	0	0	0	0	0	0	0	0	0	0	0
SAL_PA9954AA	SAL_BB1471AA_AS	0	0	0	0	0	0	0	0	0	1	0	0	0	0	0	0	0	0	0	0	0	0	0	0	0	0	0	0	0	0	0	0	0	0	0	0	0	0	0	0	0	0	0	0	0	0	0	0
SAL_QA0287AA	SAL_BB1826AA_AS	0	0	0	0	0	0	0	0	0	1	0	0	0	0	0	0	0	0	1	0	0	0	0	0	0	0	0	0	0	0	0	0	0	0	0	0	0	0	0	0	0	0	0	0	0	0	0	0
SAL_QA0475AA	SAL_BB1931AA_AS	0	0	0	0	0	0	1	1	0	1	0	0	0	0	0	0	0	0	1	0	0	0	1	0	0	0	0	0	0	1	0	0	0	0	0	0	0	0	0	0	0	0	0	0	0	0	0	0
SAL_QA0390AA	SAL_BB2016AA_AS	0	0	0	0	0	0	0	1	0	1	0	0	0	0	0	0	0	0	1	0	0	0	1	0	0	0	0	0	0	1	0	0	0	0	0	0	0	0	0	0	0	0	0	0	0	0	0	0
SAL_QA0378AA	SAL_BB2028AA_AS	0	0	0	0	0	0	0	1	0	1	0	0	0	0	0	0	0	0	1	0	0	0	0	0	0	0	0	0	0	0	0	0	0	0	0	0	0	0	0	0	0	0	0	0	0	0	0	0
SAL_QA0716AA	SAL_BB2143AA_AS	0	0	0	0	0	0	0	0	0	1	0	0	0	0	0	0	0	0	0	0	0	0	0	0	0	0	0	0	0	0	0	0	0	0	0	0	0	0	0	0	0	0	0	0	0	0	0	0
SAL_QA1312AA	SAL_BB2512AA_AS	0	0	0	0	0	0	0	0	0	1	0	0	0	0	0	0	0	0	0	0	0	0	0	0	0	0	0	0	0	0	0	0	0	0	0	0	0	0	0	0	0	0	0	0	0	0	0	0
SAL_QA0858AA	SAL_BB2913AA_AS	0	0	0	0	0	0	0	1	0	1	0	0	0	0	0	0	0	0	1	0	0	0	1	0	0	0	0	0	0	1	0	0	0	0	0	0	0	0	0	0	0	0	0	0	0	0	0	0
SAL_QA0845AA	SAL_BB2926AA_AS	0	0	0	0	0	0	0	1	0	1	0	0	0	0	0	0	0	0	1	0	0	0	0	0	0	0	0	0	0	0	0	0	0	0	0	0	0	0	0	0	0	0	0	0	0	0	0	0
SAL_QA1512AA	SAL_BB3000AA_AS	0	0	0	0	0	0	0	1	0	1	0	0	0	0	0	0	0	0	1	0	0	0	0	0	0	0	0	0	0	0	0	0	0	0	0	0	0	0	0	0	0	0	0	0	0	0	0	0
SAL_QA1497AA	SAL_BB3015AA_AS	0	0	0	0	0	0	0	1	0	1	0	0	0	0	0	0	0	0	1	0	0	0	0	0	0	0	0	0	0	0	0	0	0	0	0	0	0	0	0	0	0	0	0	0	0	0	0	0
SAL_QA1489AA	SAL_BB3023AA_AS	0	0	0	0	0	0	0	1	0	1	0	0	0	0	0	0	0	0	1	0	0	0	0	0	0	0	0	0	0	0	0	0	0	0	0	0	0	0	0	0	0	0	0	0	0	0	0	0
SAL_QA1465AA	SAL_BB3135AA_AS	0	0	0	0	0	0	0	1	0	1	0	0	0	0	0	0	0	0	1	0	0	0	0	0	0	0	0	0	0	0	0	0	0	0	0	0	0	0	0	0	0	0	0	0	0	0	0	0
SAL_QA1463AA	SAL_BB3137AA_AS	0	0	0	0	0	0	0	1	0	1	0	0	0	0	0	0	0	0	1	0	0	0	0	0	0	0	0	0	0	0	0	0	0	0	0	0	0	0	0	0	0	0	0	0	0	0	0	0
SAL_QA1460AA	SAL_BB3140AA_AS	0	0	0	0	0	0	0	1	0	1	0	0	0	0	0	0	0	0	1	0	0	0	0	0	0	0	0	0	0	0	0	0	0	0	0	0	0	0	0	0	0	0	0	0	0	0	0	0
SAL_QA1931AA	SAL_BB3226AA_AS	0	0	0	0	0	0	0	1	0	1	0	0	0	0	0	0	0	0	1	0	0	0	0	0	0	0	0	0	0	0	0	0	0	0	0	0	0	0	0	0	0	0	0	0	0	0	0	0
SAL_QA1901AA	SAL_BB3256AA_AS	0	0	0	0	0	0	0	1	0	1	0	0	0	0	0	0	0	0	1	0	0	0	1	0	0	0	0	0	0	1	0	0	0	0	0	0	0	0	0	0	0	0	0	0	0	0	0	0
SAL_QA1870AA	SAL_BB3290AA_AS	0	0	0	0	0	0	0	0	0	1	0	0	0	0	0	0	0	0	0	0	0	0	0	0	0	0	0	0	0	0	0	0	0	0	0	0	0	0	0	0	0	0	0	0	0	0	0	0
SAL_QA1792AA	SAL_BB3370AA_AS	0	0	0	0	0	0	0	1	0	1	0	0	0	0	0	0	0	0	1	0	0	0	1	0	0	0	0	0	0	1	0	0	0	0	0	0	0	0	0	0	0	0	0	0	0	0	0	0
SAL_QA1964AA	SAL_BB3534AA_AS	0	0	0	0	0	0	0	0	0	1	0	0	0	0	0	0	0	0	0	0	0	0	0	0	0	0	0	0	0	0	0	0	0	0	0	0	0	0	0	0	0	0	0	0	0	0	0	0
SAL_QA2496AA	SAL_BB3579AA_AS	0	0	0	0	0	0	0	0	0	1	0	0	0	0	0	0	0	0	1	0	0	0	0	0	0	0	0	0	0	0	0	0	0	0	0	0	0	0	0	0	0	0	0	0	0	0	0	0
SAL_QA2493AA	SAL_BB3582AA_AS	0	0	0	0	0	0	0	1	0	1	0	0	0	0	0	0	0	0	1	0	0	0	0	0	0	0	0	0	0	0	0	0	0	0	0	0	0	0	0	0	0	0	0	0	0	0	0	0
SAL_QA2471AA	SAL_BB3604AA_AS	0	0	0	0	0	0	0	1	0	1	0	0	0	0	0	0	0	0	1	0	0	0	0	0	0	0	0	0	0	0	0	0	0	0	0	0	0	0	0	0	0	0	0	0	0	0	0	0
SAL_QA2463AA	SAL_BB3612AA_AS	0	0	0	0	0	0	0	0	0	1	0	0	0	0	0	0	0	0	1	0	0	0	0	0	0	0	0	0	0	0	0	0	0	0	0	0	0	0	0	0	0	0	0	0	0	0	0	0
SAL_QA2422AA	SAL_BB3654AA_AS	0	0	0	0	0	0	0	0	0	1	0	0	0	0	0	0	0	0	0	0	0	0	0	0	0	0	0	0	0	0	0	0	0	0	0	0	0	0	0	0	0	0	0	0	0	0	0	0
SAL_QA2369AA	SAL_BB3708AA_AS	0	0	0	0	0	0	0	1	0	1	0	0	1	0	0	0	0	0	1	0	0	0	0	0	0	0	0	0	0	0	0	0	0	0	0	0	0	0	0	0	0	0	0	0	0	0	0	0
SAL_QA2230AA	SAL_BB3847AA_AS	0	0	0	0	0	0	0	1	0	1	0	0	0	0	0	0	0	0	1	0	0	0	0	0	0	0	0	0	0	0	0	0	0	0	0	0	0	0	0	0	0	0	0	0	0	0	0	0
SAL_QA2221AA	SAL_BB3856AA_AS	0	0	0	0	0	0	0	1	0	1	0	0	0	0	0	0	0	0	1	0	0	0	0	0	0	0	0	0	0	1	0	0	0	0	0	0	0	0	0	0	0	0	0	0	0	0	0	0
SAL_QA2171AA	SAL_BB3906AA_AS	0	0	0	0	0	0	0	0	0	1	0	0	0	0	0	0	0	0	1	0	0	0	0	0	0	1	0	0	0	0	0	0	0	0	0	0	0	0	0	0	0	0	0	0	0	0	0	0
SAL_QA2080AA	SAL_BB3999AA_AS	0	0	0	0	0	0	0	0	0	1	0	0	0	0	0	0	0	0	0	0	0	0	0	0	0	0	0	0	0	0	0	0	0	0	0	0	0	0	0	0	0	0	0	0	0	0	0	0
SAL_QA2069AA	SAL_BB4012AA_AS	0	0	0	0	0	0	0	1	0	1	0	0	0	0	0	1	0	0	1	0	0	0	1	0	0	0	0	0	0	1	0	0	0	0	0	0	0	0	0	0	0	0	0	0	0	0	0	0
SAL_QA2040AA	SAL_BB4041AA_AS	0	0	0	0	0	0	0	1	0	1	0	0	0	0	0	0	0	0	1	0	0	0	0	0	0	0	0	0	0	0	0	0	0	0	0	0	0	0	0	0	0	0	0	0	0	0	0	0
SAL_QA2963AA	SAL_BB4233AA_AS	0	0	0	0	0	0	0	1	0	1	0	0	0	0	0	0	0	0	1	0	0	0	0	0	0	0	0	0	0	0	0	0	0	0	0	0	0	0	0	0	0	0	0	0	0	0	0	0
SAL_QA2923AA	SAL_BB4273AA_AS	0	0	0	0	0	0	0	1	0	1	0	0	0	0	0	0	0	0	1	0	0	0	0	0	0	0	0	0	0	0	0	0	0	0	0	0	0	0	0	0	0	0	0	0	0	0	0	0
SAL_QA2885AA	SAL_BB4314AA_AS	0	0	0	0	0	0	0	1	0	1	0	0	0	0	0	0	0	0	1	0	0	0	0	0	0	0	0	0	0	1	0	0	0	0	0	0	0	0	0	0	0	0	0	0	0	0	0	0
SAL_QA2875AA	SAL_BB4324AA_AS	0	0	0	0	0	0	0	0	0	1	0	0	0	0	0	0	0	0	1	0	0	0	0	0	0	0	0	0	0	0	0	0	0	0	0	0	0	0	0	0	0	0	0	0	0	0	0	0
SAL_QA2761AA	SAL_BB4439AA_AS	0	0	0	0	0	0	0	0	0	1	0	0	0	0	0	0	0	0	0	0	0	0	0	0	0	0	0	0	0	0	0	0	0	0	0	0	0	0	0	0	0	0	0	0	0	0	0	0
SAL_QA2711AA	SAL_BB4492AA_AS	0	0	0	0	0	0	0	1	0	1	0	0	0	0	0	0	0	0	1	0	0	0	1	0	0	0	0	0	0	1	0	0	0	0	0	0	0	0	0	0	0	0	0	0	0	0	0	0
SAL_QA3432AA	SAL_BB4841AA_AS	0	0	0	0	0	0	0	0	0	1	0	0	0	0	0	0	0	0	1	0	0	0	0	0	0	0	0	0	0	0	0	0	0	0	0	0	0	0	0	0	0	0	0	0	0	0	0	0
SAL_QA3424AA	SAL_BB4849AA_AS	0	0	0	0	0	0	0	0	0	1	0	0	0	0	0	0	0	0	0	0	0	0	0	0	0	0	0	0	0	0	0	0	0	0	0	0	0	0	0	0	0	0	0	0	0	0	0	0
SAL_QA3388AA	SAL_BB4885AA_AS	0	0	0	0	0	0	0	0	0	1	0	0	0	0	0	0	0	0	1	0	0	0	0	0	0	0	0	0	0	0	0	0	0	0	0	0	0	0	0	0	0	0	0	0	0	0	0	0
SAL_QA3190AA	SAL_BB5084AA_AS	0	0	0	0	0	0	0	1	0	1	0	0	0	0	0	0	0	0	1	0	0	0	1	0	0	0	1	0	0	1	0	0	0	0	0	0	1	0	0	0	0	0	0	0	0	0	0	0
SAL_QA3911AA	SAL_BB5464AA_AS	0	0	0	0	0	0	0	1	0	1	0	0	0	0	0	0	0	0	1	0	0	0	0	0	0	0	0	0	0	1	0	0	0	0	0	0	0	0	0	0	0	0	0	0	0	0	0	0
SAL_QA3846AA	SAL_BB5529AA_AS	0	0	0	0	0	0	0	0	0	1	0	0	0	0	0	0	0	0	1	0	0	0	0	0	0	0	0	0	0	0	0	0	0	0	0	0	0	0	0	0	0	0	0	0	0	0	0	0
SAL_QA3797AA	SAL_BB5578AA_AS	0	0	0	0	0	0	0	1	0	1	0	0	0	0	0	0	0	0	1	0	0	0	0	0	0	0	0	0	0	0	0	0	0	0	0	0	0	0	0	0	0	0	0	0	0	0	0	0
SAL_QA3789AA	SAL_BB5586AA_AS	0	0	0	0	0	0	0	1	0	1	0	0	0	0	0	0	0	0	1	0	0	0	0	0	0	0	0	0	0	0	0	0	0	0	0	0	0	0	0	0	0	0	0	0	0	0	0	0
SAL_QA4149AA	SAL_BB5651AA_AS	0	0	0	0	0	0	0	0	0	1	0	0	0	0	0	0	0	0	1	0	0	0	0	0	0	0	0	0	0	0	0	0	0	0	0	0	0	0	0	0	0	0	0	0	0	0	0	0
SAL_QA4147AA	SAL_BB5653AA_AS	0	0	0	0	0	0	0	0	0	1	0	0	0	0	0	0	0	0	0	0	0	0	0	0	0	0	0	0	0	0	0	0	0	0	0	0	0	0	0	0	0	0	0	0	0	0	0	0
SAL_QA4118AA	SAL_BB5682AA_AS	0	0	0	0	0	0	0	1	0	1	0	0	0	0	0	1	0	0	1	0	0	0	0	0	0	0	0	0	0	1	0	0	0	0	0	0	1	0	0	0	0	0	0	0	0	0	0	0
SAL_QA4114AA	SAL_BB5686AA_AS	0	0	0	0	0	0	0	1	0	1	0	0	0	0	0	0	0	0	1	0	0	0	0	0	0	0	0	0	0	0	0	0	0	0	0	0	0	0	0	0	0	0	0	0	0	0	0	0
SAL_QA4028AA	SAL_BB5772AA_AS	0	0	0	0	0	0	0	0	0	1	0	0	0	0	0	0	0	0	1	0	0	0	0	0	0	0	0	0	0	0	0	0	0	0	0	0	0	0	0	0	0	0	0	0	0	0	0	0
SAL_QA4192AA	SAL_BB6026AA_AS	0	0	0	0	0	0	0	1	0	1	0	0	0	0	0	0	0	0	1	0	0	0	0	0	0	0	0	0	0	0	0	0	0	0	0	0	0	0	0	0	0	0	0	0	0	0	0	0
SAL_QA4547AA	SAL_BB6087AA_AS	0	0	0	0	0	0	0	0	0	1	0	0	0	0	0	0	0	0	1	0	0	0	1	0	0	1	0	0	0	1	0	0	0	0	0	0	0	0	0	0	0	0	0	0	0	0	0	0
SAL_QA4902AA	SAL_BB6392AA_AS	0	0	0	0	0	0	0	1	0	1	0	0	0	0	0	0	0	0	1	0	0	0	0	0	0	0	0	0	0	0	0	0	0	0	0	0	0	0	0	0	0	0	0	0	0	0	0	0
SAL_QA4866AA	SAL_BB6431AA_AS	0	0	0	0	0	0	0	1	0	1	0	0	0	0	0	0	0	0	1	0	0	0	0	0	0	0	0	0	0	0	0	0	0	0	0	0	0	0	0	0	0	0	0	0	0	0	0	0
SAL_QA4811AA	SAL_BB6487AA_AS	0	0	0	0	0	0	0	1	0	1	0	0	0	0	0	0	0	0	1	0	0	0	0	0	0	0	0	0	0	0	0	0	0	0	0	0	0	0	0	0	0	0	0	0	0	0	0	0
SAL_QA4735AA	SAL_BB6566AA_AS	0	0	0	0	0	0	0	0	1	1	0	0	0	0	0	0	0	0	0	0	0	0	0	0	0	0	0	0	0	0	0	0	0	0	0	0	0	0	0	0	0	0	0	0	0	0	0	0
SAL_QA5534AA	SAL_BB6713AA_AS	0	0	0	0	0	0	0	0	0	1	0	0	0	0	0	0	0	0	0	0	0	0	0	0	0	0	0	0	0	0	0	0	0	0	0	0	0	0	0	0	0	0	0	0	0	0	0	0
SAL_QA5532AA	SAL_BB6715AA_AS	0	0	0	0	0	0	0	1	0	1	0	0	0	0	0	0	0	0	1	0	0	0	0	0	0	0	0	0	0	0	0	0	0	0	0	0	0	0	0	0	0	0	0	0	0	0	0	0
SAL_QA5503AA	SAL_BB6746AA_AS	0	0	0	0	0	0	0	0	0	1	0	0	0	0	0	0	0	0	1	0	0	0	1	0	0	0	0	0	0	1	0	0	0	0	0	0	0	0	0	0	0	0	0	0	0	0	0	0
SAL_QA5483AA	SAL_BB6766AA_AS	0	0	0	0	0	0	0	0	0	1	0	0	0	0	0	0	0	0	0	0	0	0	0	0	0	0	0	0	0	0	0	0	0	0	0	0	0	0	0	0	0	0	0	0	0	0	0	0
SAL_QA5456AA	SAL_BB6793AA_AS	0	0	0	0	0	0	0	1	0	1	0	0	0	0	0	0	0	0	1	0	0	0	0	0	0	0	0	0	0	0	0	0	0	0	0	0	0	0	0	0	0	0	0	0	0	0	0	0
SAL_QA5439AA	SAL_BB6810AA_AS	0	0	0	0	0	0	0	1	0	1	0	0	0	0	0	0	0	0	1	0	0	0	0	0	0	0	0	0	0	0	0	0	0	0	0	0	0	0	0	0	0	0	0	0	0	0	0	0
SAL_QA5593AA	SAL_BB6892AA_AS	0	0	0	0	0	0	0	0	0	1	0	0	0	0	0	0	0	0	0	0	0	0	0	0	0	0	0	0	0	0	0	0	0	0	0	0	0	0	0	0	0	0	0	0	0	0	0	0
SAL_QA5135AA	SAL_BB7217AA_AS	0	0	0	0	0	0	0	0	0	1	0	0	0	0	0	0	0	0	0	0	0	0	0	0	0	0	0	0	0	0	0	0	0	0	0	0	0	0	0	0	0	0	0	0	0	0	0	0
SAL_QA5134AA	SAL_BB7218AA_AS	0	0	0	0	0	0	0	1	0	1	0	0	0	0	0	0	0	0	1	0	0	0	1	0	0	0	1	0	0	1	0	0	0	0	0	0	1	0	0	0	0	0	0	0	0	0	0	0
SAL_QA5133AA	SAL_BB7219AA_AS	0	0	0	0	0	0	0	0	0	1	0	0	0	0	0	0	0	0	1	0	0	0	0	0	0	0	0	0	0	0	0	0	0	0	0	0	0	0	0	0	0	0	0	0	0	0	0	0
SAL_QA5128AA	SAL_BB7224AA_AS	0	0	0	0	0	0	0	1	0	1	0	0	0	0	0	0	0	0	1	0	0	0	0	0	0	0	0	0	0	0	0	0	0	0	0	0	0	0	0	0	0	0	0	0	0	0	0	0
SAL_QA5035AA	SAL_BB7318AA_AS	0	0	0	0	0	0	0	0	0	1	0	0	0	0	0	0	0	0	0	0	0	0	0	0	0	0	0	0	0	0	0	0	0	0	0	0	0	0	0	0	0	0	0	0	0	0	0	0
SAL_QA5033AA	SAL_BB7320AA_AS	0	0	0	0	0	0	0	0	0	1	0	0	0	0	0	0	0	0	0	0	0	0	0	0	0	0	0	0	0	0	0	0	0	0	0	0	0	0	0	0	0	0	0	0	0	0	0	0
SAL_QA4997AA	SAL_BB7396AA_AS	0	0	0	0	0	0	0	1	0	1	0	0	0	0	0	0	0	0	1	0	0	0	0	0	0	0	0	0	0	0	0	0	0	0	0	0	0	0	0	0	0	0	0	0	0	0	0	0
SAL_QA5956AA	SAL_BB7457AA_AS	0	0	0	0	0	0	0	1	0	1	0	0	0	0	0	0	0	0	1	0	0	0	0	0	0	0	0	0	0	0	0	0	0	0	0	0	0	0	0	0	0	0	0	0	0	0	0	0
SAL_QA5847AA	SAL_BB7566AA_AS	0	0	0	0	0	0	0	1	0	1	0	0	0	0	0	0	0	0	1	0	0	0	0	0	0	0	0	0	0	0	0	0	0	0	0	0	0	0	0	0	0	0	0	0	0	0	0	0
SAL_QA6284AA	SAL_BB7827AA_AS	0	0	0	0	0	0	0	1	0	1	0	0	0	0	0	0	0	0	1	0	0	0	0	0	0	0	0	0	0	1	0	0	0	0	0	0	0	0	0	0	0	0	0	0	0	0	0	0
SAL_QA6249AA	SAL_BB7862AA_AS	0	0	0	0	0	0	0	1	0	1	0	0	0	0	0	0	0	0	1	0	0	0	0	0	0	0	0	0	0	0	0	0	0	0	0	0	0	0	0	0	0	0	0	0	0	0	0	0
SAL_QA6237AA	SAL_BB7874AA_AS	0	0	0	0	0	0	0	0	0	1	0	0	0	0	0	0	0	0	1	0	0	0	0	0	0	0	0	0	0	0	0	0	0	0	0	0	0	0	0	0	0	0	0	0	0	0	0	0
SAL_QA6636AA	SAL_BB8096AA_AS	0	0	0	0	0	0	0	1	0	1	0	0	0	0	0	0	0	0	1	0	0	0	0	0	0	0	0	0	0	0	0	0	0	0	0	0	0	0	0	0	0	0	0	0	0	0	0	0
SAL_QA6627AA	SAL_BB8105AA_AS	0	0	0	0	0	0	0	1	0	1	0	0	0	0	0	0	0	0	1	0	0	0	1	0	0	0	1	0	0	1	0	0	0	0	0	0	1	0	0	0	0	0	0	0	0	0	0	0
SAL_QA6585AA	SAL_BB8147AA_AS	0	0	0	0	0	0	0	1	0	1	0	0	0	0	0	0	0	0	1	0	0	0	0	0	0	0	0	0	0	0	0	0	0	0	0	0	0	0	0	0	0	0	0	0	0	0	0	0
SAL_QA6558AA	SAL_BB8174AA_AS	0	0	0	0	0	0	0	0	0	1	0	0	0	0	0	0	0	0	0	0	0	0	0	0	0	0	0	0	0	0	0	0	0	0	0	0	0	0	0	0	0	0	0	0	0	0	0	0
SAL_QA6528AA	SAL_BB8204AA_AS	0	0	0	0	0	0	0	0	0	1	0	0	0	0	0	0	0	0	1	0	0	0	0	0	0	0	0	0	0	0	0	0	0	0	0	0	0	0	0	0	0	0	0	0	0	0	0	0
SAL_QA6503AA	SAL_BB8229AA_AS	0	0	0	0	0	0	0	1	0	1	0	0	0	0	0	0	0	0	1	0	0	0	0	0	0	0	0	0	0	0	0	0	0	0	0	0	0	0	0	0	0	0	0	0	0	0	0	0
SAL_QA6492AA	SAL_BB8240AA_AS	0	0	0	0	0	0	0	1	0	1	0	0	0	0	0	0	0	0	1	0	0	0	1	0	0	0	0	0	0	1	0	0	0	0	0	0	0	0	0	0	0	0	0	0	0	0	0	0
SAL_QA6490AA	SAL_BB8242AA_AS	0	0	0	0	0	0	0	1	0	1	0	0	0	0	0	0	0	0	1	0	0	0	0	0	0	0	0	0	0	0	0	0	0	0	0	0	0	0	0	0	0	0	0	0	0	0	0	0
SAL_QA6443AA	SAL_BB8289AA_AS	0	0	0	0	0	0	0	0	0	1	0	0	0	0	0	0	0	0	1	0	0	0	0	0	0	0	0	0	0	0	0	0	0	0	0	0	0	0	0	0	0	0	0	0	0	0	0	0
SAL_QA6401AA	SAL_BB8333AA_AS	0	0	0	0	0	0	0	1	0	1	0	0	0	0	0	0	0	0	1	0	0	0	0	0	0	0	0	0	0	0	0	0	0	0	0	0	0	0	0	0	0	0	0	0	0	0	0	0
SAL_QA6708AA	SAL_BB8631AA_AS	0	0	0	0	0	0	0	1	0	1	0	0	0	0	0	1	0	0	1	0	0	0	0	0	1	0	0	0	0	0	0	0	0	0	0	0	0	0	0	0	0	0	0	0	0	0	0	0
SAL_QA7046AA	SAL_BB8859AA_AS	0	0	0	0	0	0	0	1	0	1	0	0	0	0	0	0	0	0	1	0	0	0	1	0	0	0	0	0	0	1	0	0	0	0	0	0	0	0	0	0	0	0	0	0	0	0	0	0
SAL_QA7400AA	SAL_BB9023AA_AS	0	0	0	0	0	0	0	0	0	1	0	0	0	0	0	0	0	0	0	0	0	0	0	0	1	0	0	0	0	0	0	0	0	0	0	0	0	0	0	0	0	0	0	0	0	0	0	0
SAL_QA7394AA	SAL_BB9029AA_AS	0	0	0	0	0	0	0	1	0	1	0	0	0	0	0	0	0	0	1	0	0	0	0	0	0	0	0	0	0	0	0	0	0	0	0	0	0	0	0	0	0	0	0	0	0	0	0	0
SAL_QA7383AA	SAL_BB9040AA_AS	0	0	0	0	0	0	0	1	0	1	0	0	0	0	0	0	0	0	1	0	0	0	0	0	0	0	0	0	0	0	0	0	0	0	0	0	0	0	0	0	0	0	0	0	0	0	0	0
SAL_QA7330AA	SAL_BB9093AA_AS	0	0	0	0	0	0	0	1	0	1	0	0	0	0	0	0	0	0	1	0	0	0	0	0	0	0	0	0	0	1	0	0	0	0	0	0	0	0	0	0	0	0	0	0	0	0	0	0
SAL_QA7323AA	SAL_BB9100AA_AS	0	0	0	0	0	0	0	0	0	1	0	0	0	0	0	0	0	0	0	0	0	0	0	0	0	0	0	0	0	0	0	0	0	0	0	0	0	0	0	0	0	0	0	0	0	0	0	0
SAL_QA7881AA	SAL_BB9264AA_AS	0	0	0	0	0	0	0	0	0	1	0	0	0	0	0	1	0	0	0	0	0	0	0	0	0	0	0	0	0	0	0	0	0	0	0	0	0	0	0	0	0	0	0	0	0	0	0	0
SAL_QA7880AA	SAL_BB9265AA_AS	0	0	0	0	0	0	0	0	0	1	0	0	0	0	0	0	0	0	0	0	0	0	0	0	0	0	0	0	0	0	0	0	0	0	0	0	0	0	0	0	0	0	0	0	0	0	0	0
SAL_QA7798AA	SAL_BB9347AA_AS	0	0	0	0	0	0	0	1	0	1	0	0	0	0	0	0	0	0	1	0	0	0	0	0	0	0	0	0	0	0	0	0	0	0	0	0	0	0	0	0	0	0	0	0	0	0	0	0
SAL_QA7603AA	SAL_BB9648AA_AS	0	0	0	0	0	0	0	1	0	1	0	0	0	0	0	0	0	0	1	0	0	0	0	0	0	0	0	0	0	0	0	0	0	0	0	0	0	0	0	0	0	0	0	0	0	0	0	0
SAL_QA7601AA	SAL_BB9650AA_AS	0	0	0	0	0	0	0	1	0	1	0	0	0	0	0	0	0	0	1	0	0	0	0	0	0	0	0	0	0	0	0	0	0	0	0	0	0	0	0	0	0	0	0	0	0	0	0	0
SAL_QA8128AA	SAL_BB9666AA_AS	0	0	0	0	0	0	0	0	0	1	0	0	0	0	0	0	0	0	0	0	0	0	0	0	0	0	0	0	0	0	0	0	0	0	0	0	0	0	0	0	0	0	0	0	0	0	0	0
SAL_QA8127AA	SAL_BB9667AA_AS	0	0	0	0	0	0	0	0	0	1	0	0	0	0	0	1	0	0	0	0	0	0	0	0	0	0	0	0	0	0	0	0	0	0	0	0	0	0	0	0	0	0	0	0	0	0	0	0
SAL_QA8126AA	SAL_BB9668AA_AS	0	0	0	0	0	0	0	0	0	1	0	0	0	0	0	1	0	0	0	0	0	0	0	0	0	0	0	0	0	0	0	0	0	0	0	0	0	0	0	0	0	0	0	0	0	0	0	0
SAL_QA8125AA	SAL_BB9669AA_AS	0	0	0	0	0	0	0	0	0	1	0	0	0	0	0	1	0	0	0	0	0	0	0	0	0	0	0	0	0	0	0	0	0	0	0	0	0	0	0	0	0	0	0	0	0	0	0	0
SAL_QA8124AA	SAL_BB9670AA_AS	0	0	0	0	0	0	0	0	0	1	0	0	0	0	0	0	0	0	0	0	0	0	1	0	0	0	0	0	0	1	0	0	0	0	0	0	0	0	0	0	0	0	0	0	0	0	0	0
SAL_QA8123AA	SAL_BB9671AA_AS	0	0	0	0	0	0	0	1	0	1	0	0	0	0	0	0	0	0	1	0	0	0	0	0	0	0	0	0	0	0	0	0	0	0	0	0	0	0	0	0	0	0	0	0	0	0	0	0
SAL_QA8122AA	SAL_BB9672AA_AS	0	0	0	0	0	0	0	1	0	1	0	0	0	0	0	0	0	0	1	0	0	0	1	0	0	0	0	0	0	1	0	0	0	0	0	0	0	0	0	0	0	0	0	0	0	0	0	0
SAL_QA8121AA	SAL_BB9673AA_AS	0	0	0	0	0	0	0	1	0	1	0	0	0	0	0	0	0	0	1	0	0	0	1	0	0	0	0	0	0	1	0	0	0	0	0	0	0	0	0	0	0	0	0	0	0	0	0	0
SAL_QA8120AA	SAL_BB9674AA_AS	0	0	0	0	0	0	0	0	0	1	0	0	0	0	0	0	0	0	0	0	0	0	0	0	0	0	0	0	0	0	0	0	0	0	0	0	0	0	0	0	0	0	0	0	0	0	0	0
SAL_QA8116AA	SAL_BB9678AA_AS	0	0	0	0	0	0	0	0	0	1	0	0	0	0	0	1	0	0	0	0	0	0	0	0	0	0	0	0	0	0	0	0	0	0	0	0	0	0	0	0	0	0	0	0	0	0	0	0
SAL_QA8115AA	SAL_BB9679AA_AS	0	0	0	0	0	0	0	0	0	1	0	0	0	0	0	0	0	0	0	0	0	0	0	0	0	0	0	0	0	0	0	0	0	0	0	0	0	0	0	0	0	0	0	0	0	0	0	0
SAL_QA8112AA	SAL_BB9682AA_AS	0	0	0	0	0	0	0	1	0	1	0	0	0	0	0	0	0	0	1	0	0	0	0	0	0	0	0	0	0	0	0	0	0	0	0	0	0	0	0	0	0	0	0	0	0	0	0	0
SAL_QA8111AA	SAL_BB9683AA_AS	0	0	0	0	0	0	0	1	0	1	0	0	0	0	0	0	0	0	1	0	0	0	1	0	0	0	0	0	0	1	0	0	0	0	0	0	0	0	0	0	0	0	0	0	0	0	0	0
SAL_QA8099AA	SAL_BB9695AA_AS	0	0	0	0	0	0	0	0	0	1	0	0	0	0	0	0	0	0	0	0	0	0	0	0	0	0	0	0	0	0	0	0	0	0	0	0	0	0	0	0	0	0	0	0	0	0	0	0
SAL_QA8092AA	SAL_BB9702AA_AS	0	0	0	0	0	0	0	1	0	1	0	0	0	0	0	0	0	0	1	0	0	0	0	0	0	0	0	0	0	0	0	0	0	0	0	0	0	0	0	0	0	0	0	0	0	0	0	0
SAL_QA8090AA	SAL_BB9704AA_AS	0	0	0	0	0	0	0	1	0	1	0	0	0	0	0	0	0	0	1	0	0	0	0	0	0	0	0	0	0	0	0	0	0	0	0	0	0	0	0	0	0	0	0	0	0	0	0	0
SAL_QA8089AA	SAL_BB9705AA_AS	0	0	0	0	0	0	0	1	0	1	0	0	0	0	0	0	0	0	1	0	0	0	0	0	0	0	0	0	0	0	0	0	0	0	0	0	0	0	0	0	0	0	0	0	0	0	0	0
SAL_QA8086AA	SAL_BB9708AA_AS	0	0	0	0	0	0	0	1	0	1	0	0	0	0	0	0	0	0	1	0	0	0	0	0	0	0	0	0	0	0	0	0	0	0	0	0	0	0	0	0	0	0	0	0	0	0	0	0
SAL_QA8085AA	SAL_BB9709AA_AS	0	0	0	0	0	0	0	1	0	1	0	0	0	0	0	0	0	0	1	0	0	0	0	0	0	0	0	0	0	0	0	0	0	0	0	0	0	0	0	0	0	0	0	0	0	0	0	0
SAL_QA8081AA	SAL_BB9713AA_AS	0	0	0	0	0	0	0	1	0	1	0	0	0	0	0	0	0	0	1	0	0	0	0	0	0	0	0	0	0	0	0	0	0	0	0	0	0	0	0	0	0	0	0	0	0	0	0	0
SAL_QA7594AA	SAL_BB9750AA_AS	0	0	0	0	0	0	0	0	0	1	0	0	0	0	0	0	0	0	1	0	0	0	0	0	0	0	0	0	0	0	0	0	0	0	0	0	0	0	0	0	0	0	0	0	0	0	0	0
SAL_QA7506AA	SAL_BB9839AA_AS	0	0	0	0	0	0	0	0	0	1	0	0	0	0	0	0	0	0	0	0	0	0	0	0	0	0	0	0	0	0	0	0	0	0	0	0	0	0	0	0	0	0	0	0	0	0	0	0
SAL_QA8442AA	SAL_BB9891AA_AS	0	0	0	0	0	0	0	1	0	1	0	0	0	0	0	0	0	0	1	0	0	0	0	0	0	0	0	0	0	0	0	0	0	0	0	0	0	0	0	0	0	0	0	0	0	0	0	0
SAL_QA8423AA	SAL_BB9910AA_AS	0	0	0	0	0	0	0	1	0	1	0	0	0	0	0	0	0	0	1	0	0	0	1	0	0	0	0	0	0	1	0	0	0	0	0	0	0	0	0	0	0	0	0	0	0	0	0	0
SAL_QA8403AA	SAL_BB9930AA_AS	0	0	0	0	0	0	0	1	0	1	0	0	0	0	0	0	0	0	1	0	0	0	0	0	0	0	0	0	0	0	0	0	0	0	0	0	0	0	0	0	0	0	0	0	0	0	0	0
SAL_CB3519AA	SAL_BC4388AA_AS	0	0	0	0	0	0	0	0	0	1	0	0	0	0	0	0	0	0	0	0	0	0	0	0	0	0	0	0	0	0	0	0	0	0	0	0	0	0	0	0	0	0	0	0	0	0	0	0
SAL_CB3493AA	SAL_BC4414AA_AS	0	0	0	0	0	0	0	0	0	1	0	0	0	0	0	0	0	0	0	0	0	0	0	0	0	0	0	0	0	0	0	0	0	0	0	0	0	0	0	0	0	0	0	0	0	0	0	0
SAL_CB3492AA	SAL_BC4415AA_AS	0	0	0	0	0	0	0	0	0	1	0	0	0	0	0	0	0	0	0	0	0	0	0	0	0	0	0	0	0	0	0	0	0	0	0	0	0	0	0	0	0	0	0	0	0	0	0	0
SAL_CB3378AA	SAL_BC4535AA_AS	0	0	0	0	0	0	0	1	0	1	0	0	0	0	0	0	0	0	1	1	0	0	1	0	0	0	1	0	0	1	0	0	0	0	0	0	0	0	0	0	0	0	0	0	0	0	0	0
SAL_CB3290AA	SAL_BC4623AA_AS	0	0	0	0	0	0	0	0	0	1	0	0	0	0	0	1	0	0	0	0	0	0	1	0	1	0	0	0	0	1	0	0	0	0	0	0	0	1	0	0	0	0	0	0	0	0	0	0
SAL_CB3285AA	SAL_BC4628AA_AS	0	0	0	0	0	0	0	0	0	1	0	0	0	0	0	0	0	0	0	0	0	0	0	0	1	0	0	0	0	0	0	0	0	0	0	0	0	0	0	0	0	0	0	0	0	0	0	0
SAL_CB3491AA	SAL_BC6177AA_AS	0	0	0	0	0	0	0	0	0	1	0	0	0	0	0	0	0	0	0	0	0	0	0	0	0	0	0	0	0	0	0	0	0	0	0	0	0	0	0	0	0	0	0	0	0	0	0	0
SAL_CB3927AA	SAL_BC7232AA_AS	0	0	0	0	0	0	0	1	0	1	0	0	0	0	0	1	0	0	1	0	0	1	0	0	0	0	0	0	0	1	0	0	0	0	0	1	0	0	0	0	0	0	0	0	0	0	0	0
SAL_CB4417AA	SAL_BC9393AA_AS	0	0	0	0	0	0	0	0	0	1	0	0	0	0	0	0	0	0	0	0	0	0	0	0	0	0	0	0	0	0	0	0	0	0	0	0	0	0	0	0	0	0	0	0	0	0	0	0
SAL_CA3624AA	SAL_CA3265AA_AS	0	0	0	0	0	0	0	1	0	1	0	0	0	0	0	0	0	0	1	0	0	0	0	0	0	0	0	0	0	0	0	0	0	0	0	0	0	0	0	0	0	0	0	0	0	0	0	0
SAL_QA8292AA	SAL_CB0050AA_AS	0	0	0	0	0	0	0	1	0	1	0	0	0	0	0	0	0	0	1	0	0	0	0	0	0	0	0	0	0	0	0	0	0	0	0	0	0	0	0	0	0	0	0	0	0	0	0	0
SAL_QA8241AA	SAL_CB0101AA_AS	0	0	0	0	0	0	0	1	0	1	0	0	0	0	0	0	0	0	1	0	0	0	0	0	0	0	0	0	0	0	0	0	0	0	0	0	0	0	0	0	0	0	0	0	0	0	0	0
SAL_QA8192AA	SAL_CB0150AA_AS	0	0	0	0	0	0	0	1	0	1	0	0	0	0	0	0	0	0	1	0	0	0	0	0	0	0	0	0	0	0	0	0	0	0	0	0	0	0	0	0	0	0	0	0	0	0	0	0
SAL_QA8163AA	SAL_CB0179AA_AS	0	0	0	0	0	0	0	0	0	1	0	0	0	0	0	0	0	0	1	0	0	0	0	0	0	0	0	0	0	0	0	0	0	0	0	0	0	0	0	0	0	0	0	0	0	0	0	0
SAL_QA8613AA	SAL_CB0316AA_AS	0	0	0	0	0	0	0	0	0	1	0	0	0	0	0	0	0	0	0	0	0	0	0	0	0	0	0	0	0	0	0	0	0	0	0	0	0	0	0	0	0	0	0	0	0	0	0	0
SAL_QA8612AA	SAL_CB0317AA_AS	0	0	0	0	0	0	0	0	0	1	0	0	0	0	0	0	0	0	0	0	0	0	0	0	0	0	0	0	0	0	0	0	0	0	0	0	0	0	0	0	0	0	0	0	0	0	0	0
SAL_QA8593AA	SAL_CB0336AA_AS	0	0	0	0	0	0	0	1	0	1	0	0	0	0	0	0	0	0	1	0	0	0	0	0	0	0	0	0	0	0	0	0	0	0	0	0	0	0	0	0	0	0	0	0	0	0	0	0
SAL_QA8583AA	SAL_CB0346AA_AS	0	0	0	0	0	0	0	0	0	1	0	0	0	0	0	0	0	0	0	0	0	0	0	0	0	0	0	0	0	0	0	0	0	0	0	0	0	0	0	0	0	0	0	0	0	0	0	0
SAL_QA8581AA	SAL_CB0348AA_AS	0	0	0	0	0	0	0	1	0	1	0	0	0	0	0	0	0	0	1	0	0	0	0	0	0	0	0	0	0	0	0	0	0	0	0	0	0	0	0	0	0	0	0	0	0	0	0	0
SAL_QA8579AA	SAL_CB0350AA_AS	0	0	0	0	0	0	0	0	0	1	0	0	0	0	0	0	0	0	0	0	0	0	0	0	0	0	0	0	0	0	0	0	0	0	0	0	0	0	0	0	0	0	0	0	0	0	0	0
SAL_QA8576AA	SAL_CB0353AA_AS	0	0	0	0	0	0	0	0	0	1	0	0	0	0	0	0	0	0	0	0	0	0	0	0	0	0	0	0	0	0	0	0	0	0	0	0	0	0	0	0	0	0	0	0	0	0	0	0
SAL_QA8840AA	SAL_CB0436AA_AS	0	0	0	0	0	0	0	1	0	1	0	0	0	0	0	0	0	0	1	0	0	0	1	0	0	0	0	0	0	1	0	0	0	0	0	0	0	0	0	0	0	0	0	0	0	0	0	0
SAL_QA8831AA	SAL_CB0445AA_AS	0	0	0	0	0	0	0	1	0	1	0	0	0	0	0	0	0	0	1	0	0	0	0	0	0	0	0	0	0	0	0	0	0	0	0	0	0	0	0	0	0	0	0	0	0	0	0	0
SAL_QA8807AA	SAL_CB0473AA_AS	0	0	0	0	0	0	0	1	0	1	0	0	0	0	0	0	0	0	1	0	0	0	1	0	0	0	0	0	0	1	0	0	0	0	0	0	0	0	0	0	0	0	0	0	0	0	0	0
SAL_QA8805AA	SAL_CB0475AA_AS	0	0	0	0	0	0	0	0	0	1	0	0	0	0	0	0	0	0	1	0	0	0	0	0	0	0	0	0	0	0	0	0	0	0	0	0	0	0	0	0	0	0	0	0	0	0	0	0
SAL_QA8737AA	SAL_CB0545AA_AS	0	0	0	0	0	0	0	1	0	1	0	0	0	0	0	0	0	0	1	0	0	0	0	0	0	0	0	0	0	0	0	0	0	0	0	0	0	0	0	0	0	0	0	0	0	0	0	0
SAL_QA8701AA	SAL_CB0581AA_AS	0	0	0	0	0	0	0	0	0	1	0	0	0	0	0	0	0	0	0	0	0	0	0	0	0	0	0	0	0	0	0	0	0	0	0	0	0	0	0	0	0	0	0	0	0	0	0	0
SAL_QA9231AA	SAL_CB0748AA_AS	0	0	0	0	0	0	0	0	0	1	0	0	0	0	0	1	0	0	0	0	0	0	0	0	0	0	0	0	0	0	0	0	0	0	0	0	0	0	0	0	0	0	0	0	0	0	0	0
SAL_QA9230AA	SAL_CB0749AA_AS	0	0	0	0	0	0	0	0	0	1	0	0	0	0	0	0	0	0	0	0	0	0	0	0	0	0	0	0	0	0	0	0	0	0	0	0	0	0	0	0	0	0	0	0	0	0	0	0
SAL_QA9229AA	SAL_CB0750AA_AS	0	0	0	0	0	0	0	0	0	1	0	0	0	0	0	1	0	0	0	0	0	0	0	0	0	0	0	0	0	0	0	0	0	0	0	0	0	0	0	0	0	0	0	0	0	0	0	0
SAL_QA9208AA	SAL_CB0771AA_AS	0	0	0	0	0	0	0	1	0	1	0	0	0	0	0	0	0	0	1	0	0	0	0	0	0	0	0	0	0	0	0	0	0	0	0	0	0	0	0	0	0	0	0	0	0	0	0	0
SAL_QA9191AA	SAL_CB0788AA_AS	0	0	0	0	0	0	0	1	0	1	0	0	0	0	0	0	0	0	1	0	0	0	0	0	0	0	0	0	0	0	0	0	0	0	0	0	0	0	0	0	0	0	0	0	0	0	0	0
SAL_QA9538AA	SAL_CB1051AA_AS	0	0	0	0	0	0	0	1	0	1	0	0	0	0	0	0	0	0	1	0	0	0	1	0	0	0	0	0	0	1	0	0	0	0	0	0	0	0	0	0	0	0	0	0	0	0	0	0
SAL_QA9496AA	SAL_CB1093AA_AS	0	0	0	0	0	0	0	0	0	1	0	0	0	0	0	0	0	0	1	0	0	0	0	0	0	1	0	0	0	0	0	0	0	0	0	0	0	0	0	0	0	0	0	0	0	0	0	0
SAL_QA9479AA	SAL_CB1120AA_AS	0	0	0	0	0	0	0	1	0	1	0	0	0	0	0	0	0	0	1	0	0	0	0	0	0	0	0	0	0	0	0	0	0	0	0	0	0	0	0	0	0	0	0	0	0	0	0	0
SAL_QA9430AA	SAL_CB1163AA_AS	0	0	0	0	0	0	0	1	0	1	0	0	0	0	0	0	0	0	1	0	0	0	0	0	0	0	0	0	0	0	0	0	0	0	0	0	0	0	0	0	0	0	0	0	0	0	0	0
SAL_QA9412AA	SAL_CB1181AA_AS	0	0	0	0	0	0	0	0	0	1	0	0	0	0	0	0	0	0	0	0	0	0	0	0	0	0	0	0	0	0	0	0	0	0	0	0	0	0	0	0	0	0	0	0	0	0	0	0
SAL_QA9400AA	SAL_CB1259AA_AS	0	0	0	0	0	0	0	1	0	1	0	0	0	0	0	0	0	0	1	0	0	0	1	0	0	0	0	0	0	1	0	0	0	0	0	0	0	0	0	0	0	0	0	0	0	0	0	0
SAL_QA9666AA	SAL_CB1364AA_AS	0	0	0	0	0	0	0	1	0	1	0	0	0	0	0	0	0	0	1	0	0	0	0	0	0	0	0	0	0	0	0	0	0	0	0	0	0	0	0	0	0	0	0	0	0	0	0	0
SAL_QA9306AA	SAL_CB1432AA_AS	0	0	0	0	0	0	0	1	0	1	0	0	0	0	0	0	0	0	1	0	0	0	0	0	0	0	0	0	0	0	0	0	0	0	0	0	0	0	0	0	0	0	0	0	0	0	0	0
SAL_QA9299AA	SAL_CB1439AA_AS	0	0	0	0	0	0	0	1	0	1	0	0	0	0	0	0	0	0	1	0	0	0	0	0	0	0	0	0	0	0	0	0	0	0	0	0	0	0	0	0	0	0	0	0	0	0	0	0
SAL_QA9995AA	SAL_CB1613AA_AS	0	0	0	0	0	0	0	0	0	1	0	0	0	0	0	0	0	0	1	0	0	0	1	0	0	0	0	0	0	1	0	0	0	0	0	0	0	0	0	0	0	0	0	0	0	0	0	0
SAL_QA9992AA	SAL_CB1616AA_AS	0	0	0	0	0	0	0	0	0	1	0	0	0	0	0	0	0	0	0	0	0	0	0	0	0	0	0	0	0	0	0	0	0	0	0	0	0	0	0	0	0	0	0	0	0	0	0	0
SAL_QA9972AA	SAL_CB1636AA_AS	0	0	0	0	0	0	0	1	0	1	0	0	0	0	0	0	0	0	1	0	0	0	0	0	0	0	0	0	0	0	0	0	0	0	0	0	0	0	0	0	0	0	0	0	0	0	0	0
SAL_QA9827AA	SAL_CB1782AA_AS	0	0	0	0	0	0	0	1	0	1	0	0	0	0	0	0	0	0	1	0	0	0	0	0	0	0	0	0	0	0	0	0	0	0	0	0	0	0	0	0	0	0	0	0	0	0	0	0
SAL_RA0118AA	SAL_CB1951AA_AS	0	0	0	0	0	0	0	0	0	1	0	0	0	0	0	0	0	0	0	0	0	0	0	0	0	0	0	0	0	0	0	0	0	0	0	0	0	0	0	0	0	0	0	0	0	0	0	0
SAL_RA0396AA	SAL_CB2033AA_AS	0	0	0	0	0	0	0	1	0	1	0	0	0	0	0	0	0	0	1	0	0	0	0	0	0	0	0	0	0	0	0	0	0	0	0	0	0	0	0	0	0	0	0	0	0	0	0	0
SAL_RA0377AA	SAL_CB2052AA_AS	0	0	0	0	0	0	0	0	0	1	0	0	0	0	0	0	0	0	0	0	0	0	0	0	0	0	0	0	0	0	0	0	0	0	0	0	0	0	0	0	0	0	0	0	0	0	0	0
SAL_RA0331AA	SAL_CB2098AA_AS	0	0	0	0	0	0	0	0	0	1	0	0	0	0	0	0	0	0	1	0	0	0	0	0	0	0	0	0	0	0	0	0	0	0	0	0	0	0	0	0	0	0	0	0	0	0	0	0
SAL_RA0315AA	SAL_CB2114AA_AS	0	0	0	0	0	0	0	0	0	1	0	0	0	0	0	0	0	0	0	0	0	0	0	0	0	0	0	0	0	0	0	0	0	0	0	0	0	0	0	0	0	0	0	0	0	0	0	0
SAL_RA0222AA	SAL_CB2211AA_AS	0	0	0	0	0	0	0	1	0	1	0	0	0	0	0	0	0	0	1	0	0	0	0	0	0	0	0	0	0	0	0	0	0	0	0	0	0	0	0	0	0	0	0	0	0	0	0	0
SAL_RA0176AA	SAL_CB2257AA_AS	0	0	0	0	0	0	0	1	0	1	0	0	0	0	0	0	0	0	1	0	0	0	0	0	0	0	0	0	0	0	0	0	0	0	0	0	0	0	0	0	0	0	0	0	0	0	0	0
SAL_RA1108AA	SAL_CB2314AA_AS	0	0	0	0	0	0	0	0	0	1	0	0	0	0	0	0	0	0	1	0	0	0	0	0	0	0	0	0	0	0	0	0	0	0	0	0	0	0	0	0	0	0	0	0	0	0	0	0
SAL_RA1002AA	SAL_CB2420AA_AS	0	0	0	0	0	0	0	1	0	1	0	0	0	0	0	0	0	0	1	0	0	0	0	0	0	0	0	0	0	0	0	0	0	0	0	0	0	0	0	0	0	0	0	0	0	0	0	0
SAL_RA0993AA	SAL_CB2429AA_AS	0	0	0	0	0	0	0	1	0	1	0	0	0	0	0	0	0	0	1	0	0	0	0	0	0	0	0	0	0	0	0	0	0	0	0	0	0	0	0	0	0	0	0	0	0	0	0	0
SAL_RA1132AA	SAL_CB2448AA_AS	0	0	0	0	0	0	0	0	0	1	0	0	0	0	0	0	0	0	0	0	0	0	0	0	0	0	0	0	0	0	0	0	0	0	0	0	0	0	0	0	0	0	0	0	0	0	0	0
SAL_RA0935AA	SAL_CB2495AA_AS	0	0	0	0	0	0	0	1	0	1	0	0	0	0	0	0	0	0	1	0	0	0	0	0	0	0	0	0	0	0	0	0	0	0	0	0	0	0	0	0	0	0	0	0	0	0	0	0
SAL_RA0785AA	SAL_CB2645AA_AS	0	0	0	0	0	0	0	1	0	1	0	0	0	0	0	0	0	0	1	0	0	0	0	0	0	0	0	0	0	1	0	0	0	0	0	0	0	0	0	0	0	0	0	0	0	0	0	0
SAL_RA0755AA	SAL_CB2675AA_AS	0	0	0	0	0	0	0	0	0	1	0	0	0	0	0	0	0	0	0	0	0	0	0	0	0	0	0	0	0	0	0	0	0	0	0	0	0	0	0	0	0	0	0	0	0	0	0	0
SAL_RA0745AA	SAL_CB2685AA_AS	0	0	0	0	0	0	0	1	0	1	0	0	0	0	0	0	0	0	1	0	0	0	0	0	0	0	0	0	0	0	0	0	0	0	0	0	0	0	0	0	0	0	0	0	0	0	0	0
SAL_RA0721AA	SAL_CB2709AA_AS	0	0	0	0	0	0	0	1	0	1	0	0	0	0	0	0	0	0	1	0	0	0	0	0	0	0	0	0	0	1	0	0	0	0	0	0	0	0	0	0	0	0	0	0	0	0	0	0
SAL_RA0641AA	SAL_CB2789AA_AS	0	0	0	0	0	0	0	0	0	1	0	0	0	0	0	0	0	0	0	0	0	0	0	0	0	0	0	0	0	0	0	0	0	0	0	0	0	0	0	0	0	0	0	0	0	0	0	0
SAL_RA0630AA	SAL_CB2800AA_AS	0	0	0	0	0	0	0	1	0	1	0	0	0	0	0	0	0	0	1	0	0	0	1	0	0	0	0	0	0	1	0	0	0	0	0	0	0	0	0	0	0	0	0	0	0	0	0	0
SAL_RA0608AA	SAL_CB2822AA_AS	0	0	0	0	0	0	0	1	0	1	0	0	0	0	0	0	0	0	1	0	0	0	1	0	0	0	0	0	0	1	0	0	0	0	0	0	0	0	0	0	0	0	0	0	0	0	0	0
SAL_RA1176AA	SAL_CB2899AA_AS	0	0	0	0	0	0	0	0	0	1	0	0	0	0	0	0	0	0	0	0	0	0	0	0	0	0	0	0	0	0	0	0	0	0	0	0	0	0	0	0	0	0	0	0	0	0	0	0
SAL_RA1343AA	SAL_CB3018AA_AS	0	0	0	0	0	0	0	1	0	1	0	0	0	0	0	0	0	0	1	0	0	0	0	0	0	0	0	0	0	0	0	0	0	0	0	0	0	0	0	0	0	0	0	0	0	0	0	0
SAL_RA2540AA	SAL_CB3307AA_AS	0	0	0	0	0	0	0	0	0	1	0	0	0	0	0	0	0	0	0	0	0	0	0	0	0	0	0	0	0	0	0	0	0	0	0	0	0	0	0	0	0	0	0	0	0	0	0	0
SAL_RA2539AA	SAL_CB3308AA_AS	0	0	0	0	0	0	0	1	0	1	0	0	0	0	0	0	0	0	1	0	0	0	1	0	0	0	1	0	0	1	0	0	0	0	0	0	1	0	0	0	0	0	0	0	0	0	0	0
SAL_RA2537AA	SAL_CB3310AA_AS	0	0	0	0	0	0	0	1	0	1	0	0	0	0	0	0	0	0	1	0	0	0	0	0	0	0	0	0	0	0	0	0	0	0	0	0	0	0	0	0	0	0	0	0	0	0	0	0
SAL_RA2536AA	SAL_CB3311AA_AS	0	0	0	0	0	0	0	1	0	1	0	0	0	0	0	0	0	0	1	0	0	0	1	0	0	0	1	0	0	1	0	0	0	0	0	0	1	0	0	0	0	0	0	0	0	0	0	0
SAL_RA2779AA	SAL_CB3449AA_AS	0	0	0	0	0	0	0	1	0	1	0	0	0	0	0	0	0	0	1	0	0	0	0	0	0	0	0	0	0	0	0	0	0	0	0	0	0	0	0	0	0	0	0	0	0	0	0	0
SAL_RA2741AA	SAL_CB3487AA_AS	0	0	0	0	0	0	0	0	0	1	0	0	0	0	0	0	0	0	1	0	0	0	0	0	0	0	0	0	0	0	0	0	0	0	0	0	0	0	0	0	0	0	0	0	0	0	0	0
SAL_RA2641AA	SAL_CB3588AA_AS	0	0	0	0	0	0	0	1	0	1	0	0	0	0	0	0	0	0	1	0	0	0	1	0	0	0	1	0	0	1	0	0	0	0	0	0	1	0	0	0	0	0	0	0	0	0	0	0
SAL_RA2584AA	SAL_CB3645AA_AS	0	0	0	0	0	0	0	1	0	1	0	0	0	0	0	0	0	0	1	0	0	0	0	0	0	0	0	0	0	0	0	0	0	0	0	0	0	0	0	0	0	0	0	0	0	0	0	0
SAL_RA1800AA	SAL_CB4225AA_AS	0	0	0	0	0	0	0	0	0	1	0	0	0	0	0	0	0	0	0	0	0	0	0	0	0	0	0	0	0	0	0	0	0	0	0	0	0	0	0	0	0	0	0	0	0	0	0	0
SAL_RA2902AA	SAL_CB4562AA_AS	0	0	0	0	0	0	0	1	0	1	0	0	0	0	0	0	0	0	1	0	0	0	0	0	0	0	0	0	0	0	0	0	0	0	0	0	0	0	0	0	0	0	0	0	0	0	0	0
SAL_RA2889AA	SAL_CB4575AA_AS	0	0	0	0	0	0	0	1	0	1	0	0	0	0	0	1	0	0	0	0	0	0	1	0	1	0	0	0	0	1	0	0	0	0	0	0	0	0	0	0	0	0	0	0	0	0	0	0
SAL_RA2877AA	SAL_CB4587AA_AS	0	0	0	0	0	0	0	1	0	1	0	0	0	0	0	0	0	0	1	0	0	0	0	0	0	0	0	0	0	0	0	0	0	0	0	0	0	0	0	0	0	0	0	0	0	0	0	0
SAL_RA2871AA	SAL_CB4593AA_AS	0	0	0	0	0	0	0	1	0	1	0	0	0	0	0	0	0	0	1	0	0	0	0	0	0	0	0	0	0	0	0	0	0	0	0	0	0	0	0	0	0	0	0	0	0	0	0	0
SAL_RA2847AA	SAL_CB4617AA_AS	0	0	0	0	0	0	0	0	0	1	0	0	0	0	0	0	0	0	1	0	0	0	1	0	0	0	0	0	0	1	0	0	0	0	0	0	0	0	0	0	0	0	0	0	0	0	0	0
SAL_RA2842AA	SAL_CB4622AA_AS	0	0	0	0	0	0	0	0	0	1	0	0	0	0	0	0	0	0	1	0	0	0	0	0	0	0	0	0	0	0	0	0	0	0	0	0	0	0	0	0	0	0	0	0	0	0	0	0
SAL_RA3488AA	SAL_CB4993AA_AS	0	0	0	0	0	0	0	0	0	1	0	0	0	0	0	0	0	0	1	0	0	0	0	0	0	0	0	0	0	0	0	0	0	0	0	0	0	0	0	0	0	0	0	0	0	0	0	0
SAL_RA3484AA	SAL_CB4997AA_AS	0	0	0	0	0	0	0	1	0	1	0	0	0	0	0	0	0	0	1	0	0	0	0	0	0	0	0	0	0	0	0	0	0	0	0	0	0	0	0	0	0	0	0	0	0	0	0	0
SAL_RA3478AA	SAL_CB5003AA_AS	0	0	0	0	0	0	0	1	0	1	0	0	0	0	0	1	0	0	1	0	0	0	0	0	0	0	0	0	0	0	0	0	0	0	0	0	0	0	0	0	0	0	0	0	0	0	0	0
SAL_RA3441AA	SAL_CB5040AA_AS	0	0	0	0	0	0	0	1	0	1	0	0	0	0	0	0	0	0	1	0	0	0	0	0	0	0	0	0	0	0	0	0	0	0	0	0	0	0	0	0	0	0	0	0	0	0	0	0
SAL_RA3435AA	SAL_CB5046AA_AS	0	0	0	0	0	0	0	0	0	1	0	0	0	0	0	1	0	0	0	0	0	0	0	0	1	0	0	0	0	0	0	0	0	0	0	0	0	0	0	0	0	0	0	0	0	0	0	0
SAL_RA3420AA	SAL_CB5061AA_AS	0	0	0	0	0	0	0	1	0	1	0	0	0	0	0	0	0	0	1	0	0	0	1	0	0	0	0	0	0	1	0	0	0	0	0	0	0	0	0	0	0	0	0	0	0	0	0	0
SAL_RA3400AA	SAL_CB5082AA_AS	0	0	0	0	0	0	0	1	0	1	0	0	0	0	0	0	0	0	1	0	0	0	0	0	0	0	0	0	0	1	0	0	0	0	0	0	0	0	0	0	0	0	0	0	0	0	0	0
SAL_RA3357AA	SAL_CB5125AA_AS	0	0	0	0	0	0	0	0	0	1	0	0	0	0	0	0	0	0	0	0	0	0	0	0	0	0	0	0	0	0	0	0	0	0	0	0	0	0	0	0	0	0	0	0	0	0	0	0
SAL_RA3312AA	SAL_CB5189AA_AS	0	0	0	0	0	0	0	0	0	1	0	0	0	0	0	0	0	0	1	0	0	0	0	0	0	0	0	0	0	0	0	0	0	0	0	0	0	0	0	0	0	0	0	0	0	0	0	0
SAL_RA3294AA	SAL_CB5207AA_AS	0	0	0	0	0	0	0	0	0	1	0	0	0	0	0	0	0	0	0	0	0	0	0	0	0	0	0	0	0	0	0	0	0	0	0	0	0	0	0	0	0	0	0	0	0	0	0	0
SAL_RA3737AA	SAL_CB5333AA_AS	0	0	0	0	0	0	0	0	0	1	0	0	0	0	0	1	0	0	0	0	0	0	0	0	1	0	0	0	0	0	0	0	0	0	0	0	0	0	0	0	0	0	0	0	0	0	0	0
SAL_RA3640AA	SAL_CB5431AA_AS	0	0	0	0	0	0	0	1	0	1	0	0	0	0	0	0	0	0	1	0	0	0	0	0	0	0	0	0	0	0	0	0	0	0	0	0	0	0	0	0	0	0	0	0	0	0	0	0
SAL_RA3630AA	SAL_CB5441AA_AS	0	0	0	0	0	0	0	0	0	1	0	0	0	0	0	0	0	0	0	0	0	0	0	0	0	0	0	0	0	0	0	0	0	0	0	0	0	0	0	0	0	0	0	0	0	0	0	0
SAL_RA4126AA	SAL_CB5677AA_AS	0	0	0	0	0	0	0	1	0	1	0	0	0	0	0	0	0	0	1	0	0	0	0	0	0	0	0	0	0	0	0	0	1	0	0	0	0	0	0	0	0	0	0	0	0	0	0	0
SAL_RA4017AA	SAL_CB5786AA_AS	0	0	0	0	0	0	0	1	0	1	0	0	0	0	0	0	0	0	1	0	0	0	1	0	0	0	0	0	0	1	0	0	0	0	0	0	0	0	0	0	0	0	0	0	0	0	0	0
SAL_RA4014AA	SAL_CB5789AA_AS	0	0	0	0	0	0	0	0	0	1	0	0	0	0	0	0	0	0	0	0	0	0	0	0	0	0	0	0	0	0	0	0	0	0	0	0	0	0	0	0	0	0	0	0	0	0	0	0
SAL_RA3947AA	SAL_CB5914AA_AS	0	0	0	0	0	0	0	1	0	1	0	0	0	0	0	0	0	0	1	0	0	0	1	0	0	0	0	0	0	1	0	0	0	0	0	0	0	0	0	0	0	0	0	0	0	0	0	0
SAL_RA3920AA	SAL_CB5941AA_AS	0	0	0	0	0	0	0	0	0	1	0	0	0	0	0	0	0	0	0	0	0	0	1	0	1	0	0	0	0	1	0	0	0	0	0	0	0	0	0	0	0	0	0	0	0	0	0	0
SAL_RA3895AA	SAL_CB5966AA_AS	0	0	0	0	0	0	0	0	0	1	0	0	0	0	0	0	0	0	0	0	0	0	0	0	0	0	0	0	0	0	0	0	0	0	0	0	0	0	0	0	0	0	0	0	0	0	0	0
SAL_QA9808AA	SAL_CB6148AA_AS	0	0	0	0	0	0	0	0	0	1	0	0	0	0	0	0	0	0	1	0	0	0	0	0	0	0	0	0	0	0	0	0	0	0	0	0	0	0	0	0	0	0	0	0	0	0	0	0
SAL_RA6579AA	SAL_CB8502AA_AS	0	0	0	0	0	0	0	1	0	1	0	0	0	0	0	0	0	0	1	0	0	0	0	0	0	0	0	0	0	0	0	0	0	0	0	0	0	0	0	0	0	0	0	0	0	0	0	0
SAL_RA7372AA	SAL_CB9131AA_AS	0	0	0	0	0	0	0	1	0	1	0	0	0	0	0	0	0	0	1	0	0	0	0	0	0	0	0	0	0	0	0	0	0	0	0	0	0	0	0	0	0	0	0	0	0	0	0	0
SAL_RA7359AA	SAL_CB9144AA_AS	0	0	0	0	0	0	0	1	0	1	0	0	0	0	0	0	0	0	1	0	0	0	0	0	0	0	0	0	0	1	0	0	0	0	0	0	0	0	0	0	0	0	0	0	0	0	0	0
SAL_RA7356AA	SAL_CB9147AA_AS	0	0	0	0	0	0	0	1	0	1	0	0	0	0	0	0	0	0	1	0	0	0	0	0	0	0	0	0	0	1	0	0	0	0	0	0	0	0	0	0	0	0	0	0	0	0	0	0
SAL_RA7354AA	SAL_CB9149AA_AS	0	0	0	0	0	0	0	1	0	1	0	0	0	0	0	1	0	0	1	0	0	0	1	0	0	0	1	0	0	1	0	0	0	0	0	0	1	0	0	0	0	0	0	0	0	0	0	0
SAL_RA7337AA	SAL_CB9166AA_AS	0	0	0	0	0	0	0	1	0	1	0	0	0	0	0	0	0	0	1	0	0	0	0	0	0	0	0	0	0	0	0	0	0	0	0	0	0	0	0	0	0	0	0	0	0	0	0	0
SAL_RA7322AA	SAL_CB9181AA_AS	0	0	0	0	0	0	0	0	0	1	0	0	0	0	0	0	0	0	0	0	0	0	0	0	0	0	0	0	0	0	0	0	0	0	0	0	0	0	0	0	0	0	0	0	0	0	0	0
SAL_RA7318AA	SAL_CB9185AA_AS	0	0	0	0	0	0	0	1	0	1	0	0	0	0	0	1	0	0	1	0	0	0	0	0	0	0	0	0	0	0	0	0	0	0	0	0	0	0	0	0	0	0	0	0	0	0	0	0
SAL_RA7265AA	SAL_CB9239AA_AS	0	0	0	0	0	0	0	1	0	1	0	0	0	0	0	0	0	0	1	0	0	0	0	0	0	0	0	0	0	0	0	0	0	0	0	0	0	0	0	0	0	0	0	0	0	0	0	0
SAL_RA7255AA	SAL_CB9249AA_AS	0	0	0	0	0	0	0	0	0	1	0	0	0	0	0	1	0	0	0	0	0	0	0	0	0	0	0	0	0	0	0	0	0	0	0	0	0	0	0	0	0	0	0	0	0	0	0	0
SAL_RA7212AA	SAL_CB9385AA_AS	0	0	0	0	0	0	1	0	0	1	0	0	0	0	0	1	0	0	0	0	0	0	0	0	1	0	0	0	0	0	0	0	0	0	0	0	0	0	0	0	0	0	0	0	0	0	0	0
SAL_RA7206AA	SAL_CB9391AA_AS	0	0	0	0	0	0	0	1	0	1	0	0	0	0	0	0	0	0	1	0	0	0	0	0	0	0	0	0	0	0	0	0	0	0	0	0	0	0	0	0	0	0	0	0	0	0	0	0
SAL_RA7204AA	SAL_CB9393AA_AS	0	0	0	0	0	0	0	1	0	1	0	0	0	0	0	0	0	0	1	0	0	0	0	0	0	0	0	0	0	0	0	0	0	0	0	0	0	0	0	0	0	0	0	0	0	0	0	0
SAL_RA7150AA	SAL_CB9447AA_AS	0	0	0	0	0	0	0	0	0	1	0	0	0	0	0	0	0	0	0	0	0	0	0	0	0	0	0	0	0	0	0	0	0	0	0	0	0	0	0	0	0	0	0	0	0	0	0	0
SAL_RA7139AA	SAL_CB9458AA_AS	0	0	0	0	0	0	0	0	0	1	0	0	0	0	0	0	0	0	1	0	0	0	0	0	0	0	0	0	0	0	0	0	0	0	0	0	0	0	0	0	0	0	0	0	0	0	0	0
SAL_RA7098AA	SAL_CB9503AA_AS	0	0	0	0	0	0	0	0	0	1	0	0	0	0	0	0	0	0	0	0	0	0	0	0	1	0	0	0	0	0	0	0	0	0	0	0	0	0	0	0	0	0	0	0	0	0	0	0
SAL_RA7091AA	SAL_CB9510AA_AS	0	0	0	0	0	0	0	0	0	1	0	0	0	0	0	0	0	0	1	0	0	0	0	0	0	0	0	0	0	0	0	0	0	0	0	0	0	0	0	0	0	0	0	0	0	0	0	0
SAL_RA7085AA	SAL_CB9516AA_AS	0	0	0	0	0	0	0	1	0	1	0	0	0	0	0	0	0	0	1	0	0	0	0	0	0	0	0	0	0	0	0	0	0	0	0	0	0	0	0	0	0	0	0	0	0	0	0	0
SAL_RA7060AA	SAL_CB9541AA_AS	0	0	0	0	0	0	0	1	0	1	0	0	0	0	0	0	0	0	1	0	0	0	0	0	0	0	0	0	0	0	0	0	0	0	0	0	0	0	0	0	0	0	0	0	0	0	0	0
SAL_RA7039AA	SAL_CB9562AA_AS	0	0	0	0	0	0	0	0	0	1	0	0	0	0	0	0	0	0	0	0	0	0	0	0	0	0	0	0	0	0	0	0	0	0	0	0	0	0	0	0	0	0	0	0	0	0	0	0
SAL_RA7019AA	SAL_CB9583AA_AS	0	0	0	0	0	0	0	0	0	1	0	0	0	0	0	0	0	0	0	0	0	0	0	0	0	0	0	0	0	0	0	0	0	0	0	0	1	0	0	0	0	0	0	0	0	0	0	0
SAL_RA7877AA	SAL_CB9615AA_AS	0	0	0	0	0	0	0	1	0	1	0	0	0	0	0	0	0	0	1	0	0	0	0	0	0	0	0	0	0	0	0	0	0	0	0	0	0	0	0	0	0	0	0	0	0	0	0	0
SAL_RA7874AA	SAL_CB9618AA_AS	0	0	0	0	0	0	0	0	0	1	0	0	0	0	0	0	0	0	0	0	0	0	0	0	0	0	0	0	0	0	0	0	0	0	0	0	0	0	0	0	0	0	0	0	0	0	0	0
SAL_RA7834AA	SAL_CB9658AA_AS	0	0	0	0	0	0	0	1	0	1	0	0	0	0	0	0	0	0	1	0	0	0	0	0	1	0	0	0	0	0	0	0	0	0	0	0	0	0	0	0	0	0	0	0	0	0	0	0
SAL_RA7699AA	SAL_CB9817AA_AS	0	0	0	0	0	0	0	1	0	1	0	0	0	0	0	0	0	0	1	0	0	0	0	0	0	0	0	0	0	0	0	0	0	0	0	0	0	0	0	0	0	0	0	0	0	0	0	0
SAL_RA7697AA	SAL_CB9819AA_AS	0	0	0	0	0	0	0	0	0	1	0	0	0	0	0	0	0	0	0	0	0	0	0	0	0	0	0	0	0	0	0	0	0	0	0	0	0	0	0	0	0	0	0	0	0	0	0	0
SAL_RA7689AA	SAL_CB9828AA_AS	0	0	0	0	0	0	0	1	0	1	0	0	0	0	0	0	0	0	1	0	0	0	0	0	0	0	0	0	0	0	0	0	0	0	0	0	0	0	0	0	0	0	0	0	0	0	0	0
SAL_RA8120AA	SAL_CB9905AA_AS	0	0	0	0	0	0	0	0	0	1	0	0	0	0	0	1	0	0	0	0	0	0	0	0	0	0	0	0	0	0	0	0	0	0	0	0	0	0	0	0	0	0	0	0	0	0	0	0
SAL_RA8113AA	SAL_CB9912AA_AS	0	0	0	0	0	0	0	0	0	1	0	0	0	0	0	0	0	0	1	0	0	0	0	0	0	0	0	0	0	0	0	0	0	0	0	0	0	0	0	0	0	0	0	0	0	0	0	0
SAL_RA8107AA	SAL_CB9918AA_AS	0	0	0	0	0	0	0	0	0	1	0	0	0	0	0	0	0	0	1	0	0	0	0	0	0	0	0	0	0	0	0	0	0	0	0	0	0	0	0	0	0	0	0	0	0	0	0	0
SAL_RA8073AA	SAL_CB9952AA_AS	0	0	0	0	0	0	0	1	0	1	0	0	0	0	0	0	0	0	1	0	0	0	0	0	0	0	0	0	0	0	0	0	0	0	0	0	0	0	0	0	0	0	0	0	0	0	0	0
SAL_RA8029AA	SAL_CB9996AA_AS	0	0	0	0	0	0	0	1	0	1	0	0	0	0	0	0	0	0	1	0	0	0	0	0	0	0	0	0	0	0	0	0	0	0	0	0	0	0	0	0	0	0	0	0	0	0	0	0
SAL_CB5026AA	SAL_CC3673AA_AS	0	0	0	0	0	0	0	1	0	1	0	0	0	0	0	1	0	0	1	0	0	0	1	0	1	0	0	0	0	1	0	0	0	0	0	0	0	0	0	0	0	0	0	0	0	0	0	0
SAL_CB5304AA	SAL_CC3976AA_AS	0	0	0	0	0	0	0	0	0	1	0	0	0	0	0	1	0	0	0	0	0	0	1	0	1	0	0	0	0	1	0	0	0	0	0	0	0	1	0	0	0	0	0	0	0	0	0	0
SAL_RA7959AA	SAL_DB0066AA_AS	0	0	0	0	0	0	0	1	0	1	0	0	0	0	0	0	0	0	1	0	0	0	0	0	0	0	0	0	0	0	0	0	0	0	0	0	0	0	0	0	0	0	0	0	0	0	0	0
SAL_RA8352AA	SAL_DB0151AA_AS	0	0	0	0	0	0	0	0	0	1	0	0	0	0	0	0	0	0	0	0	0	0	0	0	0	0	0	0	0	0	0	0	0	0	0	0	0	0	0	0	0	0	0	0	0	0	0	0
SAL_RA8182AA	SAL_DB0322AA_AS	0	0	0	0	0	0	0	0	0	1	0	0	0	0	0	0	0	0	0	0	0	0	0	0	0	0	0	0	0	0	0	0	0	0	0	0	0	0	0	0	0	0	0	0	0	0	0	0
SAL_RA8405AA	SAL_DB0381AA_AS	0	0	0	0	0	0	0	0	0	1	0	0	0	0	0	0	0	0	0	0	0	0	0	0	0	0	0	0	0	0	0	0	0	0	0	0	0	0	0	0	0	0	0	0	0	0	0	0
SAL_RA8758AA	SAL_DB0790AA_AS	0	0	0	0	0	0	0	0	0	1	0	0	0	0	0	0	0	0	0	0	0	0	0	0	0	0	0	0	0	0	0	0	0	0	0	0	0	0	0	0	0	0	0	0	0	0	0	0
SAL_RA8852AA	SAL_DB1213AA_AS	0	0	0	0	0	0	0	0	0	1	0	0	0	0	0	0	0	0	0	0	0	0	0	0	0	0	0	0	0	0	0	0	0	0	0	0	0	0	0	0	0	0	0	0	0	0	0	0
SAL_RA8611AA	SAL_DB1221AA_AS	0	0	0	0	0	0	0	0	0	1	0	0	0	0	0	0	0	0	0	0	0	0	0	0	0	0	0	0	0	0	0	0	0	0	0	0	0	0	0	0	0	0	0	0	0	0	0	0
SAL_RA9753AA	SAL_DB1714AA_AS	0	0	0	0	0	0	0	0	0	1	0	0	0	0	0	0	0	0	0	0	0	0	0	0	0	0	0	0	0	0	0	0	0	0	0	0	0	0	0	0	0	0	0	0	0	0	0	0
SAL_RA9911AA	SAL_DB2065AA_AS	0	0	0	0	0	0	0	0	0	1	0	0	0	0	0	0	0	0	0	0	0	0	0	0	0	0	0	0	0	0	0	0	0	0	0	0	0	0	0	0	0	0	0	0	0	0	0	0
SAL_SA2403AA	SAL_DB4621AA_AS	0	0	0	0	0	0	0	0	0	1	0	0	0	0	0	0	0	0	0	0	0	0	0	0	0	0	0	0	0	0	0	0	0	0	0	0	0	0	0	0	0	0	0	0	0	0	0	0
SAL_SA2797AA	SAL_DB5517AA_AS	0	0	0	0	0	0	0	1	0	1	0	0	0	0	0	0	0	0	1	0	0	0	0	0	0	0	0	0	0	0	0	0	0	0	0	0	0	0	0	0	0	0	0	0	0	0	0	0
SAL_SA3682AA	SAL_DB6571AA_AS	0	0	0	0	0	0	0	0	0	1	0	0	0	0	0	0	0	0	0	0	0	0	0	0	0	0	0	0	0	0	0	0	0	0	0	0	0	0	0	0	0	0	0	0	0	0	0	0
SAL_SA4313AA	SAL_DB8928AA_AS	0	0	0	0	0	0	0	0	0	1	0	0	0	0	0	0	0	0	0	0	0	0	0	0	0	0	0	0	0	0	0	0	0	0	0	0	0	0	0	0	0	0	0	0	0	0	0	0
SAL_CB5906AA	SAL_DC0287AA_AS	0	0	0	0	0	0	0	1	0	1	0	0	0	0	0	0	0	0	1	0	0	0	0	0	0	0	0	0	0	1	0	0	0	0	0	0	0	0	0	0	0	0	0	0	0	0	0	0
SAL_CB5945AA	SAL_DC0460AA_AS	0	0	0	0	0	0	0	1	0	1	0	0	0	0	0	0	0	0	1	0	0	0	1	0	0	0	0	0	0	1	0	0	0	0	0	0	0	0	0	0	0	0	0	0	0	0	0	0
SAL_CB5947AA	SAL_DC0462AA_AS	0	0	0	0	0	0	0	1	0	1	0	0	0	0	0	0	0	0	1	0	0	0	1	0	0	0	0	0	0	1	0	0	0	0	0	0	0	0	0	0	0	0	0	0	0	0	0	0
SAL_CB6438AA	SAL_DC7661AA_AS	0	0	0	0	0	0	0	0	0	1	0	0	0	0	0	0	0	0	0	0	0	0	0	0	0	0	0	0	0	0	0	0	0	0	0	0	0	0	0	0	0	0	0	0	0	0	0	0
SAL_CB6393AA	SAL_DC7706AA_AS	0	0	0	0	0	0	0	0	0	1	0	0	0	0	0	0	0	0	0	0	0	0	0	0	0	0	0	0	0	0	0	0	0	0	0	0	0	0	0	0	0	0	0	0	0	0	0	0
SAL_AA9202AA	SAL_EA2361AA_AS	0	0	0	0	0	0	0	1	0	1	0	0	0	0	0	0	0	0	1	0	0	0	1	0	0	0	0	0	0	1	0	0	0	0	0	0	0	0	0	0	0	0	0	0	0	0	0	0
SAL_AA9203AA	SAL_EA2362AA_AS	0	0	0	0	0	0	0	1	0	1	0	0	0	0	0	0	0	0	1	0	0	0	0	0	0	0	0	0	0	0	0	0	0	0	0	0	0	0	0	0	0	0	0	0	0	0	0	0
SAL_BA0702AA	SAL_EA2725AA_AS	0	0	0	0	0	0	0	1	0	1	0	0	0	0	0	0	0	0	1	0	0	0	1	0	0	0	0	0	0	1	0	0	0	0	0	0	0	0	0	0	0	0	0	0	0	0	0	0
SAL_BA1675AA	SAL_EA3395AA_AS	0	0	0	0	0	0	0	0	0	1	0	0	0	0	0	0	0	0	0	0	0	0	0	0	0	0	0	0	0	0	0	0	0	0	0	0	0	0	0	0	0	0	0	0	0	0	0	0
SAL_BA1859AA	SAL_EA3499AA_AS	0	0	0	0	0	0	0	0	0	1	0	0	0	0	0	0	0	0	0	0	0	0	0	0	0	0	0	0	0	0	0	0	0	0	0	0	0	0	0	0	0	0	0	0	0	0	0	0
SAL_BA1861AA	SAL_EA3500AA_AS	0	0	0	0	0	0	0	1	0	1	0	0	0	0	0	0	0	0	1	0	0	0	1	0	0	0	0	0	0	1	0	0	0	0	0	0	0	0	0	0	0	0	0	0	0	0	0	0
SAL_BA1863AA	SAL_EA3504AA_AS	0	0	0	0	0	0	0	0	0	1	0	0	0	0	0	0	0	0	0	0	0	0	1	0	0	0	0	0	0	1	0	0	0	0	0	0	0	0	0	0	0	0	0	0	0	0	0	0
SAL_BA1867AA	SAL_EA3506AA_AS	0	0	0	0	0	0	0	1	0	1	0	0	0	0	0	0	0	0	1	0	0	0	1	0	0	0	0	0	0	1	0	0	0	0	0	0	0	0	0	0	0	0	0	0	0	0	0	0
SAL_BA1866AA	SAL_EA3507AA_AS	0	0	0	0	0	0	0	1	0	1	0	0	0	0	0	0	0	0	1	0	0	0	1	0	0	0	0	0	0	1	0	0	0	0	0	0	0	0	0	0	0	0	0	0	0	0	0	0
SAL_BA2097AA	SAL_EA3643AA_AS	0	0	0	0	0	0	0	0	0	1	0	0	0	0	0	0	0	0	0	0	0	0	0	0	0	0	0	0	0	0	0	0	0	0	0	0	0	0	0	0	0	0	0	0	0	0	0	0
SAL_BA2196AA	SAL_EA3694AA_AS	0	0	0	0	0	0	0	1	0	1	0	0	0	0	0	0	0	0	1	0	0	0	1	0	0	0	0	0	0	1	0	0	0	0	0	0	0	0	0	0	0	0	0	0	0	0	0	0
SAL_BA2199AA	SAL_EA3697AA_AS	0	0	0	0	0	0	0	1	0	1	0	0	0	0	0	0	0	0	1	0	0	0	1	0	0	0	0	0	0	1	0	0	0	0	0	0	0	0	0	0	0	0	0	0	0	0	0	0
SAL_BA2203AA	SAL_EA3700AA_AS	0	0	0	0	0	0	0	1	0	1	0	0	0	0	0	0	0	0	1	0	0	0	1	0	0	0	0	0	0	1	0	0	0	0	0	0	0	0	0	0	0	0	0	0	0	0	0	0
SAL_BA2275AA	SAL_EA3740AA_AS	0	0	0	0	0	0	0	1	0	1	0	0	0	0	0	0	0	0	1	0	0	0	1	0	0	0	0	0	0	1	0	0	0	0	0	0	0	0	0	0	0	0	0	0	0	0	0	0
SAL_BA2270AA	SAL_EA3741AA_AS	0	0	0	0	0	0	0	0	0	1	0	0	0	0	0	0	0	0	0	0	0	0	1	0	0	0	0	0	0	1	0	0	0	0	0	0	0	0	0	0	0	0	0	0	0	0	0	0
SAL_BA2286AA	SAL_EA3747AA_AS	0	0	0	0	0	0	0	0	0	1	0	0	0	0	0	0	0	0	0	0	0	0	0	0	0	0	0	0	0	0	0	0	0	0	0	0	0	0	0	0	0	0	0	0	0	0	0	0
SAL_BA2294AA	SAL_EA3749AA_AS	0	0	0	0	0	0	0	1	0	1	0	0	0	0	0	0	0	0	1	0	0	0	1	0	0	0	0	0	0	1	0	0	0	0	0	0	0	0	0	0	0	0	0	0	0	0	0	0
SAL_BA5461AA	SAL_EA5018AA_AS	0	0	0	0	0	0	0	0	0	1	0	0	0	0	0	0	0	0	0	0	0	0	0	0	0	0	0	0	0	0	0	0	0	0	0	0	0	0	0	0	0	0	0	0	0	0	0	0
SAL_BA7407AA	SAL_EA5845AA_AS	0	1	1	0	0	0	0	1	0	1	0	0	0	0	0	0	0	0	1	0	0	0	0	0	0	0	0	0	0	0	0	0	0	0	0	0	0	0	0	0	0	0	0	0	0	0	0	0
SAL_BA7435AA	SAL_EA5869AA_AS	0	0	0	0	0	0	0	1	0	1	0	0	0	0	0	0	0	0	1	0	0	0	0	0	0	0	0	0	0	0	0	0	0	0	0	0	0	0	0	0	0	0	0	0	0	0	0	0
SAL_BA7518AA	SAL_EA5898AA_AS	0	0	0	0	0	0	0	1	0	1	0	0	0	0	0	0	0	0	1	0	0	0	0	0	0	0	0	0	0	0	0	0	0	0	0	0	0	0	0	0	0	0	0	0	0	0	0	0
SAL_BA7609AA	SAL_EA5951AA_AS	0	0	0	0	0	0	0	1	0	1	0	0	0	0	0	0	0	0	1	0	0	0	0	0	0	0	0	0	0	0	0	0	0	0	0	0	0	0	0	0	0	0	0	0	0	0	0	0
SAL_BA7664AA	SAL_EA5961AA_AS	0	0	0	0	0	0	0	1	0	1	0	0	0	0	0	0	0	0	1	0	0	0	0	0	0	0	0	0	0	0	0	0	0	0	0	0	0	0	0	0	0	0	0	0	0	0	0	0
SAL_BA7707AA	SAL_EA5975AA_AS	0	0	0	0	0	0	0	1	0	1	0	0	0	0	0	0	0	0	1	0	0	0	0	0	0	0	0	0	0	0	0	0	0	0	0	0	0	0	0	0	0	0	0	0	0	0	0	0
SAL_BA8207AA	SAL_EA6131AA_AS	0	0	0	0	0	0	0	0	0	1	0	0	0	0	0	0	0	0	0	0	0	0	0	0	0	0	0	0	0	0	0	0	0	0	0	0	0	0	0	0	0	0	0	0	0	0	0	0
SAL_BA8240AA	SAL_EA6148AA_AS	0	0	0	0	0	0	0	1	0	1	0	0	0	0	0	0	0	0	1	0	0	0	0	0	0	0	0	0	0	0	0	0	0	0	0	0	0	0	0	0	0	0	0	0	0	0	0	0
SAL_BA8445AA	SAL_EA6191AA_AS	0	0	0	0	0	0	0	1	0	1	0	0	0	0	0	0	0	0	1	0	0	0	0	0	0	0	0	0	0	0	0	0	0	0	0	0	0	0	0	0	0	0	0	0	0	0	0	0
SAL_BA8561AA	SAL_EA6238AA_AS	0	0	0	0	0	0	0	1	0	1	0	0	0	0	0	0	0	0	1	0	0	0	0	0	0	0	0	0	0	0	0	0	0	0	0	0	0	0	0	0	0	0	0	0	0	0	0	0
SAL_BA8716AA	SAL_EA6305AA_AS	0	0	0	0	0	0	0	1	0	1	0	0	0	0	0	0	0	0	1	0	0	0	0	0	0	0	0	0	0	0	0	0	0	0	0	0	0	0	0	0	0	0	0	0	0	0	0	0
SAL_BA8752AA	SAL_EA6316AA_AS	0	0	0	0	0	0	0	1	0	1	0	0	0	0	0	0	0	0	1	0	0	0	0	0	0	0	0	0	0	1	0	0	0	0	0	0	0	0	0	0	0	0	0	0	0	0	0	0
SAL_BA8772AA	SAL_EA6324AA_AS	0	0	0	0	0	0	0	0	0	1	0	0	0	0	0	0	0	0	0	0	0	0	0	0	0	0	0	0	0	0	0	0	0	0	0	0	0	0	0	0	0	0	0	0	0	0	0	0
SAL_BA8838AA	SAL_EA6353AA_AS	0	0	0	0	0	0	0	1	0	1	0	0	0	0	0	0	0	0	1	0	0	0	1	0	0	0	1	0	0	1	0	0	0	0	0	0	1	0	0	0	0	0	0	0	0	0	0	0
SAL_BA8876AA	SAL_EA6367AA_AS	0	0	0	0	0	0	0	0	0	1	0	0	0	0	0	1	0	0	0	0	0	0	0	0	0	0	0	0	0	0	0	0	0	0	0	0	0	0	0	0	0	0	0	0	0	0	0	0
SAL_BA8927AA	SAL_EA6397AA_AS	0	0	0	0	0	0	0	0	0	1	0	0	0	0	0	0	0	0	0	0	0	0	0	0	0	0	0	0	0	0	0	0	0	0	0	0	0	0	0	0	0	0	0	0	0	0	0	0
SAL_BA8942AA	SAL_EA6406AA_AS	0	0	0	0	0	0	0	0	0	1	0	0	0	0	0	0	0	0	0	0	0	0	0	0	0	0	0	0	0	0	0	0	0	0	0	0	0	0	0	0	0	0	0	0	0	0	0	0
SAL_BA8952AA	SAL_EA6414AA_AS	0	0	0	0	0	0	0	0	0	1	0	0	0	0	0	0	0	0	0	0	0	0	0	0	0	0	0	0	0	0	0	0	0	0	0	0	0	0	0	0	0	0	0	0	0	0	0	0
SAL_BA8960AA	SAL_EA6419AA_AS	0	0	0	0	0	0	0	1	0	1	0	0	0	0	0	0	0	0	1	0	0	0	0	0	0	0	0	0	0	0	0	0	0	0	0	0	0	0	0	0	0	0	0	0	0	0	0	0
SAL_BA9119AA	SAL_EA6424AA_AS	0	0	0	0	0	0	0	0	0	1	0	0	0	0	0	1	0	0	0	0	0	0	0	0	0	0	0	0	0	0	0	0	0	0	0	0	0	0	0	0	0	0	0	0	0	0	0	0
SAL_BA9165AA	SAL_EA6446AA_AS	0	0	0	0	0	0	0	1	0	1	0	0	0	0	0	0	0	0	1	0	0	0	1	0	0	0	0	0	0	1	0	0	0	0	0	0	1	0	0	0	0	0	0	0	0	0	0	0
SAL_BA9219AA	SAL_EA6456AA_AS	0	0	0	0	0	0	0	0	0	1	0	0	0	0	0	0	0	0	1	0	0	0	0	0	0	0	0	0	0	0	0	0	0	0	0	0	0	0	0	0	0	0	0	0	0	0	0	0
SAL_BA9344AA	SAL_EA6519AA_AS	0	0	0	0	0	0	0	1	0	1	0	0	0	0	0	0	0	0	1	0	0	0	0	0	0	0	0	0	0	1	0	0	0	0	0	0	0	0	0	0	0	0	0	0	0	0	0	0
SAL_BA9358AA	SAL_EA6524AA_AS	0	0	0	0	0	0	0	0	0	1	0	0	0	0	0	0	0	0	0	0	0	0	0	0	0	0	0	0	0	0	0	0	0	0	0	0	0	0	0	0	0	0	0	0	0	0	0	0
SAL_BA9665AA	SAL_EA6608AA_AS	0	0	0	0	0	0	0	1	0	1	0	0	0	0	0	0	0	0	1	0	0	0	0	0	0	0	0	0	0	1	0	0	0	0	0	0	0	0	0	0	0	0	0	0	0	0	0	0
SAL_BA9873AA	SAL_EA6631AA_AS	0	0	0	0	0	0	0	1	0	1	0	0	0	0	0	0	0	0	1	0	0	0	0	0	0	0	0	0	0	0	0	0	0	0	0	0	0	0	0	0	0	0	0	0	0	0	0	0
SAL_CA0032AA	SAL_EA6655AA_AS	0	0	0	0	0	0	0	1	0	1	0	0	0	0	0	0	0	0	1	0	0	0	0	0	0	0	0	0	0	0	0	0	0	0	0	0	0	0	0	0	0	0	0	0	0	0	0	0
SAL_CA0048AA	SAL_EA6657AA_AS	0	0	0	0	0	0	0	1	0	1	0	0	0	0	0	0	0	0	1	0	0	0	1	0	0	0	0	0	0	1	0	0	0	0	0	0	0	0	0	0	0	0	0	0	0	0	0	0
SAL_CA0449AA	SAL_EA6735AA_AS	0	0	0	0	0	0	0	1	0	1	0	0	0	0	0	0	0	0	1	0	0	0	1	0	0	0	0	1	0	1	0	0	0	0	0	0	0	0	0	0	0	0	0	0	0	0	0	0
SAL_CA0638AA	SAL_EA6845AA_AS	0	0	0	0	0	0	0	1	0	1	0	0	0	0	0	0	0	0	1	0	0	0	0	0	0	0	0	0	0	0	0	0	0	0	0	0	0	0	0	0	0	0	0	0	0	0	0	0
SAL_CA0730AA	SAL_EA6896AA_AS	0	0	0	0	0	0	0	0	0	1	0	0	0	0	0	0	0	0	0	0	0	0	0	0	0	0	0	0	0	0	0	0	0	0	0	0	0	0	0	0	0	0	0	0	0	0	0	0
SAL_CA0809AA	SAL_EA6943AA_AS	0	0	0	0	0	0	0	1	0	1	0	0	0	0	0	0	0	0	1	0	0	0	1	0	0	0	1	0	0	1	0	0	0	0	0	0	1	0	0	0	0	0	0	0	0	0	0	0
SAL_CA1115AA	SAL_EA7011AA_AS	0	0	0	0	0	0	0	0	0	1	0	0	0	0	0	0	0	0	0	0	0	0	0	0	0	0	0	0	0	0	0	0	0	0	0	0	0	0	0	0	0	0	0	0	0	0	0	0
SAL_CA1129AA	SAL_EA7012AA_AS	0	0	0	0	0	0	0	1	0	1	0	0	0	0	0	1	0	0	1	0	0	0	0	0	1	0	0	0	0	0	0	0	0	0	0	0	0	0	0	0	0	0	0	0	0	0	0	0
SAL_CA1167AA	SAL_EA7028AA_AS	0	0	0	0	0	0	0	1	0	1	0	0	0	0	0	0	0	0	1	0	0	0	0	0	0	0	0	0	0	0	0	0	0	0	0	0	0	0	0	0	0	0	0	0	0	0	0	0
SAL_CA1244AA	SAL_EA7044AA_AS	0	0	0	0	0	0	0	1	0	1	0	0	0	0	0	0	0	0	1	0	0	0	0	0	0	0	0	0	0	1	0	0	0	0	0	0	0	0	0	0	0	0	0	0	0	0	0	0
SAL_CA1365AA	SAL_EA7059AA_AS	0	0	0	0	0	0	0	1	0	1	0	0	0	0	0	0	0	0	1	0	0	0	0	0	0	0	0	0	0	0	0	0	0	0	0	0	0	0	0	0	0	0	0	0	0	0	0	0
SAL_CA1408AA	SAL_EA7066AA_AS	0	0	0	0	0	0	0	1	0	1	0	0	0	0	0	0	0	0	1	0	0	0	0	0	0	0	0	0	0	0	0	0	0	0	0	0	0	0	0	0	0	0	0	0	0	0	0	0
SAL_CA1488AA	SAL_EA7085AA_AS	0	0	0	0	0	0	0	0	0	1	0	0	0	0	0	0	0	0	1	0	0	0	1	0	0	0	0	0	0	1	0	0	0	0	0	0	0	0	0	0	0	0	0	0	0	0	0	0
SAL_CA1524AA	SAL_EA7093AA_AS	0	0	0	0	0	0	0	1	0	1	0	0	0	0	0	0	0	0	1	0	0	0	0	0	0	0	0	0	0	0	0	0	0	0	0	0	0	0	0	0	0	0	0	0	0	0	0	0
SAL_CA2022AA	SAL_EA7245AA_AS	0	0	0	0	0	0	0	1	0	1	0	0	0	0	0	0	0	0	1	0	0	0	1	0	0	0	1	0	0	1	0	0	0	0	0	0	1	0	0	0	0	0	0	0	0	0	0	0
SAL_CA2142AA	SAL_EA7282AA_AS	0	0	0	0	0	0	0	1	0	1	0	0	0	0	0	0	0	0	1	0	0	0	0	0	1	0	0	0	0	0	0	0	0	0	0	0	0	0	0	0	0	0	0	0	0	0	0	0
SAL_CA2225AA	SAL_EA7306AA_AS	0	0	0	0	0	0	0	1	0	1	0	0	0	0	0	0	0	0	1	0	0	0	0	0	0	0	0	0	0	0	0	0	0	0	0	0	0	0	0	0	0	0	0	0	0	0	0	0
SAL_CA2238AA	SAL_EA7310AA_AS	0	0	0	0	0	0	0	1	0	1	0	0	0	0	0	0	0	0	1	0	0	0	0	0	0	0	0	0	0	1	0	0	0	0	0	0	0	0	0	0	0	0	0	0	0	0	0	0
SAL_CA2277AA	SAL_EA7323AA_AS	0	0	0	0	0	0	0	1	0	1	0	0	0	0	0	0	0	0	1	0	0	0	0	0	0	0	0	0	0	0	0	0	0	0	0	0	0	0	0	0	0	0	0	0	0	0	0	0
SAL_CA2347AA	SAL_EA7354AA_AS	0	0	0	0	0	0	0	1	0	1	0	0	0	0	0	0	0	0	1	0	0	0	0	0	0	0	0	0	0	0	0	0	0	0	0	0	0	0	0	0	0	0	0	0	0	0	0	0
SAL_CA2425AA	SAL_EA7373AA_AS	0	0	0	0	0	0	0	0	0	1	0	0	0	0	0	0	0	0	0	0	0	0	0	0	0	0	0	0	0	0	0	0	0	0	0	0	0	0	0	0	0	0	0	0	0	0	0	0
SAL_CA2442AA	SAL_EA7384AA_AS	0	0	0	0	0	0	0	1	0	1	0	0	0	0	0	0	0	0	1	0	0	0	0	0	0	0	0	0	0	0	0	0	0	0	0	0	0	0	0	0	0	0	0	0	0	0	0	0
SAL_CA2534AA	SAL_EA7420AA_AS	0	0	0	0	0	0	0	1	0	1	0	0	0	0	0	0	0	0	1	0	0	0	0	0	0	0	0	0	0	0	0	0	0	0	0	0	0	0	0	0	0	0	0	0	0	0	0	0
SAL_CA2608AA	SAL_EA7442AA_AS	0	0	0	0	0	0	0	0	0	1	0	0	0	0	0	0	0	0	1	0	0	0	0	0	0	0	0	0	0	0	0	0	0	0	0	0	0	0	0	0	0	0	0	0	0	0	0	0
SAL_CA2670AA	SAL_EA7466AA_AS	0	0	0	0	0	0	0	0	0	1	0	0	0	0	0	0	0	0	1	0	0	0	0	0	0	0	0	0	0	0	0	0	0	0	0	0	0	0	0	0	0	0	0	0	0	0	0	0
SAL_CA2854AA	SAL_EA7528AA_AS	0	0	0	0	0	0	0	1	0	1	0	0	0	0	0	0	0	0	1	0	0	0	1	0	0	0	1	0	0	1	0	0	0	0	0	0	1	0	0	0	0	0	0	0	0	0	0	0
SAL_CA2870AA	SAL_EA7533AA_AS	0	0	0	0	0	0	0	1	0	1	0	0	0	0	0	0	0	0	1	0	0	0	0	0	0	0	0	0	0	0	0	0	0	0	0	0	0	0	0	0	0	0	0	0	0	0	0	0
SAL_CA2928AA	SAL_EA7552AA_AS	0	0	0	0	0	0	0	1	0	1	0	0	0	0	0	0	0	0	1	0	0	0	0	0	0	0	0	0	0	0	0	0	0	0	0	0	0	0	0	0	0	0	0	0	0	0	0	0
SAL_CA2982AA	SAL_EA7564AA_AS	0	0	0	0	0	0	0	0	0	1	0	0	0	0	0	0	1	0	0	0	0	0	0	0	1	0	0	0	0	0	0	0	0	0	0	0	0	0	0	0	0	0	0	0	0	0	0	0
SAL_CA3090AA	SAL_EA7595AA_AS	0	0	0	0	0	0	0	1	0	1	0	0	0	0	0	0	0	0	1	0	0	0	0	0	0	0	0	0	0	0	0	0	0	0	0	0	0	0	0	0	0	0	0	0	0	0	0	0
SAL_CA3107AA	SAL_EA7596AA_AS	0	0	0	0	0	0	0	0	0	1	0	0	0	0	0	0	0	0	0	0	0	0	0	0	0	0	0	0	0	0	0	0	0	0	0	0	0	0	0	0	0	0	0	0	0	0	0	0
SAL_CA3333AA	SAL_EA7677AA_AS	0	0	0	0	0	0	0	0	0	1	0	0	0	0	0	0	0	0	1	0	0	0	0	0	0	0	0	0	0	0	0	0	0	0	0	0	0	0	0	0	0	0	0	0	0	0	0	0
SAL_CA3402AA	SAL_EA7705AA_AS	0	0	0	0	0	0	0	1	0	1	0	0	0	0	0	0	0	0	1	0	0	0	1	0	0	0	0	0	0	1	0	0	0	0	0	0	0	0	0	0	0	0	0	0	0	0	0	0
SAL_CA3426AA	SAL_EA7717AA_AS	0	0	0	0	0	0	0	1	0	1	0	0	0	0	0	0	0	0	1	0	0	0	0	0	0	0	0	0	0	0	0	0	0	0	0	0	0	0	0	0	0	0	0	0	0	0	0	0
SAL_CA3597AA	SAL_EA7765AA_AS	0	0	0	0	0	0	0	0	0	1	0	0	0	0	0	0	0	0	1	0	0	0	0	0	0	0	0	0	0	0	0	0	0	0	0	0	0	0	0	0	0	0	0	0	0	0	0	0
SAL_CA3598AA	SAL_EA7767AA_AS	0	0	0	0	0	0	0	1	0	1	0	0	0	0	0	0	0	0	1	0	0	0	1	0	0	0	1	0	0	1	0	0	0	0	0	0	1	0	0	0	0	0	0	0	0	0	0	0
SAL_CA3637AA	SAL_EA7776AA_AS	0	0	0	0	0	0	0	1	0	1	0	0	0	0	0	0	0	0	1	0	0	0	0	0	0	0	0	0	0	0	0	0	0	0	0	0	0	0	0	0	0	0	0	0	0	0	0	0
SAL_CA3638AA	SAL_EA7778AA_AS	0	0	0	0	0	0	0	0	0	1	0	0	0	0	0	0	0	0	1	0	0	0	0	0	0	0	0	0	0	0	0	0	0	0	0	0	0	0	0	0	0	0	0	0	0	0	0	0
SAL_CA3840AA	SAL_EA7839AA_AS	0	0	0	0	0	0	0	1	0	1	0	0	0	0	0	0	0	0	1	0	0	0	0	0	0	0	0	0	0	0	0	0	0	0	0	0	0	0	0	0	0	0	0	0	0	0	0	0
SAL_CA3965AA	SAL_EA7883AA_AS	0	0	0	0	0	0	0	0	0	1	0	0	0	0	0	0	0	0	0	0	0	0	0	0	0	0	0	0	0	0	0	0	0	0	0	0	0	0	0	0	0	0	0	0	0	0	0	0
SAL_CA3970AA	SAL_EA7888AA_AS	0	0	0	0	0	0	0	0	0	1	0	0	0	0	0	0	0	0	0	0	0	0	0	0	0	0	0	0	0	0	0	0	0	0	0	0	0	0	0	0	0	0	0	0	0	0	0	0
SAL_CA3990AA	SAL_EA7893AA_AS	0	0	0	0	0	0	0	1	0	1	0	0	0	0	0	0	0	0	1	0	0	0	0	0	0	0	0	0	0	0	0	0	0	0	0	0	0	0	0	0	0	0	0	0	0	0	0	0
SAL_CA4029AA	SAL_EA7909AA_AS	0	0	0	0	0	0	0	0	0	1	0	0	0	0	0	0	0	0	0	0	0	0	0	0	0	0	0	0	0	0	0	0	0	0	0	0	0	0	0	0	0	0	0	0	0	0	0	0
SAL_CA4109AA	SAL_EA7935AA_AS	0	0	0	0	0	0	0	0	0	1	0	0	0	0	0	0	0	0	0	0	0	0	0	0	0	0	0	0	0	0	0	0	0	0	0	0	0	0	0	0	0	0	0	0	0	0	0	0
SAL_CA4267AA	SAL_EA7983AA_AS	0	0	0	0	0	0	0	0	0	1	0	0	0	0	0	0	0	0	1	0	0	0	0	0	0	0	0	0	0	0	0	0	0	0	0	0	0	0	0	0	0	0	0	0	0	0	0	0
SAL_CA4487AA	SAL_EA8059AA_AS	0	0	0	0	0	0	0	1	0	1	0	0	0	0	0	0	0	0	1	0	0	0	0	0	0	0	0	0	0	0	0	0	0	0	0	0	0	0	0	0	0	0	0	0	0	0	0	0
SAL_CA4767AA	SAL_EA8146AA_AS	0	0	0	0	0	0	0	0	0	1	0	0	0	0	0	0	0	0	0	0	0	0	1	0	0	0	0	0	0	1	0	0	0	0	0	0	0	0	0	0	0	0	0	0	0	0	0	0
SAL_CA4829AA	SAL_EA8167AA_AS	0	0	0	0	0	0	0	1	0	1	0	0	0	0	0	0	0	0	1	0	0	0	1	0	0	0	1	0	0	1	0	0	0	0	0	0	1	0	0	0	0	0	0	0	0	0	0	0
SAL_CA4839AA	SAL_EA8170AA_AS	0	0	0	0	0	0	0	1	0	1	0	0	0	0	0	0	0	0	1	0	0	0	0	0	0	0	0	0	0	0	0	0	0	0	0	0	0	0	0	0	0	0	0	0	0	0	0	0
SAL_CA5046AA	SAL_EA8238AA_AS	0	0	0	0	0	0	0	0	0	1	0	0	0	0	0	0	0	0	1	0	0	0	0	0	0	0	0	0	0	0	0	0	0	0	0	0	0	0	0	0	0	0	0	0	0	0	0	0
SAL_CA5333AA	SAL_EA8336AA_AS	0	0	0	0	0	0	0	1	0	1	0	0	0	0	0	0	0	0	1	0	0	0	0	0	1	0	0	0	0	0	0	0	0	0	0	0	0	0	0	0	0	0	0	0	0	0	0	0
SAL_CA5456AA	SAL_EA8393AA_AS	0	0	0	0	0	0	0	1	0	1	0	0	0	0	0	0	0	0	1	0	0	0	0	0	0	0	0	0	0	0	0	0	0	0	0	0	0	0	0	0	0	0	0	0	0	0	0	0
SAL_CA5482AA	SAL_EA8403AA_AS	0	0	0	0	0	0	0	1	0	1	0	0	0	0	0	0	0	0	1	0	0	0	0	0	0	0	0	0	0	0	0	0	0	0	0	0	0	0	0	0	0	0	0	0	0	0	0	0
SAL_CA5592AA	SAL_EA8439AA_AS	0	0	0	0	0	0	0	0	0	1	0	0	0	0	0	0	0	0	1	0	1	0	0	0	0	0	0	0	0	0	0	0	0	0	0	0	0	0	0	0	0	0	0	0	0	0	0	0
SAL_CA5629AA	SAL_EA8452AA_AS	0	0	0	0	0	0	0	1	0	1	0	0	0	0	0	0	0	0	1	0	0	0	0	0	0	0	0	0	0	0	0	0	0	0	0	0	0	0	0	0	0	0	0	0	0	0	0	0
SAL_CA5693AA	SAL_EA8472AA_AS	0	0	0	0	0	0	0	0	0	1	0	0	0	0	0	0	0	0	1	0	0	0	0	0	0	0	0	0	0	0	0	0	0	0	0	0	0	0	0	0	0	0	0	0	0	0	0	0
SAL_CA5697AA	SAL_EA8475AA_AS	0	0	0	0	0	0	0	1	0	1	0	0	0	0	0	0	0	0	1	0	0	0	0	0	1	0	0	0	0	0	0	0	0	0	0	0	0	0	0	0	0	0	0	0	0	0	0	0
SAL_CA5698AA	SAL_EA8479AA_AS	0	0	0	0	0	0	0	0	0	1	0	0	0	0	0	0	0	0	1	0	0	0	1	0	0	0	0	0	0	1	0	0	0	0	0	0	0	0	0	0	0	0	0	0	0	0	0	0
SAL_CA5744AA	SAL_EA8498AA_AS	0	0	0	0	0	0	0	0	0	1	0	0	0	0	0	0	0	0	0	0	0	0	0	0	0	0	0	0	0	0	0	0	0	0	0	0	0	0	0	0	0	0	0	0	0	0	0	0
SAL_CA5923AA	SAL_EA8562AA_AS	0	0	0	0	0	0	0	1	0	1	0	0	0	0	0	0	0	0	1	0	0	0	1	0	0	0	1	0	0	1	0	0	0	0	0	0	1	0	0	0	0	0	0	0	0	0	0	0
SAL_CA5935AA	SAL_EA8565AA_AS	0	0	0	0	0	0	0	1	0	1	0	0	0	0	0	0	0	0	1	0	0	0	0	0	0	0	0	0	0	0	0	0	0	0	0	0	0	0	0	0	0	0	0	0	0	0	0	0
SAL_CA5941AA	SAL_EA8567AA_AS	0	0	0	0	0	0	0	0	0	1	0	0	0	0	0	0	0	0	0	0	0	0	0	0	0	0	0	0	0	0	0	0	0	0	0	0	0	0	0	0	0	0	0	0	0	0	0	0
SAL_CA6037AA	SAL_EA8594AA_AS	0	0	0	0	0	0	0	0	0	1	0	0	0	0	0	0	0	0	0	0	0	0	0	0	0	0	0	0	0	0	0	0	0	0	0	0	0	0	0	0	0	0	0	0	0	0	0	0
SAL_CA6161AA	SAL_EA8628AA_AS	0	0	0	0	0	0	0	1	0	1	0	0	0	0	0	0	0	0	1	0	0	0	0	0	0	0	0	0	0	0	0	0	0	0	0	0	0	0	0	0	0	0	0	0	0	0	0	0
SAL_CA6237AA	SAL_EA8645AA_AS	0	0	0	0	0	0	0	0	0	1	0	0	0	0	0	0	0	0	0	0	0	0	0	0	0	0	0	0	0	0	0	0	0	0	0	0	0	0	0	0	0	0	0	0	0	0	0	0
SAL_CA6362AA	SAL_EA8691AA_AS	0	0	0	0	0	0	0	1	0	1	0	0	0	0	0	0	0	0	1	0	0	0	0	0	0	0	0	0	0	0	0	0	0	0	0	0	0	0	0	0	0	0	0	0	0	0	0	0
SAL_CA6548AA	SAL_EA8744AA_AS	0	0	0	0	0	0	0	0	0	1	0	0	0	0	0	0	0	0	0	0	0	0	0	0	0	0	0	0	0	0	0	0	0	0	0	0	0	0	0	0	0	0	0	0	0	0	0	0
SAL_CA6571AA	SAL_EA8751AA_AS	0	0	0	0	0	0	0	1	0	1	0	0	0	0	0	0	0	0	1	0	0	0	0	0	0	0	0	0	0	0	0	0	0	0	0	0	0	0	0	0	0	0	0	0	0	0	0	0
SAL_CA6658AA	SAL_EA8780AA_AS	0	0	0	0	0	0	0	0	0	1	0	0	0	0	0	0	0	0	0	0	0	0	0	0	0	0	0	0	0	0	0	0	0	0	0	0	0	0	0	0	0	0	0	0	0	0	0	0
SAL_CA6724AA	SAL_EA8797AA_AS	0	0	0	0	0	0	0	1	0	1	0	0	0	0	0	0	0	0	1	0	0	0	1	0	0	0	1	0	0	1	0	0	0	0	0	0	1	0	0	0	0	0	0	0	0	0	0	0
SAL_CA8217AA	SAL_EA9676AA_AS	0	0	0	0	0	0	0	1	0	1	0	0	0	0	0	0	0	0	1	0	0	0	0	0	0	0	0	0	0	0	0	0	0	0	0	0	0	0	0	0	0	0	0	0	0	0	0	0
SAL_CA8683AA	SAL_EA9973AA_AS	0	0	0	0	0	0	0	0	0	1	0	0	0	0	0	0	0	0	0	0	0	0	0	0	0	0	0	0	0	0	0	0	0	0	0	0	0	0	0	0	0	0	0	0	0	0	0	0
SAL_SA4920AA	SAL_EB0173AA_AS	0	0	0	0	0	0	0	1	0	1	0	0	0	0	0	0	0	0	1	0	0	0	1	0	0	0	0	0	0	1	0	0	0	0	0	0	0	0	0	0	0	0	0	0	0	0	0	0
SAL_SA4856AA	SAL_EB0237AA_AS	0	0	0	0	0	0	0	1	0	1	0	0	0	0	0	0	0	0	1	0	0	0	0	0	0	0	0	0	0	1	0	0	0	0	0	0	0	0	0	0	0	0	0	0	0	0	0	0
SAL_SA4738AA	SAL_EB0355AA_AS	0	0	0	0	0	0	0	0	0	1	0	0	0	0	0	0	0	0	1	0	0	0	0	0	0	0	0	0	0	0	0	0	0	0	0	0	0	0	0	0	0	0	0	0	0	0	0	0
SAL_SA6051AA	SAL_EB0437AA_AS	0	0	0	0	0	0	0	0	0	1	0	0	0	0	0	0	0	0	0	0	0	0	0	0	0	0	0	0	0	0	0	0	0	0	0	0	0	0	0	0	0	0	0	0	0	0	0	0
SAL_SA6018AA	SAL_EB0470AA_AS	0	0	0	0	0	0	0	0	0	1	0	0	0	0	0	0	0	0	0	0	0	0	0	0	0	0	0	0	0	0	0	0	0	0	0	0	0	0	0	0	0	0	0	0	0	0	0	0
SAL_SA6449AA	SAL_EB0815AA_AS	0	0	0	0	0	0	0	1	0	1	0	0	0	0	0	0	0	0	1	0	0	0	0	0	0	0	0	0	0	0	0	0	0	0	0	0	1	0	0	0	0	0	0	0	0	0	0	0
SAL_SA6350AA	SAL_EB0914AA_AS	0	0	0	0	0	0	0	1	0	1	0	0	0	0	0	0	0	0	1	0	0	0	0	0	0	0	0	0	0	0	0	0	0	0	0	0	0	0	0	0	0	0	0	0	0	0	0	0
SAL_SA6285AA	SAL_EB0979AA_AS	0	0	0	0	0	0	1	0	0	1	0	0	0	0	0	0	0	0	1	0	1	0	0	0	0	0	0	0	0	0	0	0	0	0	0	0	0	0	0	0	0	0	0	0	0	0	0	0
SAL_SA6266AA	SAL_EB0999AA_AS	0	0	0	0	0	0	0	0	0	1	0	0	0	0	0	0	0	0	0	0	0	0	0	0	0	0	0	0	0	0	0	0	0	0	0	0	0	0	0	0	0	0	0	0	0	0	0	0
SAL_SA6153AA	SAL_EB1112AA_AS	0	0	0	0	0	0	0	1	0	1	0	0	0	0	0	0	0	0	1	0	0	0	0	0	0	0	0	0	0	0	0	0	0	0	0	0	0	0	0	0	0	0	0	0	0	0	0	0
SAL_SA6118AA	SAL_EB1147AA_AS	0	0	0	0	0	0	0	1	0	1	0	0	0	0	0	0	0	0	1	0	0	0	0	0	0	0	0	0	0	0	0	0	0	0	0	0	0	0	0	0	0	0	0	0	0	0	0	0
SAL_SA6064AA	SAL_EB1201AA_AS	0	0	0	0	0	0	0	1	0	1	0	0	0	0	0	0	0	0	1	0	0	0	0	0	0	0	0	0	0	0	0	0	0	0	0	0	0	0	0	0	0	0	0	0	0	0	0	0
SAL_SA6799AA	SAL_EB1312AA_AS	0	0	0	0	0	0	0	0	0	1	0	0	0	0	0	1	0	0	0	0	0	0	0	0	0	0	0	0	0	0	0	0	0	0	0	0	0	0	0	0	0	0	0	0	0	0	0	0
SAL_SA6782AA	SAL_EB1329AA_AS	0	0	0	0	0	0	0	1	0	1	0	0	0	0	0	0	0	0	1	0	0	0	1	0	0	0	0	0	0	1	0	0	0	0	0	0	0	0	0	0	0	0	0	0	0	0	0	0
SAL_SA7213AA	SAL_EB1780AA_AS	0	0	0	0	0	0	0	1	0	1	0	0	0	0	0	0	0	0	1	0	0	0	0	0	0	0	0	0	0	0	0	0	0	0	0	0	0	0	0	0	0	0	0	0	0	0	0	0
SAL_SA7415AA	SAL_EB2578AA_AS	0	0	0	0	0	0	0	1	0	1	0	0	0	0	0	0	0	0	1	0	0	0	0	0	0	0	0	0	0	0	0	0	0	0	0	0	0	0	0	0	0	0	0	0	0	0	0	0
SAL_SA7387AA	SAL_EB2606AA_AS	0	0	0	0	0	0	1	0	0	1	0	0	0	0	0	0	0	0	1	0	1	0	0	0	0	0	0	0	0	0	0	0	0	0	0	0	0	0	0	0	0	0	0	0	0	0	0	0
SAL_SA7122AA	SAL_EB3381AA_AS	0	0	0	0	0	0	0	0	0	1	0	0	0	0	0	0	0	0	1	0	0	0	1	0	0	0	0	0	0	1	0	0	0	0	0	0	0	0	0	0	0	0	0	0	0	0	0	0
SAL_SA7557AA	SAL_EB3503AA_AS	0	0	0	0	0	0	1	0	0	1	0	0	0	0	0	0	0	0	1	0	1	0	0	0	0	0	0	0	0	0	0	0	0	0	0	0	0	0	0	0	0	0	0	0	0	0	0	0
SAL_SA7482AA	SAL_EB3664AA_AS	0	0	0	0	0	0	0	0	0	1	0	0	0	0	0	0	0	0	0	0	0	0	0	0	0	0	0	0	0	0	0	0	0	0	0	0	0	0	0	0	0	0	0	0	0	0	0	0
SAL_SA7762AA	SAL_EB4008AA_AS	0	0	0	0	0	0	0	1	0	1	0	0	0	0	0	0	0	0	1	0	0	0	0	0	0	0	0	0	0	0	0	0	0	0	0	0	0	0	0	0	0	0	0	0	0	0	0	0
SAL_SA7648AA	SAL_EB4140AA_AS	0	0	0	0	0	0	0	1	0	1	0	0	0	0	0	0	0	0	1	0	0	0	0	0	0	0	0	0	0	0	0	0	0	0	0	0	1	0	0	0	0	0	0	0	0	0	0	0
SAL_SA7178AA	SAL_EB4202AA_AS	0	0	0	0	0	0	0	0	0	1	0	0	0	0	0	0	0	0	0	0	0	0	0	0	0	0	0	0	0	0	0	0	0	0	0	0	0	0	0	0	0	0	0	0	0	0	0	0
SAL_SA7945AA	SAL_EB5170AA_AS	0	0	0	0	0	0	0	0	0	1	0	0	0	0	0	0	0	0	0	0	0	0	0	0	0	0	0	0	0	0	0	0	0	0	0	0	0	0	0	0	0	0	0	0	0	0	0	0
SAL_SA7900AA	SAL_EB5215AA_AS	0	0	0	0	0	0	0	1	0	1	0	0	0	0	0	0	0	0	1	0	0	0	0	0	0	0	0	0	0	0	0	0	0	0	0	0	0	0	0	0	0	0	0	0	0	0	0	0
SAL_SA7883AA	SAL_EB5232AA_AS	0	0	0	0	0	0	0	1	0	1	0	0	0	0	0	0	0	0	1	0	0	0	0	0	0	0	0	0	0	0	0	0	0	0	0	0	0	0	0	0	0	0	0	0	0	0	0	0
SAL_SA7855AA	SAL_EB5260AA_AS	0	0	0	0	0	0	0	0	1	1	0	0	0	0	1	0	0	0	0	1	0	0	0	0	0	0	0	0	0	0	0	0	0	0	0	0	0	0	0	0	0	0	0	0	1	0	0	0
SAL_SA8718AA	SAL_EB5344AA_AS	0	0	0	0	0	0	0	1	0	1	0	0	0	0	0	0	0	0	1	0	0	0	0	0	0	0	0	0	0	0	0	0	0	0	0	0	0	0	0	0	0	0	0	0	0	0	0	0
SAL_SA8691AA	SAL_EB5371AA_AS	0	0	0	0	0	0	0	1	0	1	0	0	0	0	0	0	0	0	1	0	0	0	1	0	1	0	0	0	0	1	0	0	0	0	0	0	0	0	0	0	0	0	0	0	0	0	0	0
SAL_SA8667AA	SAL_EB5395AA_AS	0	0	0	0	0	0	0	0	0	1	0	0	0	0	0	0	0	0	0	0	0	0	0	0	0	0	0	0	0	0	0	0	0	0	0	0	0	0	0	0	0	0	0	0	0	0	0	0
SAL_SA8953AA	SAL_EB6113AA_AS	0	0	0	0	0	0	0	1	0	1	0	0	0	0	0	0	0	0	1	0	0	0	0	0	0	0	0	0	0	0	0	0	0	0	0	0	0	0	0	0	0	0	0	0	0	0	0	0
SAL_SA8859AA	SAL_EB6207AA_AS	0	0	0	0	0	0	0	1	0	1	0	0	0	0	0	0	0	0	1	0	0	0	0	0	0	0	0	0	0	0	0	0	0	0	0	0	0	0	0	0	0	0	0	0	0	0	0	0
SAL_SA9014AA	SAL_EB6237AA_AS	0	0	0	0	0	0	0	0	0	1	0	0	0	0	0	0	0	0	0	0	0	0	0	0	0	0	0	0	0	0	0	0	0	0	0	0	0	0	0	0	0	0	0	0	0	0	0	0
SAL_SA9558AA	SAL_EB6668AA_AS	1	0	0	0	0	0	1	0	0	1	0	0	0	0	0	0	0	0	1	0	1	0	0	0	0	1	0	0	0	1	0	0	0	0	0	0	0	0	0	0	0	0	0	0	0	0	0	0
SAL_SA9541AA	SAL_EB6685AA_AS	0	0	0	0	0	0	0	0	0	1	0	0	0	0	0	0	1	0	0	0	0	0	0	0	0	0	0	0	0	0	0	0	0	0	0	0	0	0	0	0	0	0	0	0	0	0	0	0
SAL_SA9395AA	SAL_EB6831AA_AS	0	0	0	0	0	0	0	1	0	1	0	0	0	0	0	0	0	0	1	0	0	1	0	0	0	1	0	0	0	1	0	0	0	0	0	0	0	0	0	0	0	0	0	0	0	0	0	0
SAL_TA0102AA	SAL_EB7698AA_AS	0	0	0	0	0	0	0	0	0	1	0	0	0	0	0	0	0	0	0	0	0	0	0	0	0	0	0	0	0	0	0	0	0	0	0	0	0	0	0	0	0	0	0	0	0	0	0	0
SAL_TA0450AA	SAL_EB7916AA_AS	0	0	0	0	0	0	1	0	0	1	0	0	0	0	0	1	0	0	0	0	0	0	0	0	1	0	0	0	0	0	0	0	0	0	0	0	0	0	0	0	0	0	0	0	0	0	0	0
SAL_TA0982AA	SAL_EB8974AA_AS	0	0	0	0	0	0	0	1	0	1	0	0	0	0	0	0	0	0	1	0	0	0	0	0	0	0	0	0	0	0	0	0	0	0	0	0	0	0	0	0	0	0	0	0	0	0	0	0
SAL_TA1413AA	SAL_EB9504AA_AS	0	0	0	0	0	0	0	0	0	1	0	0	0	0	0	0	0	0	0	0	0	0	0	0	0	0	0	0	0	0	0	0	0	0	0	0	0	0	0	0	0	0	0	0	0	0	0	0
SAL_TA1489AA	SAL_EB9689AA_AS	0	0	0	0	0	0	0	1	0	1	0	0	0	0	0	0	0	0	1	0	0	0	0	0	0	0	0	0	0	0	0	0	0	0	0	0	1	0	0	0	0	0	0	0	0	0	0	0
SAL_TA1559AA	SAL_EB9836AA_AS	0	0	0	0	0	0	0	0	0	1	0	0	0	0	0	0	0	0	0	0	0	0	0	0	0	0	0	0	0	0	0	0	0	0	0	0	0	0	0	0	0	0	0	0	0	0	0	0
SAL_CB6868AA	SAL_EC0885AA_AS	0	0	0	0	0	0	0	1	0	1	0	0	0	0	0	0	0	0	1	0	0	0	0	0	0	0	0	0	0	0	0	0	0	0	0	0	0	0	0	0	0	0	0	0	0	0	0	0
SAL_CB7591AA	SAL_EC4929AA_AS	0	0	0	0	0	0	0	0	0	1	0	0	0	0	0	0	0	0	0	0	0	0	0	0	0	0	0	0	0	0	0	0	0	0	0	0	0	0	0	0	0	0	0	0	0	0	0	0
SAL_CB7875AA	SAL_EC7633AA_AS	0	0	0	0	0	0	0	1	0	1	0	0	0	0	0	0	0	0	1	0	0	0	1	0	1	0	0	0	0	1	0	0	0	0	0	0	0	0	0	0	0	0	0	0	0	0	0	0
SAL_CB7884AA	SAL_EC7642AA_AS	0	0	0	0	0	0	0	1	0	1	0	0	0	0	0	0	0	0	1	0	0	0	1	0	0	0	0	0	0	1	0	0	0	0	0	0	0	0	0	0	0	0	0	0	0	0	0	0
SAL_CB7887AA	SAL_EC7645AA_AS	0	0	0	0	0	0	0	1	0	1	0	0	0	0	0	0	0	0	1	0	0	0	1	0	1	0	0	0	0	1	0	0	0	0	0	0	0	0	0	0	0	0	0	0	0	0	0	0
SAL_CB7892AA	SAL_EC7650AA_AS	0	0	0	0	0	0	0	1	0	1	0	0	0	0	0	0	0	0	1	0	0	0	1	0	0	0	0	0	0	1	0	0	0	0	0	0	0	0	0	0	0	0	0	0	0	0	0	0
SAL_CA9194AA	SAL_FA0321AA_AS	0	0	0	0	0	0	0	1	0	1	0	0	0	0	0	0	0	0	1	0	0	0	1	0	0	0	1	0	0	1	0	0	0	0	0	0	0	0	0	0	0	0	0	0	0	0	0	0
SAL_DA0087AA	SAL_FA0890AA_AS	0	0	0	0	0	0	0	0	0	1	0	0	0	0	0	0	0	0	0	0	0	0	0	0	0	0	0	0	0	0	0	0	0	0	0	0	0	0	0	0	0	0	0	0	0	0	0	0
SAL_DA5458AA	SAL_FA3651AA_AS	0	0	0	0	0	0	0	1	0	1	0	0	0	0	0	0	0	0	1	0	0	0	0	0	0	0	0	0	0	0	0	0	0	0	0	0	0	0	0	0	0	0	0	0	0	0	0	0
SAL_DA5953AA	SAL_FA3893AA_AS	0	0	0	0	0	0	0	0	0	1	0	0	0	0	0	1	0	0	0	0	0	0	0	0	1	0	0	0	0	0	0	0	0	0	0	0	0	0	0	0	0	0	0	0	0	0	0	0
SAL_EA1428AA	SAL_FA7094AA_AS	0	0	0	0	0	0	0	0	0	1	0	0	0	0	0	0	0	0	0	0	0	0	0	0	0	0	0	0	0	0	0	0	0	0	0	0	0	0	0	0	0	0	0	0	0	0	0	0
SAL_TA2211AA	SAL_FB0752AA_AS	0	0	0	0	0	0	0	0	0	1	0	0	0	0	0	1	0	0	0	0	0	0	1	0	1	0	0	0	0	1	0	0	0	0	0	0	0	0	0	0	0	0	0	0	0	0	0	0
SAL_TA2342AA	SAL_FB0833AA_AS	0	0	0	0	0	0	0	1	0	1	0	0	0	0	0	0	0	0	1	0	0	0	0	0	0	0	0	0	0	1	0	0	0	0	0	0	0	0	0	0	0	0	0	0	0	0	0	0
SAL_TA2271AA	SAL_FB0904AA_AS	0	0	0	0	0	0	0	1	0	1	0	0	0	0	0	0	0	0	1	0	0	0	1	0	0	0	1	0	0	1	0	0	0	0	0	0	0	0	0	0	0	0	0	0	0	0	0	0
SAL_TA2234AA	SAL_FB0942AA_AS	0	0	0	0	0	0	0	0	0	1	0	0	0	0	0	0	0	0	0	0	0	0	0	0	0	0	0	0	0	0	0	0	0	0	0	0	0	0	0	0	0	0	0	0	0	0	0	0
SAL_TA2786AA	SAL_FB0999AA_AS	0	0	0	0	0	0	0	1	0	1	0	0	0	0	0	0	0	0	1	0	0	0	0	0	0	0	0	0	0	0	0	0	0	0	0	0	0	0	0	0	0	0	0	0	0	0	0	0
SAL_TA2710AA	SAL_FB1089AA_AS	0	0	0	0	0	0	0	1	0	1	0	0	0	0	0	0	0	0	1	0	0	0	1	0	0	0	0	0	0	1	0	0	0	0	0	0	1	0	0	0	0	0	0	0	0	0	0	0
SAL_TA2918AA	SAL_FB1509AA_AS	0	0	0	0	0	0	0	1	0	1	0	0	0	0	0	0	0	0	1	0	0	0	0	0	0	0	0	0	0	0	0	0	0	0	0	0	0	0	0	0	0	0	0	0	0	0	0	0
SAL_TA3985AA	SAL_FB2371AA_AS	0	0	0	0	0	0	0	1	0	1	0	0	0	0	0	0	0	0	1	0	0	0	0	0	0	0	0	0	0	0	0	0	0	0	0	0	0	0	0	0	0	0	0	0	0	0	0	0
SAL_TA3984AA	SAL_FB2372AA_AS	0	0	0	0	0	0	0	1	0	1	0	0	0	0	0	0	0	0	1	0	0	0	0	0	0	0	0	0	0	0	0	0	0	0	0	0	0	0	0	0	0	0	0	0	0	0	0	0
SAL_TA5370AA	SAL_FB3940AA_AS	0	0	0	0	0	0	0	0	0	1	0	0	0	0	0	0	0	0	0	0	0	0	0	0	0	0	0	0	0	0	0	0	0	0	0	0	0	0	0	0	0	0	0	0	0	0	0	0
SAL_TA5364AA	SAL_FB3946AA_AS	0	0	0	0	0	0	0	1	0	1	0	0	0	0	0	0	0	0	1	0	0	0	0	0	0	0	0	0	0	0	0	0	0	0	0	0	0	0	0	0	0	0	0	0	0	0	0	0
SAL_TA5340AA	SAL_FB3970AA_AS	0	0	0	0	0	0	0	0	0	1	0	0	0	0	0	0	0	0	0	0	0	0	0	0	0	0	0	0	0	0	0	0	0	0	0	0	0	0	0	0	0	0	0	0	0	0	0	0
SAL_TA5209AA	SAL_FB4101AA_AS	0	0	0	0	0	0	0	1	0	1	0	0	0	0	0	0	0	0	1	0	0	0	0	0	0	0	0	0	0	0	0	0	0	0	0	0	0	0	0	0	0	0	0	0	0	0	0	0
SAL_TA5172AA	SAL_FB4138AA_AS	0	0	0	0	0	0	0	1	0	1	0	0	0	0	0	0	0	0	1	0	0	0	0	0	0	0	0	0	0	0	0	0	0	0	0	0	0	0	0	0	0	0	0	0	0	0	0	0
SAL_TA6206AA	SAL_FB4995AA_AS	0	0	0	0	0	0	0	1	0	1	0	0	0	0	0	0	0	0	1	0	0	0	0	0	0	0	0	0	0	0	0	0	0	0	0	0	1	0	0	0	0	0	0	0	0	0	0	0
SAL_TA6674AA	SAL_FB5719AA_AS	0	0	0	0	0	0	0	0	0	1	0	0	0	0	0	0	0	0	0	0	0	0	0	0	0	0	0	0	0	0	0	0	0	0	0	0	0	0	0	0	0	0	0	0	0	0	0	0
SAL_TA6636AA	SAL_FB5757AA_AS	0	0	0	0	0	0	0	0	0	1	0	0	0	0	0	0	0	0	0	0	0	0	0	0	0	0	0	0	0	0	0	0	0	0	0	0	0	0	0	0	0	0	0	0	0	0	0	0
SAL_TA6635AA	SAL_FB5758AA_AS	0	0	0	0	0	0	0	1	0	1	0	0	0	0	0	0	0	0	1	0	0	0	0	0	0	0	0	0	0	0	0	0	0	0	0	0	1	0	0	0	0	0	0	0	0	0	0	0
SAL_TA6568AA	SAL_FB5826AA_AS	0	0	0	0	0	0	0	0	0	1	0	0	0	0	0	0	0	0	0	0	0	0	0	0	0	0	0	0	0	0	0	0	0	0	0	0	0	0	0	0	0	0	0	0	0	0	0	0
SAL_TA6544AA	SAL_FB5850AA_AS	0	0	0	0	0	0	0	0	0	1	0	0	0	0	0	0	0	0	0	0	0	0	0	0	0	0	0	0	0	0	0	0	0	0	0	0	0	0	0	0	0	0	0	0	0	0	0	0
SAL_TA6523AA	SAL_FB5873AA_AS	0	0	0	0	0	0	0	0	0	1	0	0	0	0	0	0	0	0	0	0	0	0	0	0	0	0	0	0	0	0	0	0	0	0	0	0	0	0	0	0	0	0	0	0	0	0	0	0
SAL_TA6699AA	SAL_FB5995AA_AS	0	0	0	0	0	0	0	0	0	1	0	0	0	0	0	0	0	0	0	0	0	0	0	0	0	0	0	0	0	0	0	0	0	0	0	0	0	0	0	0	0	0	0	0	0	0	0	0
SAL_TA6952AA	SAL_FB6357AA_AS	0	0	0	0	0	0	0	0	1	1	0	0	0	0	1	0	0	0	0	1	0	0	0	0	1	0	0	0	0	0	0	0	0	0	0	0	0	0	0	0	0	0	0	0	0	0	0	0
SAL_TA7041AA	SAL_FB6478AA_AS	0	0	0	0	0	0	0	0	0	1	0	0	0	0	0	0	0	0	0	0	0	0	0	0	0	0	0	0	0	0	0	0	0	0	0	0	0	0	0	0	0	0	0	0	0	0	0	0
SAL_TA7179AA	SAL_FB6578AA_AS	0	0	0	0	0	0	0	0	0	1	0	0	0	0	0	0	0	0	0	0	0	0	0	0	0	0	0	0	0	0	0	0	0	0	0	0	0	0	0	0	0	0	0	0	0	0	0	0
SAL_TA7425AA	SAL_FB7335AA_AS	0	0	0	0	0	0	0	0	0	1	0	0	0	0	0	0	0	0	0	0	0	0	0	0	0	0	0	0	0	0	0	0	0	0	0	0	0	0	0	0	0	0	0	0	0	0	0	0
SAL_TA7692AA	SAL_FB7758AA_AS	0	0	0	0	0	0	0	0	0	1	0	0	0	0	0	0	0	1	0	0	0	0	1	0	0	0	0	0	1	1	0	0	0	1	0	0	0	0	0	0	0	1	0	0	0	0	0	0
SAL_TA7544AA	SAL_FB7925AA_AS	0	0	0	0	0	0	0	0	0	1	0	0	0	0	0	0	0	1	0	0	0	0	1	0	0	0	0	0	1	1	0	0	0	1	0	0	0	0	0	0	0	1	0	0	0	0	0	0
SAL_QA7749AA	SAL_FB9275AA_AS	0	0	0	0	0	0	0	1	0	1	0	0	0	0	0	0	0	0	1	0	0	0	1	0	0	0	0	0	0	1	0	0	0	0	0	0	0	0	0	0	0	0	0	0	0	0	0	0
SAL_QA1884AA	SAL_FB9482AA_AS	0	0	0	0	0	0	0	1	0	1	0	0	0	0	0	0	0	0	1	0	0	0	1	0	0	0	1	0	0	1	0	0	0	0	0	0	1	0	0	0	0	0	0	0	0	0	0	0
SAL_QA7773AA	SAL_FB9520AA_AS	0	0	0	0	0	0	0	1	0	1	0	0	0	0	0	0	0	0	1	0	0	0	0	0	0	0	0	0	0	0	0	0	0	0	0	0	0	0	0	0	0	0	0	0	0	0	0	0
SAL_QA8036AA	SAL_FB9641AA_AS	0	0	0	0	0	0	0	1	0	1	0	0	0	0	0	0	0	0	1	0	0	0	0	0	0	0	0	0	0	0	0	0	0	0	0	0	0	0	0	0	0	0	0	0	0	0	0	0
SAL_CB8503AA	SAL_FC0068AA_AS	0	0	0	0	0	0	0	0	0	1	0	0	0	0	0	0	0	0	0	0	0	0	0	0	0	0	0	0	0	0	0	0	0	0	0	0	0	0	0	0	0	0	0	0	0	0	0	0
SAL_CB9100AA	SAL_FC5424AA_AS	0	0	0	0	0	0	0	0	0	1	0	0	0	0	0	0	0	0	0	0	0	0	0	0	0	0	0	0	0	0	0	0	0	0	0	0	0	0	0	0	0	0	0	0	0	0	0	0
SAL_CB9073AA	SAL_FC5451AA_AS	0	0	0	0	0	0	0	0	0	1	0	0	0	0	0	0	0	0	0	0	0	0	0	0	0	0	0	0	0	0	0	0	0	0	0	0	0	0	0	0	0	0	0	0	0	0	0	0
SAL_CB9349AA	SAL_FC6899AA_AS	0	0	0	0	0	0	0	1	0	1	0	0	0	0	0	0	0	0	1	0	0	0	0	0	0	0	0	0	0	0	0	0	0	0	0	0	0	0	0	0	0	0	0	0	0	0	0	0
SAL_TA8426AA	SAL_GB1250AA_AS	0	0	0	0	0	0	0	0	0	1	0	0	0	0	0	0	0	0	0	0	0	0	0	0	0	0	0	0	0	0	0	0	0	0	0	0	0	0	0	0	0	0	0	0	0	0	0	0
SAL_TA8345AA	SAL_GB1338AA_AS	0	0	0	0	0	0	0	1	0	1	0	0	0	0	0	0	0	0	1	0	0	0	0	0	0	0	0	0	0	0	0	0	0	0	0	0	1	0	0	0	0	0	0	0	0	0	0	0
SAL_TA8322AA	SAL_GB1381AA_AS	0	0	0	0	0	0	0	1	0	1	0	0	0	0	0	0	0	0	1	0	0	0	0	0	0	0	0	0	0	0	0	0	0	0	0	0	0	0	0	0	0	0	0	0	0	0	0	0
SAL_TA8312AA	SAL_GB1391AA_AS	0	0	0	0	0	0	0	1	0	1	0	0	0	0	0	0	0	0	1	0	0	0	0	0	0	0	0	0	0	0	0	0	0	0	0	0	0	0	0	0	0	0	0	0	0	0	0	0
SAL_TA8295AA	SAL_GB1408AA_AS	0	0	0	0	0	0	0	0	0	1	0	0	0	0	0	0	0	0	0	0	0	0	0	0	0	0	0	0	0	0	0	0	0	0	0	0	0	0	0	0	0	0	0	0	0	0	0	0
SAL_TA8240AA	SAL_GB1463AA_AS	0	0	0	0	0	0	0	0	0	1	0	0	0	0	0	0	0	0	0	0	0	0	0	0	0	0	0	0	0	0	0	0	0	0	0	0	0	0	0	0	0	0	0	0	0	0	0	0
SAL_TA8823AA	SAL_GB1955AA_AS	0	0	0	0	0	0	0	0	0	1	0	0	0	0	0	0	0	0	0	0	0	0	0	0	0	0	0	0	0	0	0	0	0	0	0	0	0	0	0	0	0	0	0	0	0	0	0	0
SAL_TA9743AA	SAL_GB5430AA_AS	0	0	0	0	0	0	0	1	0	1	0	0	0	0	0	0	0	0	1	0	0	0	1	0	0	0	1	0	0	1	0	0	0	0	0	0	1	0	0	0	0	0	0	0	0	0	0	0
SAL_TA9788AA	SAL_GB5560AA_AS	0	0	0	0	0	0	0	0	0	1	0	0	0	0	0	0	0	0	0	0	0	0	0	0	0	0	0	0	0	0	0	0	0	0	0	0	0	0	0	0	0	0	0	0	0	0	0	0
SAL_TA9960AA	SAL_GB5803AA_AS	0	0	0	0	0	0	0	1	0	1	0	0	0	0	0	0	0	0	1	0	0	0	1	0	0	0	0	0	0	1	0	0	0	0	0	0	0	0	0	0	0	0	0	0	0	0	0	0
SAL_CB9801AA	SAL_GC9097AA_AS	1	0	0	0	0	0	1	0	0	1	0	0	0	0	0	0	0	0	1	0	1	0	1	0	0	1	0	0	0	1	0	0	0	0	0	0	0	0	0	0	0	0	0	0	0	0	0	0
SAL_EA2448AA	SAL_HA7137AA_AS	0	0	0	0	0	0	0	0	0	1	0	0	0	0	0	0	0	0	0	0	0	0	0	0	0	0	0	0	0	0	0	0	0	0	0	0	0	0	0	0	0	0	0	0	0	0	0	0
SAL_EA2432AA	SAL_HA7170AA_AS	0	0	0	0	0	0	0	0	0	1	0	0	0	0	0	0	0	0	0	0	0	0	0	0	0	0	0	0	0	0	0	0	0	0	0	0	0	0	0	0	0	0	0	0	0	0	0	0
SAL_EA2437AA	SAL_HA7260AA_AS	0	0	0	0	0	0	0	0	0	1	0	0	0	0	0	0	0	0	0	0	0	0	0	0	0	0	0	0	0	0	0	0	0	0	0	0	0	0	0	0	0	0	0	0	0	0	0	0
SAL_UA2737AA	SAL_HB1761AA_AS	0	0	0	0	0	0	0	1	0	1	0	0	0	0	0	0	0	0	1	0	0	0	0	0	0	0	0	0	0	0	0	0	0	0	0	0	0	0	0	0	0	0	0	0	0	0	0	0
SAL_UA2882AA	SAL_HB1878AA_AS	0	0	0	0	0	0	0	1	0	1	0	0	0	0	0	0	0	0	1	0	0	0	0	0	0	0	0	0	0	0	0	0	0	0	0	0	0	0	0	0	0	0	0	0	0	0	0	0
SAL_UA2858AA	SAL_HB1902AA_AS	0	0	0	0	0	0	0	1	0	1	0	0	0	0	0	0	0	0	1	0	0	0	0	0	0	0	0	0	0	0	0	0	0	0	0	0	0	0	0	0	0	0	0	0	0	0	0	0
SAL_UA3048AA	SAL_HB2347AA_AS	0	0	0	0	0	0	0	1	0	1	0	0	0	0	0	0	0	0	1	0	0	0	0	0	0	0	0	0	0	0	0	0	0	0	0	0	0	0	0	0	0	0	0	0	0	0	0	0
SAL_UA3046AA	SAL_HB2349AA_AS	0	0	0	0	0	0	0	1	0	1	0	0	0	0	0	0	0	0	1	0	0	0	0	0	0	0	0	0	0	0	0	0	0	0	0	0	0	0	0	0	0	0	0	0	0	0	0	0
SAL_UA3039AA	SAL_HB2356AA_AS	0	0	0	0	0	0	0	1	0	1	0	0	0	0	0	0	0	0	1	0	0	0	0	0	0	0	0	0	0	0	0	0	0	0	0	0	0	0	0	0	0	0	0	0	0	0	0	0
SAL_UA3723AA	SAL_HB3948AA_AS	0	0	0	0	0	0	0	1	0	1	0	0	0	0	0	0	0	0	1	0	0	0	0	0	0	0	0	0	0	0	0	0	0	0	0	0	0	0	0	0	0	0	0	0	0	0	0	0
SAL_UA3714AA	SAL_HB3957AA_AS	0	0	0	0	0	0	1	0	0	1	0	0	0	0	0	0	0	0	1	0	1	0	0	0	0	0	0	0	0	0	0	0	0	0	0	0	0	0	0	0	0	0	0	0	0	0	0	0
SAL_UA5042AA	SAL_HB4704AA_AS	0	0	0	0	0	0	0	1	0	1	0	0	0	0	0	0	0	0	1	0	0	0	0	0	0	0	0	0	0	0	0	0	0	0	0	0	0	0	0	0	0	0	0	0	0	0	0	0
SAL_UA5242AA	SAL_HB4780AA_AS	0	0	0	0	0	0	0	1	0	1	0	0	0	0	0	0	0	0	1	0	0	0	0	0	0	0	0	0	0	0	0	0	0	0	0	0	0	0	0	0	0	0	0	0	0	0	0	0
SAL_UA5309AA	SAL_HB5265AA_AS	0	0	0	0	0	0	0	0	1	1	0	0	0	0	0	0	0	0	0	0	0	0	0	0	0	0	0	0	0	0	0	0	0	0	0	0	0	0	0	0	0	0	0	0	0	0	0	0
SAL_UA5438AA	SAL_HB5411AA_AS	0	0	0	0	0	0	0	1	0	1	0	0	0	0	0	0	0	0	1	0	0	0	1	0	0	0	0	0	0	1	0	0	0	0	0	0	0	0	0	0	0	0	0	0	0	0	0	0
SAL_UA5600AA	SAL_HB5663AA_AS	0	0	0	0	0	0	0	1	0	1	0	0	0	0	0	0	0	0	1	0	0	0	0	0	0	0	0	0	0	0	0	0	0	0	0	0	0	0	0	0	0	0	0	0	0	0	0	0
SAL_UA5921AA	SAL_HB6464AA_AS	0	0	0	0	0	0	0	0	0	1	0	0	0	0	0	0	0	0	0	0	0	0	0	0	0	0	0	0	0	0	0	0	0	0	0	0	0	0	0	0	0	0	0	0	0	0	0	0
SAL_UA6201AA	SAL_HB7325AA_AS	0	0	0	0	0	0	0	1	0	1	0	0	0	0	0	0	0	0	1	0	0	0	0	0	0	0	0	0	0	0	0	0	0	0	0	0	0	0	0	0	0	0	0	0	0	0	0	0
SAL_UA6174AA	SAL_HB7352AA_AS	0	0	0	0	0	0	0	0	0	1	0	0	0	0	0	0	0	0	0	0	0	0	0	0	0	0	0	0	0	0	0	0	0	0	0	0	0	0	0	0	0	0	0	0	0	0	0	0
SAL_UA6318AA	SAL_HB8005AA_AS	0	0	0	0	0	0	0	0	1	1	0	0	0	0	0	0	0	0	0	0	0	0	0	0	0	0	0	0	0	0	0	0	0	0	0	0	0	0	0	0	0	0	0	0	0	0	0	0
SAL_UA6353AA	SAL_HB8247AA_AS	0	0	0	0	0	0	0	1	0	1	0	0	0	0	0	0	0	0	1	0	0	0	0	0	0	0	0	0	0	0	0	0	0	0	0	0	0	0	0	0	0	0	0	0	0	0	0	0
SAL_UA6578AA	SAL_HB8550AA_AS	0	0	0	0	0	0	0	1	0	1	0	0	0	0	0	0	0	0	1	0	0	0	0	0	0	0	0	0	0	0	0	0	0	0	0	0	0	0	0	0	0	0	0	0	0	0	0	0
SAL_UA6574AA	SAL_HB8554AA_AS	0	0	0	0	0	0	0	1	0	1	0	0	0	0	0	0	0	0	1	0	0	0	0	0	0	0	0	0	0	0	0	0	0	0	0	0	0	0	0	0	0	0	0	0	0	0	0	0
SAL_UA6571AA	SAL_HB8557AA_AS	0	0	0	0	0	0	0	1	0	1	0	0	0	0	0	0	0	0	1	0	0	0	0	0	0	0	0	0	0	0	0	0	0	0	0	0	0	0	0	0	0	0	0	0	0	0	0	0
SAL_UA6569AA	SAL_HB8559AA_AS	0	0	0	0	0	0	0	1	0	1	0	0	0	0	0	0	0	0	1	0	0	0	0	0	0	0	0	0	0	0	0	0	0	0	0	0	0	0	0	0	0	0	0	0	0	0	0	0
SAL_UA6568AA	SAL_HB8560AA_AS	0	0	0	0	0	0	0	1	0	1	0	0	0	0	0	0	0	0	1	0	0	0	0	0	0	0	0	0	0	0	0	0	0	0	0	0	0	0	0	0	0	0	0	0	0	0	0	0
SAL_UA6563AA	SAL_HB8565AA_AS	0	0	0	0	0	0	0	1	0	1	0	0	0	0	0	0	0	0	1	0	0	0	0	0	0	0	0	0	0	0	0	0	0	0	0	0	0	0	0	0	0	0	0	0	0	0	0	0
SAL_UA6559AA	SAL_HB8569AA_AS	0	0	0	0	0	0	0	0	0	1	0	0	0	0	0	0	0	0	0	0	0	0	0	0	0	0	0	0	0	0	0	0	0	0	0	0	0	0	0	0	0	0	0	0	0	0	0	0
SAL_UA6939AA	SAL_HB9854AA_AS	0	0	0	0	0	0	0	1	0	1	0	0	0	0	0	0	0	0	1	0	0	0	1	0	0	0	0	0	0	1	0	0	0	0	0	0	0	0	0	0	0	0	0	0	0	0	0	0
SAL_CB9813AA	SAL_HC0476AA_AS	0	0	0	0	0	0	0	1	0	1	0	0	0	0	0	0	0	0	1	0	0	0	0	0	0	0	0	0	0	0	0	0	0	0	0	0	0	0	0	0	0	0	0	0	0	0	0	0
SAL_DB0212AA	SAL_HC1172AA_AS	0	0	0	0	0	0	0	1	0	1	0	0	0	0	0	0	0	0	1	0	0	0	0	0	0	0	0	0	0	0	0	0	0	0	0	0	0	0	0	0	0	0	0	0	0	0	0	0
SAL_DB1139AA	SAL_HC3945AA_AS	0	0	0	0	0	0	0	0	0	1	0	0	0	0	0	0	0	0	1	0	0	0	0	0	0	0	0	0	0	0	0	0	0	0	0	0	0	0	0	0	0	0	0	0	0	0	0	0
SAL_DB0833AA	SAL_HC4182AA_AS	0	0	0	0	0	0	0	0	0	1	0	0	0	0	0	0	0	0	0	0	0	0	0	0	0	0	0	0	0	0	0	0	0	0	0	0	0	0	0	0	0	0	0	0	0	0	0	0
SAL_DB2380AA	SAL_HC6834AA_AS	0	0	0	0	0	0	0	0	0	1	0	0	0	0	0	0	0	0	0	0	0	0	0	0	0	0	0	0	0	0	0	0	0	0	0	0	0	0	0	0	0	0	0	0	0	0	0	0
SAL_DB3589AA	SAL_HC7812AA_AS	0	0	0	0	0	0	0	1	0	1	0	0	0	0	0	0	0	0	1	0	0	0	0	0	0	0	0	0	0	1	0	0	0	0	0	0	0	0	0	0	0	0	0	0	0	0	0	0
SAL_DB3360AA	SAL_HC8096AA_AS	0	0	0	0	0	0	0	0	0	1	0	0	0	0	0	0	0	0	0	0	0	0	0	0	0	0	0	0	0	0	0	0	0	0	1	0	0	0	0	0	0	0	0	0	0	0	0	0
SAL_DB4316AA	SAL_HC9961AA_AS	0	0	0	0	0	0	0	0	0	1	0	0	0	0	0	0	0	0	0	0	0	0	0	0	0	0	0	0	0	0	0	0	0	0	0	0	0	0	0	0	0	0	0	0	0	0	0	0
SAL_EA2441AA	SAL_IA1745AA_AS	0	0	0	0	0	0	0	0	0	1	0	0	0	0	0	0	0	0	0	0	0	0	0	0	0	0	0	0	0	0	0	0	0	0	0	0	0	0	0	0	0	0	0	0	0	0	0	0
SAL_EA2438AA	SAL_IA1878AA_AS	0	0	0	0	0	0	0	0	0	1	0	0	0	0	0	0	0	0	0	0	0	0	0	0	0	0	0	0	0	0	0	0	0	0	0	0	0	0	0	0	0	0	0	0	0	0	0	0
SAL_EA2447AA	SAL_IA2581AA_AS	0	0	0	0	0	0	0	0	0	1	0	0	0	0	0	0	0	0	0	0	0	0	0	0	0	0	0	0	0	0	0	0	0	0	0	0	0	0	0	0	0	0	0	0	0	0	0	0
SAL_EA2439AA	SAL_IA2586AA_AS	0	0	0	0	0	0	0	0	0	1	0	0	0	0	0	0	0	0	0	0	0	0	0	0	0	0	0	0	0	0	0	0	0	0	0	0	0	0	0	0	0	0	0	0	0	0	0	0
SAL_EA2434AA	SAL_IA2745AA_AS	0	0	0	0	0	0	0	0	0	1	0	0	0	0	0	0	0	0	0	0	0	0	0	0	0	0	0	0	0	0	0	0	0	0	0	0	0	0	0	0	0	0	0	0	0	0	0	0
SAL_EA2799AA	SAL_IA3196AA_AS	0	0	0	0	0	0	0	0	0	1	0	0	0	0	0	0	0	0	0	0	0	0	0	0	0	0	0	0	0	0	0	0	0	0	0	0	0	0	0	0	0	0	0	0	0	0	0	0
SAL_EA2433AA	SAL_IA3630AA_AS	0	0	0	0	0	0	0	0	0	1	0	0	0	0	0	0	0	0	0	0	0	0	0	0	0	0	0	0	0	0	0	0	0	0	0	0	0	0	0	0	0	0	0	0	0	0	0	0
SAL_EA2435AA	SAL_IA3631AA_AS	0	0	0	0	0	0	0	0	0	1	0	0	0	0	0	0	0	0	0	0	0	0	0	0	0	0	0	0	0	0	0	0	0	0	0	0	0	0	0	0	0	0	0	0	0	0	0	0
SAL_EA2440AA	SAL_IA3633AA_AS	0	0	0	0	0	0	0	0	0	1	0	0	0	0	0	0	0	0	0	0	0	0	0	0	0	0	0	0	0	0	0	0	0	0	0	0	0	0	0	0	0	0	0	0	0	0	0	0
SAL_EA2442AA	SAL_IA3634AA_AS	0	0	0	0	0	0	0	0	0	1	0	0	0	0	0	0	0	0	0	0	0	0	0	0	0	0	0	0	0	0	0	0	0	0	0	0	0	0	0	0	0	0	0	0	0	0	0	0
SAL_EA2443AA	SAL_IA3635AA_AS	0	0	0	0	0	0	0	0	0	1	0	0	0	0	0	0	0	0	0	0	0	0	0	0	0	0	0	0	0	0	0	0	0	0	0	0	0	0	0	0	0	0	0	0	0	0	0	0
SAL_EA2449AA	SAL_IA3636AA_AS	0	0	0	0	0	0	0	0	0	1	0	0	0	0	0	0	0	0	0	0	0	0	0	0	0	0	0	0	0	0	0	0	0	0	0	0	0	0	0	0	0	0	0	0	0	0	0	0
SAL_EA2798AA	SAL_IA3705AA_AS	0	0	0	0	0	0	0	0	0	1	0	0	0	0	0	0	0	0	0	0	0	0	0	0	0	0	0	0	0	0	0	0	0	0	0	0	0	0	0	0	0	0	0	0	0	0	0	0
SAL_EA3570AA	SAL_IA4699AA_AS	0	0	0	0	0	0	0	0	0	1	0	0	0	0	0	0	0	0	0	0	0	0	0	0	0	0	0	0	0	0	0	0	0	0	0	0	0	0	0	0	0	0	0	0	0	0	0	0
SAL_EA3975AA	SAL_IA4881AA_AS	0	0	0	0	0	0	0	1	0	1	0	0	0	0	0	0	0	0	1	0	0	0	1	0	0	0	1	0	0	1	0	0	0	0	0	0	0	0	0	0	0	0	0	0	0	0	0	0
SAL_EA3974AA	SAL_IA4882AA_AS	0	0	0	0	0	0	0	1	0	1	0	0	0	0	0	0	0	0	1	0	0	0	1	0	0	0	1	0	0	1	0	0	0	0	0	0	0	0	0	0	0	0	0	0	0	0	0	0
SAL_EA3968AA	SAL_IA4888AA_AS	1	0	0	0	0	0	1	0	0	1	0	0	0	0	0	0	0	0	1	0	1	0	0	0	0	1	0	0	0	1	0	0	0	0	0	0	0	0	0	0	0	0	0	0	0	0	0	0
SAL_EA3984AA	SAL_IA4974AA_AS	0	0	0	0	0	0	0	0	0	1	0	0	0	0	0	0	0	0	0	0	0	0	0	0	0	0	0	0	0	0	0	0	0	0	0	0	0	0	0	0	0	0	0	0	0	0	0	0
SAL_EA3985AA	SAL_IA4975AA_AS	0	0	0	0	0	0	0	0	0	1	0	0	0	0	0	0	0	0	0	0	0	0	0	0	0	0	0	0	0	0	0	0	0	0	0	0	0	0	0	0	0	0	0	0	0	0	0	0
SAL_EA3986AA	SAL_IA4976AA_AS	0	0	0	0	0	0	0	0	0	1	0	0	0	0	0	0	0	0	0	0	0	0	0	0	0	0	0	0	0	0	0	0	0	0	0	0	0	0	0	0	0	0	0	0	0	0	0	0
SAL_EA3987AA	SAL_IA4977AA_AS	0	0	0	0	0	0	0	0	0	1	0	0	0	0	0	0	0	0	0	0	0	0	0	0	0	0	0	0	0	0	0	0	0	0	0	0	0	0	0	0	0	0	0	0	0	0	0	0
SAL_EA3990AA	SAL_IA4980AA_AS	0	0	0	0	0	0	0	0	0	1	0	0	0	0	0	0	0	0	0	0	0	0	0	0	0	0	0	0	0	0	0	0	0	0	0	0	0	0	0	0	0	0	0	0	0	0	0	0
SAL_BA5967AA	SAL_IA6443AA_AS	0	0	0	0	0	0	0	0	0	1	0	0	0	0	0	0	0	0	0	0	0	0	1	0	1	0	0	0	0	1	0	0	0	0	0	0	0	0	0	0	0	0	0	0	0	0	0	0
SAL_BA8912AA	SAL_IA7852AA_AS	0	0	0	0	0	0	0	1	0	1	0	0	0	0	0	1	0	0	1	0	0	0	0	0	0	0	0	0	0	0	0	0	0	0	0	0	0	0	0	0	0	0	0	0	0	0	0	0
SAL_BA9497AA	SAL_IA7955AA_AS	0	0	0	0	0	0	0	1	0	1	0	0	0	0	0	0	0	0	1	0	0	0	0	0	0	0	0	0	0	0	0	0	0	0	0	0	0	0	0	0	0	0	0	0	0	0	0	0
SAL_CA1272AA	SAL_IA8524AA_AS	0	0	0	0	0	0	0	0	0	1	0	0	0	0	0	0	0	0	1	0	0	0	0	0	0	0	0	0	0	0	0	0	0	0	0	0	0	0	0	0	0	0	0	0	0	0	0	0
SAL_CA2283AA	SAL_IA8703AA_AS	0	0	0	0	0	0	0	0	0	1	0	0	0	0	0	0	0	0	0	0	0	0	0	0	0	0	0	0	0	0	0	0	0	0	0	0	0	0	0	0	0	0	0	0	0	0	0	0
SAL_CA3254AA	SAL_IA8954AA_AS	0	0	0	0	0	0	0	0	0	1	0	0	0	0	0	0	0	0	0	0	0	0	0	0	0	0	0	0	0	0	0	0	0	0	0	0	0	0	0	0	0	0	0	0	0	0	0	0
SAL_CA3565AA	SAL_IA9038AA_AS	0	0	0	0	0	0	0	1	0	1	0	0	0	0	0	0	0	0	1	0	0	0	0	0	0	0	0	0	0	0	0	0	0	0	0	0	0	0	0	0	0	0	0	0	0	0	0	0
SAL_CA3704AA	SAL_IA9076AA_AS	0	0	0	0	0	0	0	1	0	1	0	0	0	0	0	0	0	0	1	0	0	0	1	0	0	0	0	0	0	1	0	0	0	0	0	0	1	0	0	0	0	0	0	0	0	0	0	0
SAL_CA3924AA	SAL_IA9145AA_AS	0	0	0	0	0	0	0	0	0	1	0	0	0	0	0	0	0	0	1	0	0	0	0	0	0	0	0	0	0	0	0	0	0	0	0	0	0	0	0	0	0	0	0	0	0	0	0	0
SAL_CA4011AA	SAL_IA9167AA_AS	0	0	0	0	0	0	0	0	0	1	0	0	0	0	0	0	0	0	0	0	0	0	1	0	0	0	0	0	0	1	0	0	0	0	0	0	0	0	0	0	0	0	0	0	0	0	0	0
SAL_CA4093AA	SAL_IA9188AA_AS	0	0	0	0	0	0	0	0	0	1	0	0	0	0	0	0	0	0	1	0	0	0	0	0	0	0	0	0	0	0	0	0	0	0	0	0	0	0	0	0	0	0	0	0	0	0	0	0
SAL_UA7889AA	SAL_IB1309AA_AS	0	0	0	0	0	0	0	1	0	1	0	0	0	0	0	0	0	0	1	0	0	0	0	0	0	0	0	0	0	0	0	0	0	0	0	0	0	0	0	0	0	0	0	0	0	0	0	0
SAL_UA7866AA	SAL_IB1332AA_AS	0	0	0	0	0	0	0	1	0	1	0	0	0	0	0	0	0	0	1	0	0	0	0	0	0	0	0	0	0	0	0	0	0	0	0	0	0	0	0	0	0	0	0	0	0	0	0	0
SAL_UA7474AA	SAL_IB1727AA_AS	0	0	0	0	0	0	0	1	0	1	0	0	0	0	0	0	0	0	1	0	0	0	0	0	0	0	0	0	0	0	0	0	0	0	0	0	0	0	0	0	0	0	0	0	0	0	0	0
SAL_UA7431AA	SAL_IB1770AA_AS	0	0	0	0	0	0	0	1	0	1	0	0	0	0	0	0	0	0	1	0	0	0	0	0	0	0	0	0	0	0	0	0	0	0	0	0	0	0	0	0	0	0	0	0	0	0	0	0
SAL_UA7404AA	SAL_IB1797AA_AS	0	0	0	0	0	0	0	1	0	1	0	0	0	0	0	0	0	0	1	0	0	0	0	0	0	0	0	0	0	0	0	0	0	0	0	0	0	0	0	0	0	0	0	0	0	0	0	0
SAL_UA7399AA	SAL_IB1802AA_AS	0	0	0	0	0	0	0	0	0	1	0	0	0	0	0	0	0	0	0	0	0	0	0	0	0	0	0	0	0	0	0	0	0	0	0	0	0	0	0	0	0	0	0	0	0	0	0	0
SAL_UA8316AA	SAL_IB2994AA_AS	0	0	0	0	0	0	0	1	0	1	0	0	0	0	0	0	0	0	1	0	0	0	1	0	0	0	0	0	0	1	0	0	0	0	0	0	0	0	0	0	0	0	0	0	0	0	0	0
SAL_UA8681AA	SAL_IB3174AA_AS	0	0	0	0	1	0	0	0	0	1	0	0	0	0	0	0	0	0	0	0	1	0	0	0	0	0	0	0	0	0	0	0	0	0	0	0	0	0	0	0	1	0	0	0	0	0	0	0
SAL_UA9583AA	SAL_IB4979AA_AS	0	0	0	0	0	0	0	1	0	1	0	0	0	0	0	0	0	0	1	0	0	0	0	0	0	0	0	1	0	0	0	0	0	0	0	0	0	0	0	0	0	0	0	0	0	0	0	0
SAL_VA0065AA	SAL_IB5650AA_AS	0	0	0	0	0	0	0	1	0	1	0	0	0	0	0	0	0	0	1	0	0	0	0	0	0	0	0	0	0	0	0	0	0	0	0	0	0	0	0	0	0	0	0	0	0	0	0	0
SAL_UA9988AA	SAL_IB5727AA_AS	0	0	0	0	0	0	0	0	0	1	0	0	0	0	0	0	0	0	0	0	0	0	0	0	0	0	0	0	0	0	0	0	0	0	0	0	0	0	0	0	0	0	0	0	0	0	0	0
SAL_UA9939AA	SAL_IB5776AA_AS	0	0	0	0	0	0	0	1	0	1	0	0	0	0	0	0	0	0	1	0	0	0	0	0	0	0	0	0	0	1	0	0	0	0	0	0	0	0	0	0	0	0	0	0	0	0	0	0
SAL_UA9933AA	SAL_IB5782AA_AS	0	0	0	0	0	0	0	1	0	1	0	0	0	0	0	0	0	0	1	0	0	0	0	0	0	0	0	0	0	0	0	0	0	0	0	0	0	0	0	0	0	0	0	0	0	0	0	0
SAL_VA0459AA	SAL_IB6639AA_AS	0	0	0	0	0	0	0	1	0	1	0	0	0	0	0	0	0	0	1	0	0	0	0	0	0	0	0	0	0	0	0	0	0	0	0	0	0	0	0	0	0	0	0	0	0	0	0	0
SAL_VA0424AA	SAL_IB6674AA_AS	0	0	0	0	0	0	0	1	0	1	0	0	0	0	0	0	0	0	1	0	0	0	0	0	0	0	0	0	0	0	0	0	0	0	0	0	0	0	0	0	0	0	0	0	0	0	0	0
SAL_VA0399AA	SAL_IB6699AA_AS	0	0	0	0	0	0	0	0	1	1	0	0	0	0	0	0	0	0	0	0	0	0	0	0	0	0	0	0	0	0	0	0	0	0	0	0	0	0	0	0	0	0	0	0	0	0	0	0
SAL_VA0389AA	SAL_IB6709AA_AS	0	0	0	0	0	0	0	1	0	1	0	0	0	0	0	0	0	0	1	0	0	0	0	0	0	0	0	0	0	0	0	0	0	0	0	0	0	0	0	0	0	0	0	0	0	0	0	0
SAL_VA0373AA	SAL_IB6725AA_AS	0	0	0	0	0	0	0	1	0	1	0	0	0	0	0	0	0	0	1	0	0	0	0	0	0	0	0	0	0	0	0	0	0	0	0	0	0	0	0	0	0	0	0	0	0	0	0	0
SAL_VA0354AA	SAL_IB6744AA_AS	0	0	0	0	0	0	0	1	0	1	0	0	0	0	0	0	0	0	1	0	0	0	0	0	0	0	0	0	0	1	0	0	0	0	0	0	0	0	0	0	0	0	0	0	0	0	0	0
SAL_VA0350AA	SAL_IB6748AA_AS	0	0	0	0	0	0	0	1	0	1	0	0	0	0	0	0	0	0	1	0	0	0	0	0	0	0	0	0	0	0	0	0	0	0	0	0	0	0	0	0	0	0	0	0	0	0	0	0
SAL_VA0282AA	SAL_IB6816AA_AS	0	0	0	0	0	0	0	1	0	1	0	0	0	0	0	0	0	0	1	0	0	0	0	0	0	0	0	0	0	0	0	0	0	0	0	0	0	0	0	0	0	0	0	0	0	0	0	0
SAL_VA0811AA	SAL_IB7219AA_AS	0	0	0	0	0	0	0	1	0	1	0	0	0	0	0	0	0	0	1	0	0	0	0	0	0	0	0	0	0	0	0	0	0	0	0	0	0	0	0	0	0	0	0	0	0	0	0	0
SAL_VA0777AA	SAL_IB7253AA_AS	0	0	0	0	0	0	0	1	0	1	0	0	0	0	0	0	0	0	1	0	0	0	0	0	0	0	0	0	0	0	0	0	0	0	0	0	0	0	0	0	0	0	0	0	0	0	0	0
SAL_VA0986AA	SAL_IB7645AA_AS	0	0	0	0	0	0	0	1	0	1	0	0	0	0	0	0	0	0	1	0	0	0	0	0	0	0	0	0	0	0	0	0	0	0	0	0	0	0	0	0	0	0	0	0	0	0	0	0
SAL_VA0982AA	SAL_IB7649AA_AS	0	0	0	0	0	0	0	0	0	1	0	0	0	0	0	0	0	0	1	0	0	0	0	0	0	0	0	0	0	0	0	0	0	0	0	0	0	0	0	0	0	0	0	0	0	0	0	0
SAL_VA1397AA	SAL_IB7938AA_AS	0	0	0	0	0	0	0	0	0	1	0	0	0	0	0	0	0	0	0	0	0	0	0	0	0	0	0	0	0	0	0	0	0	0	0	0	0	0	0	0	0	0	0	0	0	0	0	0
SAL_VA1365AA	SAL_IB7970AA_AS	0	0	0	0	0	0	0	1	0	1	0	0	0	0	0	0	0	0	1	0	0	0	0	0	0	0	0	0	0	0	0	0	0	0	0	0	0	0	0	0	0	0	0	0	0	0	0	0
SAL_VA1543AA	SAL_IB8555AA_AS	0	0	0	0	0	0	1	0	0	1	0	0	0	0	0	0	0	0	1	0	1	0	0	0	0	0	0	0	0	0	0	0	0	0	0	0	0	0	0	0	0	0	0	0	0	0	0	0
SAL_VA1539AA	SAL_IB8559AA_AS	0	0	0	0	0	0	1	0	0	1	0	0	0	0	0	0	0	0	0	0	0	0	0	0	0	0	0	0	0	0	0	0	0	0	0	0	0	0	0	0	0	0	0	0	0	0	0	0
SAL_VA1638AA	SAL_IB8820AA_AS	0	0	0	0	0	0	0	0	0	1	0	0	0	0	0	0	0	0	0	0	0	0	0	0	0	0	0	0	0	0	0	0	0	0	0	0	0	0	0	0	0	0	0	0	1	0	0	0
SAL_VA2046AA	SAL_IB9351AA_AS	0	0	0	0	0	0	0	0	0	1	0	0	0	0	0	0	0	0	0	0	0	0	0	0	0	0	0	0	0	0	0	0	0	0	0	0	1	0	0	0	0	0	0	0	0	0	0	0
SAL_VA2041AA	SAL_IB9356AA_AS	0	0	0	0	0	0	0	1	0	1	0	0	0	0	0	0	0	0	1	0	0	0	0	0	0	0	0	0	0	1	0	0	0	0	0	0	0	0	0	0	0	0	0	0	0	0	0	0
SAL_VA1992AA	SAL_IB9413AA_AS	0	0	0	0	0	0	0	1	0	1	0	0	0	0	0	0	0	0	1	0	0	0	1	0	0	0	0	0	0	1	0	0	0	0	0	0	0	0	0	0	0	0	0	0	0	0	0	0
SAL_VA1957AA	SAL_IB9448AA_AS	0	0	0	0	0	0	0	0	0	1	0	0	0	0	0	0	0	0	0	0	0	0	1	0	1	0	0	0	0	1	0	0	0	0	0	0	0	0	0	0	0	0	0	0	0	0	0	0
SAL_VA1936AA	SAL_IB9469AA_AS	0	0	0	0	0	0	0	1	0	1	0	0	0	0	0	0	0	0	1	0	0	0	0	0	0	0	0	0	0	1	0	0	0	0	0	0	0	0	0	0	0	0	0	0	0	0	0	0
SAL_VA1874AA	SAL_IB9546AA_AS	0	0	0	0	0	0	0	1	0	1	0	0	0	0	0	0	0	0	1	0	0	0	1	0	0	0	1	0	0	1	0	0	0	0	0	0	1	0	0	0	0	0	0	0	0	0	0	0
SAL_VA1853AA	SAL_IB9575AA_AS	0	0	0	0	0	0	0	1	0	1	0	0	0	0	0	0	0	0	1	0	0	0	1	0	0	0	0	0	0	1	0	0	0	0	0	0	0	0	0	0	0	0	0	0	0	0	0	0
SAL_VA2571AA	SAL_IB9881AA_AS	0	0	0	0	0	0	0	1	0	1	0	0	0	0	0	0	0	0	1	0	0	0	0	0	0	0	0	0	0	0	0	0	0	0	0	0	0	0	0	0	0	0	0	0	0	0	0	0
SAL_VA2484AA	SAL_IB9968AA_AS	0	0	0	0	0	0	0	1	0	1	0	0	0	0	0	0	0	0	1	0	0	0	0	0	0	0	0	0	0	0	0	0	0	0	0	0	0	0	0	0	0	0	0	0	0	0	0	0
SAL_DB4490AA	SAL_IC1177AA_AS	0	0	0	0	0	0	0	1	0	1	0	0	0	0	0	0	0	0	1	0	0	0	1	0	0	0	1	0	0	1	0	0	0	0	0	0	1	0	0	0	0	0	0	0	0	0	0	0
SAL_DB4489AA	SAL_IC1178AA_AS	0	0	0	0	0	0	0	1	0	1	0	0	0	0	0	0	0	0	1	0	0	0	1	0	0	0	1	0	0	1	0	0	0	0	0	0	1	0	0	0	0	0	0	0	0	0	0	0
SAL_DB4476AA	SAL_IC1191AA_AS	0	0	0	0	0	0	0	0	0	1	0	0	0	0	0	0	0	0	0	0	0	0	0	0	0	0	0	0	0	0	0	0	0	0	0	0	0	0	0	0	0	0	0	0	0	0	0	0
SAL_DB6013AA	SAL_IC2611AA_AS	0	1	1	0	0	1	0	0	0	1	0	0	0	0	0	0	0	0	0	0	0	1	0	0	1	0	0	0	0	1	0	0	0	0	0	0	0	0	0	0	0	0	0	0	0	0	0	0
SAL_DB5974AA	SAL_IC2661AA_AS	0	0	0	0	0	0	0	0	0	1	0	0	0	0	0	0	0	0	1	0	0	0	0	0	0	0	0	0	0	0	0	0	0	0	0	0	0	0	0	0	0	0	0	0	0	0	0	0
SAL_DB5972AA	SAL_IC2663AA_AS	0	0	0	0	0	0	0	0	0	1	0	0	0	0	0	0	0	0	1	0	0	0	0	0	0	0	0	0	0	0	0	0	0	0	0	0	0	0	0	0	0	0	0	0	0	0	0	0
SAL_DB5970AA	SAL_IC2665AA_AS	0	0	0	0	0	0	0	0	0	1	0	0	0	0	0	0	0	0	1	0	0	0	0	0	0	0	0	0	0	0	0	0	0	0	0	0	0	0	0	0	0	0	0	0	0	0	0	0
SAL_DB5961AA	SAL_IC2674AA_AS	0	0	0	0	0	0	0	0	0	1	0	0	0	0	0	0	0	0	1	0	0	0	0	0	0	0	0	0	0	0	0	0	0	0	0	0	0	0	0	0	0	0	0	0	0	0	0	0
SAL_DB6685AA	SAL_IC4007AA_AS	0	0	0	0	0	0	0	1	0	1	0	0	0	0	0	0	0	0	1	0	0	0	1	0	0	0	1	0	0	1	0	0	0	0	0	0	1	0	0	0	0	0	0	0	0	0	0	0
SAL_DB7008AA	SAL_IC4603AA_AS	0	0	0	0	0	0	0	1	0	1	0	0	0	0	0	0	0	0	1	0	0	0	1	0	1	0	0	0	0	1	0	0	0	0	0	0	0	0	0	0	0	0	0	0	0	0	0	0
SAL_DB6995AA	SAL_IC4617AA_AS	0	0	0	0	0	0	0	1	0	1	0	0	0	0	0	0	0	0	1	0	0	0	1	0	0	0	0	0	0	1	0	0	0	0	0	0	0	0	0	0	0	0	0	0	0	0	0	0
SAL_DB6982AA	SAL_IC4630AA_AS	0	0	0	0	0	0	0	1	0	1	0	0	0	0	0	0	0	0	1	0	0	0	1	0	0	0	0	0	0	1	0	0	0	0	0	0	0	0	0	0	0	0	0	0	0	0	0	0
SAL_DB6976AA	SAL_IC4636AA_AS	0	0	0	0	0	0	0	1	0	1	0	0	0	0	0	0	0	0	1	0	0	0	1	0	0	0	0	0	0	1	0	0	0	0	0	0	0	0	0	0	0	0	0	0	0	0	0	0
SAL_DB6968AA	SAL_IC4644AA_AS	0	0	0	0	0	0	0	1	0	1	0	0	0	0	0	0	0	0	1	0	0	0	1	0	0	0	0	0	0	1	0	0	0	0	0	0	0	0	0	0	0	0	0	0	0	0	0	0
SAL_DB6966AA	SAL_IC4646AA_AS	0	0	0	0	0	0	0	1	0	1	0	0	0	0	0	0	0	0	1	0	0	0	1	0	1	0	0	0	0	1	0	0	0	0	0	0	0	0	0	0	0	0	0	0	0	0	0	0
SAL_DB6961AA	SAL_IC4651AA_AS	0	0	0	0	0	0	0	1	0	1	0	0	0	0	0	0	0	0	1	0	0	0	1	0	0	0	0	0	0	1	0	0	0	0	0	0	0	0	0	0	0	0	0	0	0	0	0	0
SAL_DB6957AA	SAL_IC4655AA_AS	0	0	0	0	0	0	0	1	0	1	0	0	0	0	0	0	0	0	1	0	0	0	1	0	1	0	0	0	0	1	0	0	0	0	0	0	0	0	0	0	0	0	0	0	0	0	0	0
SAL_DB6956AA	SAL_IC4656AA_AS	0	0	0	0	0	0	0	1	0	1	0	0	0	0	0	0	0	0	1	0	0	0	1	0	0	0	0	0	0	1	0	0	0	0	0	0	0	0	0	0	0	0	0	0	0	0	0	0
SAL_DB6951AA	SAL_IC4661AA_AS	0	0	0	0	0	0	0	1	0	1	0	0	0	0	0	0	0	0	1	0	0	0	1	0	1	0	0	0	0	1	0	0	0	0	0	0	0	0	0	0	0	0	0	0	0	0	0	0
SAL_DB6943AA	SAL_IC4669AA_AS	0	0	0	0	0	0	0	1	0	1	0	0	0	0	0	0	0	0	1	0	0	0	1	0	1	0	0	0	0	1	0	0	0	0	0	0	0	0	0	0	0	0	0	0	0	0	0	0
SAL_DB8971AA	SAL_IC7633AA_AS	0	0	0	0	0	0	0	0	0	1	0	0	0	0	0	0	0	0	0	0	0	0	0	0	0	0	0	0	0	0	0	0	0	0	0	0	0	0	0	0	0	0	0	0	0	0	0	0
SAL_DB8873AA	SAL_IC8372AA_AS	0	0	0	0	0	0	0	1	0	1	0	0	0	0	0	0	0	0	1	0	0	0	1	0	0	0	1	0	0	1	0	0	0	0	0	0	1	0	0	0	0	0	0	0	0	0	0	0
SAL_DB8872AA	SAL_IC8373AA_AS	0	0	0	0	0	0	0	0	0	1	0	0	0	0	0	0	0	0	0	0	0	0	0	0	0	0	1	0	0	0	0	0	0	0	0	0	1	0	0	0	0	0	0	0	0	0	0	0
SAL_DB8871AA	SAL_IC8374AA_AS	0	0	0	0	0	0	0	1	0	1	0	0	0	0	0	0	0	0	1	0	0	0	1	0	0	0	1	0	0	1	0	0	0	0	0	0	1	0	0	0	0	0	0	0	0	0	0	0
SAL_DB8870AA	SAL_IC8375AA_AS	0	0	0	0	0	0	0	1	0	1	0	0	0	0	0	0	0	0	1	0	0	0	1	0	0	0	1	0	0	1	0	0	0	0	0	0	1	0	0	0	0	0	0	0	0	0	0	0
SAL_DB8869AA	SAL_IC8376AA_AS	0	0	0	0	0	0	0	1	0	1	0	0	0	0	0	0	0	0	1	0	0	0	1	0	0	0	1	0	0	1	0	0	0	0	0	0	1	0	0	0	0	0	0	0	0	0	0	0
SAL_DB8868AA	SAL_IC8377AA_AS	0	0	0	0	0	0	0	1	0	1	0	0	0	0	0	0	0	0	1	0	0	0	1	0	0	0	1	0	0	1	0	0	0	0	0	0	1	0	0	0	0	0	0	0	0	0	0	0
SAL_DB8867AA	SAL_IC8378AA_AS	0	0	0	0	0	0	0	1	0	1	0	0	0	0	0	0	0	0	1	0	0	0	1	0	0	0	1	0	0	1	0	0	0	0	0	0	1	0	0	0	0	0	0	0	0	0	0	0
SAL_DB8866AA	SAL_IC8379AA_AS	0	0	0	0	0	0	0	1	0	1	0	0	0	0	0	0	0	0	1	0	0	0	1	0	0	0	1	0	0	1	0	0	0	0	0	0	1	0	0	0	0	0	0	0	0	0	0	0
SAL_DB8865AA	SAL_IC8380AA_AS	0	0	0	0	0	0	0	1	0	1	0	0	0	0	0	0	0	0	1	0	0	0	1	0	0	0	1	0	0	1	0	0	0	0	0	0	1	0	0	0	0	0	0	0	0	0	0	0
SAL_DB8864AA	SAL_IC8381AA_AS	0	0	0	0	0	0	0	0	0	1	0	0	0	0	0	1	0	0	0	0	0	0	1	0	1	0	0	0	0	1	0	0	0	0	0	0	0	1	0	0	0	0	0	0	0	0	0	0
SAL_DB8863AA	SAL_IC8382AA_AS	0	0	0	0	0	0	0	0	0	1	0	0	0	0	0	1	0	0	0	0	0	0	0	0	0	0	0	0	0	0	0	0	0	0	0	0	0	0	0	0	0	0	0	0	0	0	0	0
SAL_DB8862AA	SAL_IC8383AA_AS	0	0	0	0	0	0	0	1	0	1	0	0	0	0	0	0	0	0	1	0	0	0	0	0	0	0	0	0	0	0	0	0	0	0	0	0	0	0	0	0	0	0	0	0	0	0	0	0
SAL_DB8860AA	SAL_IC8385AA_AS	0	0	0	0	0	0	0	1	0	1	0	0	0	0	0	0	0	0	1	0	0	0	1	0	0	0	1	0	0	1	0	0	0	0	0	0	1	0	0	0	0	0	0	0	0	0	0	0
SAL_DB8859AA	SAL_IC8386AA_AS	0	0	0	0	0	0	0	1	0	1	0	0	0	0	0	0	0	0	1	0	0	0	0	0	0	0	0	0	0	0	0	0	0	0	0	0	0	0	0	0	0	0	0	0	0	0	0	0
SAL_DB8858AA	SAL_IC8387AA_AS	0	0	0	0	0	0	0	1	0	1	0	0	0	0	0	0	0	0	1	0	0	0	1	0	0	0	1	0	0	1	0	0	0	0	0	0	1	0	0	0	0	0	0	0	0	0	0	0
SAL_DB8857AA	SAL_IC8388AA_AS	0	0	0	0	0	0	0	1	0	1	0	0	0	0	0	0	0	0	1	0	0	0	1	0	0	0	1	0	0	1	0	0	0	0	0	0	1	0	0	0	0	0	0	0	0	0	0	0
SAL_DB8856AA	SAL_IC8389AA_AS	0	0	0	0	0	0	0	1	0	1	0	0	0	0	0	0	0	0	1	0	0	0	1	0	0	0	1	0	0	1	0	0	0	0	0	0	1	0	0	0	0	0	0	0	0	0	0	0
SAL_DB8855AA	SAL_IC8390AA_AS	0	0	0	0	0	0	0	1	0	1	0	0	0	0	0	0	0	0	1	0	0	0	1	0	0	0	1	0	0	1	0	0	0	0	0	0	1	0	0	0	0	0	0	0	0	0	0	0
SAL_DB8854AA	SAL_IC8391AA_AS	0	0	0	0	0	0	0	1	0	1	0	0	0	0	0	0	0	0	1	0	0	0	1	0	0	0	1	0	0	1	0	0	0	0	0	0	1	0	0	0	0	0	0	0	0	0	0	0
SAL_DB8853AA	SAL_IC8392AA_AS	0	0	0	0	0	0	0	1	0	1	0	0	0	0	0	0	0	0	1	0	0	0	1	0	0	0	0	0	0	1	0	0	0	0	0	0	0	0	0	0	0	0	0	0	0	0	0	0
SAL_DB8851AA	SAL_IC8394AA_AS	0	0	0	0	0	0	0	1	0	1	0	0	0	0	0	0	0	0	1	0	0	0	1	0	0	0	1	0	0	1	0	0	0	0	0	0	1	0	0	0	0	0	0	0	0	0	0	0
SAL_DB8850AA	SAL_IC8395AA_AS	0	0	0	0	0	0	0	1	0	1	0	0	0	0	0	0	0	0	1	0	0	0	1	0	0	0	0	0	0	1	0	0	0	0	0	0	0	0	0	0	0	0	0	0	0	0	0	0
SAL_DB8849AA	SAL_IC8396AA_AS	0	0	0	0	0	0	0	1	0	1	0	0	0	0	0	0	0	0	1	0	0	0	1	0	0	0	1	0	0	1	0	0	0	0	0	0	1	0	0	0	0	0	0	0	0	0	0	0
SAL_DB8848AA	SAL_IC8397AA_AS	0	0	0	0	0	0	0	0	0	1	0	0	0	0	0	0	0	0	0	0	1	0	0	0	0	0	0	0	0	0	0	0	0	0	0	0	0	0	0	0	1	0	0	0	0	0	0	0
SAL_DB8847AA	SAL_IC8398AA_AS	0	0	0	0	0	0	0	1	0	1	0	0	0	0	0	0	0	0	1	0	0	0	1	0	0	0	0	0	0	1	0	0	0	0	0	0	1	0	0	0	0	0	0	0	0	0	0	0
SAL_DB8846AA	SAL_IC8399AA_AS	0	0	0	0	0	0	0	1	0	1	0	0	0	0	0	0	0	0	1	0	0	0	1	0	0	0	1	0	0	1	0	0	0	0	0	0	1	0	0	0	0	0	0	0	0	0	0	0
SAL_DB8434AA	SAL_IC8432AA_AS	0	0	0	0	0	0	0	0	0	1	0	0	0	0	0	0	0	0	0	0	0	0	1	0	0	0	0	0	0	1	0	0	0	0	0	0	0	0	0	0	0	0	0	0	0	0	0	0
SAL_DB8433AA	SAL_IC8433AA_AS	0	0	0	0	0	0	0	1	0	1	0	0	0	0	0	0	0	0	1	0	0	0	0	0	0	0	0	0	0	0	0	0	0	0	0	0	0	0	0	0	0	0	0	0	0	0	0	0
SAL_DB8432AA	SAL_IC8434AA_AS	0	0	0	0	0	0	0	0	0	1	0	0	0	0	0	0	0	0	0	0	0	0	0	0	0	0	0	0	0	0	0	0	0	0	0	0	0	0	0	0	0	0	0	0	0	0	0	0
SAL_DB8431AA	SAL_IC8435AA_AS	0	0	0	0	0	0	0	0	0	1	0	0	0	0	0	0	0	0	0	0	0	0	0	0	0	0	0	0	0	0	0	0	0	0	0	0	0	0	0	0	0	0	0	0	0	0	0	0
SAL_DB8430AA	SAL_IC8436AA_AS	0	0	0	0	0	0	0	1	0	1	0	0	0	0	0	0	0	0	1	0	0	0	0	0	0	0	0	0	0	0	0	0	0	0	0	0	0	0	0	0	0	0	0	0	0	0	0	0
SAL_DB8429AA	SAL_IC8437AA_AS	0	0	0	0	0	0	0	1	0	1	0	0	0	0	0	0	0	0	1	0	0	0	0	0	0	0	0	0	0	0	0	0	0	0	0	0	0	0	0	0	0	0	0	0	0	0	0	0
SAL_DB8428AA	SAL_IC8438AA_AS	0	0	0	0	0	0	0	0	0	1	0	0	0	0	0	0	0	0	0	0	0	0	0	0	0	0	0	0	0	0	0	0	0	0	0	0	0	0	0	0	0	0	0	0	0	0	0	0
SAL_DB8425AA	SAL_IC8441AA_AS	0	0	0	0	0	0	0	0	0	1	0	0	0	0	0	1	0	0	0	0	0	0	1	0	0	0	0	0	0	1	0	0	0	0	0	0	0	0	0	0	0	0	0	0	0	0	0	0
SAL_DB8424AA	SAL_IC8442AA_AS	0	0	0	0	0	0	0	0	0	1	0	0	0	0	0	0	0	0	1	0	0	0	0	0	0	0	0	0	0	0	0	0	0	0	0	0	0	0	0	0	0	0	0	0	0	0	0	0
SAL_DB8423AA	SAL_IC8443AA_AS	0	0	0	0	0	0	0	1	0	1	0	0	0	0	0	0	0	0	1	0	0	0	0	0	0	0	0	0	0	0	0	0	0	0	0	0	0	0	0	0	0	0	0	0	0	0	0	0
SAL_DB8422AA	SAL_IC8444AA_AS	0	0	0	0	0	0	0	0	0	1	0	0	0	0	0	0	0	0	1	0	0	0	0	0	0	0	0	0	0	0	0	0	0	0	0	0	0	0	0	0	0	0	0	0	0	0	0	0
SAL_DB8421AA	SAL_IC8445AA_AS	0	0	0	0	0	0	0	0	0	1	0	0	0	0	0	0	0	0	1	0	0	0	0	0	0	0	0	0	0	0	0	0	0	0	0	0	0	0	0	0	0	0	0	0	0	0	0	0
SAL_DB8420AA	SAL_IC8446AA_AS	0	0	0	0	0	0	0	1	0	1	0	0	0	0	0	0	0	0	1	0	0	0	1	0	0	0	1	0	0	1	0	0	0	0	0	0	1	0	0	0	0	0	0	0	0	0	0	0
SAL_DB8419AA	SAL_IC8447AA_AS	1	0	0	0	0	0	0	0	0	1	0	0	0	0	0	0	0	0	1	0	0	0	0	0	0	1	0	0	0	0	0	0	0	0	0	0	0	0	0	0	0	0	0	0	0	0	0	0
SAL_DB8418AA	SAL_IC8448AA_AS	0	0	0	0	0	0	0	0	0	1	0	0	0	0	0	0	0	0	0	0	0	0	0	0	0	0	0	0	0	0	0	0	0	0	0	0	0	0	0	0	0	0	0	0	0	0	0	0
SAL_DB8301AA	SAL_IC8512AA_AS	0	0	0	0	0	0	0	0	0	1	0	0	0	0	0	0	0	0	0	0	0	0	0	0	0	0	0	0	0	0	0	0	0	0	0	0	0	0	0	0	0	0	0	0	0	0	0	0
SAL_DB8234AA	SAL_IC8542AA_AS	0	0	0	0	0	0	0	1	0	1	0	0	0	0	0	0	0	0	1	0	0	0	1	0	0	0	1	0	0	1	0	0	0	0	0	0	1	0	0	0	0	0	0	0	0	0	0	0
SAL_DB8233AA	SAL_IC8543AA_AS	0	0	0	0	0	0	0	1	0	1	0	0	0	0	0	0	0	0	1	0	0	0	1	0	0	0	1	0	0	1	0	0	0	0	0	0	1	0	0	0	0	0	0	0	0	0	0	0
SAL_DB8230AA	SAL_IC8546AA_AS	0	0	0	0	0	0	0	1	0	1	0	0	0	0	0	0	0	0	1	0	0	0	1	0	0	0	1	0	0	1	0	0	0	0	0	0	1	0	0	0	0	0	0	0	0	0	0	0
SAL_DB8229AA	SAL_IC8547AA_AS	0	0	0	0	0	0	0	0	0	1	0	0	0	0	0	1	0	0	0	0	0	0	1	0	1	0	0	0	0	1	0	0	0	0	0	0	0	1	0	0	0	0	0	0	0	0	0	0
SAL_DB8228AA	SAL_IC8548AA_AS	0	0	0	0	0	0	0	1	0	1	0	0	0	0	0	0	0	0	1	0	0	0	1	0	0	0	1	0	0	1	0	0	0	0	0	0	1	0	0	0	0	0	0	0	0	0	0	0
SAL_BA7875AA	SAL_JA0632AA_AS	0	0	0	0	0	0	0	0	0	1	0	0	0	0	0	0	0	0	0	0	0	0	0	0	0	0	0	0	0	0	0	0	0	0	0	0	0	0	0	0	0	0	0	0	0	0	0	0
SAL_BA0750AA	SAL_JA0763AA_AS	0	0	0	0	0	0	0	0	0	1	0	0	0	0	0	0	0	0	0	0	0	0	0	0	0	0	0	0	0	0	0	0	0	0	0	0	0	0	0	0	0	0	0	0	0	0	0	0
SAL_BA0793AA	SAL_JA0788AA_AS	0	0	0	0	0	0	0	0	0	1	0	0	0	0	0	0	0	0	0	0	0	0	1	0	0	0	0	0	0	1	0	0	0	0	0	0	0	0	0	0	0	0	0	0	0	0	0	0
SAL_CA6360AA	SAL_JA4167AA_AS	0	0	0	0	0	0	0	1	0	1	0	0	0	0	0	0	0	0	1	0	0	0	0	0	0	0	0	0	0	0	0	0	0	0	0	0	0	0	0	0	0	0	0	0	0	0	0	0
SAL_EA5730AA	SAL_JA9237AA_AS	0	0	0	0	0	0	0	0	0	1	0	0	0	0	0	0	0	0	0	0	0	0	0	0	0	0	0	0	0	0	0	0	0	0	0	0	0	0	0	0	0	0	0	0	0	0	0	0
SAL_EA6374AA	SAL_JA9933AA_AS	0	0	0	0	0	0	0	0	0	1	0	0	0	0	0	0	0	0	0	0	0	0	0	0	0	0	0	0	0	0	0	0	0	0	0	0	0	0	0	0	0	0	0	0	0	0	0	0
SAL_EA6383AA	SAL_JA9942AA_AS	0	0	0	0	0	0	0	0	0	1	0	0	0	0	0	0	0	0	0	0	0	0	0	0	0	0	0	0	0	0	0	0	0	0	0	0	0	0	0	0	0	0	0	0	0	0	0	0
SAL_EA6434AA	SAL_JA9952AA_AS	0	0	0	0	0	0	0	1	0	1	0	0	0	0	0	0	0	0	1	0	0	0	0	0	0	0	0	0	0	0	0	0	0	0	0	0	0	0	0	0	0	0	0	0	0	0	0	0
SAL_EA6435AA	SAL_JA9953AA_AS	0	0	0	0	0	0	0	1	0	1	0	0	0	0	0	0	0	0	1	0	0	0	0	0	0	0	0	0	0	0	0	0	0	0	0	0	0	0	0	0	0	0	0	0	0	0	0	0
SAL_EA6436AA	SAL_JA9954AA_AS	0	0	0	0	0	0	0	1	0	1	0	0	0	0	0	0	0	0	1	0	0	0	1	0	0	0	0	0	0	1	0	0	0	0	0	0	0	0	0	0	0	0	0	0	0	0	0	0
SAL_EA6437AA	SAL_JA9955AA_AS	0	0	0	0	0	0	0	1	0	1	0	0	0	0	0	0	0	0	1	0	0	0	0	0	0	0	0	0	0	0	0	0	0	0	0	0	0	0	0	0	0	0	0	0	0	0	0	0
SAL_EA6438AA	SAL_JA9956AA_AS	0	0	0	0	0	0	0	1	0	1	0	0	0	0	0	0	0	0	1	0	0	0	1	0	0	0	0	0	0	1	0	0	0	0	0	0	0	0	0	0	0	0	0	0	0	0	0	0
SAL_EA6440AA	SAL_JA9958AA_AS	0	0	0	0	0	0	0	0	0	1	0	0	0	0	0	0	0	0	0	0	0	0	0	0	0	0	0	0	0	0	0	0	0	0	0	0	0	0	0	0	0	0	0	0	0	0	0	0
SAL_EA6441AA	SAL_JA9959AA_AS	0	0	0	0	0	0	0	1	0	1	0	0	0	0	0	0	0	0	1	0	0	0	1	0	0	0	0	0	0	1	0	0	0	0	0	0	0	0	0	0	0	0	0	0	0	0	0	0
SAL_EA6442AA	SAL_JA9960AA_AS	0	0	0	0	0	0	0	1	0	1	0	0	0	0	0	0	0	0	1	0	0	0	1	0	0	0	0	0	0	1	0	0	0	0	0	0	0	0	0	0	0	0	0	0	0	0	0	0
SAL_EA6443AA	SAL_JA9961AA_AS	0	0	0	0	0	0	0	1	0	1	0	0	0	0	0	0	0	0	1	0	0	0	1	0	0	0	0	0	0	1	0	0	0	0	0	0	0	0	0	0	0	0	0	0	0	0	0	0
SAL_EA6445AA	SAL_JA9963AA_AS	0	0	0	0	0	0	0	1	0	1	0	0	0	0	0	0	0	0	1	0	0	0	1	0	0	0	0	0	0	1	0	0	0	0	0	0	0	0	0	0	0	0	0	0	0	0	0	0
SAL_EA6446AA	SAL_JA9964AA_AS	0	0	0	0	0	0	0	1	0	1	0	0	0	0	0	0	0	0	1	0	0	0	1	0	0	0	0	0	0	1	0	0	0	0	0	0	0	0	0	0	0	0	0	0	0	0	0	0
SAL_EA6447AA	SAL_JA9965AA_AS	0	0	0	0	0	0	0	1	0	1	0	0	0	0	0	0	0	0	1	0	0	0	0	0	0	0	0	0	0	0	0	0	0	0	0	0	0	0	0	0	0	0	0	0	0	0	0	0
SAL_VA2429AA	SAL_JB0023AA_AS	0	0	0	0	0	0	0	1	0	1	0	0	0	0	0	0	0	0	1	0	0	0	0	0	0	0	0	0	0	1	0	0	0	0	0	0	0	0	0	0	0	0	0	0	0	0	0	0
SAL_VA2789AA	SAL_JB0537AA_AS	0	0	0	0	0	0	0	0	0	1	0	0	0	0	0	0	0	0	0	0	0	0	0	0	0	0	0	0	0	0	0	0	0	0	0	0	0	0	0	0	0	0	0	0	0	0	0	0
SAL_VA3263AA	SAL_JB1009AA_AS	0	0	0	0	0	0	0	1	0	1	0	0	0	0	0	0	0	0	1	0	0	0	0	0	0	0	0	0	0	0	0	0	0	0	0	0	0	0	0	0	0	0	0	0	0	0	0	0
SAL_VA3250AA	SAL_JB1022AA_AS	0	0	0	0	0	0	0	0	0	1	0	0	0	0	0	1	0	0	0	0	0	0	0	0	0	0	0	0	0	0	0	0	0	0	0	0	0	0	0	0	0	0	0	0	0	0	0	0
SAL_VA3203AA	SAL_JB1069AA_AS	0	0	0	0	0	0	0	1	0	1	0	0	0	0	0	0	0	0	1	0	0	0	0	0	0	0	0	0	0	0	0	0	0	0	0	0	0	0	0	0	0	0	0	0	0	0	0	0
SAL_VA3135AA	SAL_JB1137AA_AS	0	0	0	0	0	0	0	0	0	1	0	0	0	0	0	0	0	0	0	0	0	0	0	0	0	0	0	0	0	0	0	0	0	0	0	0	0	0	0	0	0	0	0	0	0	0	0	0
SAL_VA3094AA	SAL_JB1178AA_AS	0	0	0	0	0	0	0	0	0	1	0	0	0	0	0	0	0	0	0	0	0	0	0	0	0	0	0	0	0	0	0	0	0	0	0	0	0	0	0	0	0	0	0	0	0	0	0	0
SAL_VA3087AA	SAL_JB1185AA_AS	0	0	0	1	0	0	0	1	0	1	0	0	0	0	0	1	0	0	1	0	0	0	1	0	1	0	0	0	0	1	0	0	0	0	0	0	0	0	0	0	0	0	0	0	0	0	0	0
SAL_VA3494AA	SAL_JB1698AA_AS	0	0	0	0	0	0	0	1	0	1	0	0	0	0	0	0	0	0	1	0	0	0	0	0	0	0	0	0	0	0	0	0	0	0	0	0	0	0	0	0	0	0	0	0	0	0	0	0
SAL_VA3417AA	SAL_JB1775AA_AS	0	0	0	0	0	0	0	1	0	1	0	0	0	0	0	0	0	0	1	0	0	0	0	0	0	0	0	0	0	0	0	0	0	0	0	0	0	0	0	0	0	0	0	0	0	0	0	0
SAL_VA3404AA	SAL_JB1788AA_AS	0	0	0	0	0	0	0	1	0	1	0	0	0	0	0	0	0	0	1	0	0	0	1	0	0	0	0	0	0	1	0	0	0	0	0	0	0	0	0	0	0	0	0	0	0	0	0	0
SAL_VA4475AA	SAL_JB4423AA_AS	0	0	0	0	0	0	0	1	0	1	0	0	0	0	0	0	0	0	1	0	0	0	0	0	0	0	0	0	0	0	0	0	0	0	0	0	0	0	0	0	0	0	0	0	0	0	0	0
SAL_VA4457AA	SAL_JB4441AA_AS	0	0	0	0	0	0	0	1	0	1	0	0	0	0	0	0	0	0	1	0	0	0	1	0	0	0	0	0	0	1	0	0	0	0	0	0	0	0	0	0	0	0	0	0	0	0	0	0
SAL_VA4454AA	SAL_JB4444AA_AS	0	0	0	0	0	0	0	1	0	1	0	0	0	0	0	0	0	0	1	0	0	0	1	0	0	0	0	0	0	1	0	0	0	0	0	0	0	0	0	0	0	0	0	0	0	0	0	0
SAL_VA4437AA	SAL_JB4461AA_AS	0	0	0	0	0	0	0	1	0	1	0	0	0	0	0	0	0	0	1	0	0	0	0	0	0	0	0	0	0	0	0	0	0	0	0	0	0	0	0	0	0	0	0	0	0	0	0	0
SAL_VA4398AA	SAL_JB4500AA_AS	0	0	0	0	0	0	0	1	0	1	0	0	0	0	0	0	0	0	1	0	0	0	1	0	0	0	1	0	0	1	0	0	0	0	0	0	1	0	0	0	0	0	0	0	0	0	0	0
SAL_VA4365AA	SAL_JB4533AA_AS	0	0	0	0	0	0	0	1	0	1	0	0	0	0	0	0	0	0	1	0	0	0	0	0	0	0	0	0	0	0	0	0	0	0	0	0	0	0	0	0	0	0	0	0	0	0	0	0
SAL_VA4150AA	SAL_JB4717AA_AS	0	0	0	0	0	0	0	1	0	1	0	0	0	0	0	0	0	0	1	0	0	0	0	0	0	0	0	0	0	0	0	0	0	0	0	0	0	0	0	0	0	0	0	0	0	0	0	0
SAL_VA6917AA	SAL_JB5365AA_AS	0	0	0	0	0	0	0	1	0	1	0	0	0	0	0	0	0	0	1	0	0	0	0	0	0	0	0	0	0	0	0	0	0	0	0	0	0	0	0	0	0	0	0	0	0	0	0	0
SAL_VA6872AA	SAL_JB5410AA_AS	0	0	0	0	0	0	0	1	0	1	0	0	0	0	0	0	0	0	1	0	0	0	0	0	0	0	0	0	0	0	0	0	0	0	0	0	0	0	0	0	0	0	0	0	0	0	0	0
SAL_VA7182AA	SAL_JB6423AA_AS	0	0	0	0	0	0	0	0	0	1	0	0	0	0	0	0	0	0	0	0	0	0	0	0	0	0	0	0	0	0	0	0	0	0	0	0	0	0	0	0	0	0	0	0	0	0	0	0
SAL_VA7165AA	SAL_JB6506AA_AS	0	0	0	0	0	0	0	1	0	1	0	0	0	0	0	0	0	0	1	0	0	0	0	0	0	0	0	0	0	0	0	0	0	0	0	0	0	0	0	0	0	0	0	0	0	0	0	0
SAL_VA7125AA	SAL_JB6546AA_AS	0	0	0	0	0	0	0	1	0	1	0	0	0	0	0	0	0	0	1	0	0	0	0	0	0	0	0	0	0	0	0	0	0	0	0	0	0	0	0	0	0	0	0	0	0	0	0	0
SAL_VA7746AA	SAL_JB7297AA_AS	0	0	0	0	0	0	0	0	0	1	0	0	0	0	0	0	0	0	0	0	0	0	0	0	0	0	0	0	0	0	0	0	0	0	0	0	0	0	0	0	0	0	0	0	0	0	0	0
SAL_VA8034AA	SAL_JB8301AA_AS	0	0	0	0	0	0	0	1	0	1	0	0	0	0	0	0	0	0	1	0	0	0	0	0	0	0	0	0	0	0	0	0	0	0	0	0	0	0	0	0	0	0	0	0	0	0	0	0
SAL_VA8263AA	SAL_JB8820AA_AS	0	0	0	0	0	0	0	1	0	1	0	0	0	0	0	0	0	0	1	0	0	0	0	0	0	0	0	0	0	0	0	0	0	0	0	0	0	0	0	0	0	0	0	0	0	0	0	0
SAL_VA8255AA	SAL_JB8828AA_AS	0	0	0	0	0	0	0	1	0	1	0	0	0	0	0	0	0	0	1	0	0	0	0	0	0	0	0	0	0	0	0	0	0	0	0	0	1	0	0	0	0	0	0	0	0	0	0	0
SAL_VA8203AA	SAL_JB8880AA_AS	0	0	0	0	0	0	0	1	0	1	0	0	0	0	0	0	0	0	1	0	0	0	1	0	0	0	0	0	0	1	0	0	0	0	0	0	0	0	0	0	0	0	0	0	0	0	0	0
SAL_VA8149AA	SAL_JB8934AA_AS	0	0	0	0	0	0	0	1	0	1	0	0	0	0	0	0	0	0	1	0	0	0	0	0	0	0	0	0	0	0	0	0	0	0	0	0	0	0	0	0	0	0	0	0	0	0	0	0
SAL_VA8548AA	SAL_JB9470AA_AS	0	0	0	0	0	0	0	0	0	1	0	0	0	0	0	0	0	0	1	0	0	0	0	0	0	0	0	0	0	0	0	0	0	0	0	0	0	0	0	0	0	0	0	0	0	0	0	0
SAL_EB0486AA	SAL_JC0267AA_AS	0	0	0	0	0	0	0	0	0	1	0	0	0	0	0	0	0	0	0	0	0	0	0	0	0	0	0	0	0	0	0	0	0	0	1	0	0	0	0	0	0	0	0	0	0	0	0	0
SAL_EB1456AA	SAL_JC3738AA_AS	0	0	0	0	0	0	0	0	0	1	0	0	0	0	0	0	0	0	0	0	0	0	0	0	0	0	0	0	0	0	0	0	0	0	0	0	0	0	0	0	0	0	0	0	0	0	0	0
SAL_EB2185AA	SAL_JC6093AA_AS	0	0	0	0	0	0	0	0	0	1	0	0	0	0	0	0	0	0	0	0	0	0	0	0	0	0	0	0	0	0	0	0	0	0	1	0	0	0	0	0	0	0	0	0	0	0	0	0
SAL_EB2184AA	SAL_JC6094AA_AS	0	0	0	1	0	0	0	1	0	1	0	0	0	0	0	0	0	0	1	0	1	0	1	0	0	0	1	0	0	1	0	0	0	0	0	0	1	0	0	0	0	0	0	0	0	0	0	0
SAL_DB8665AA	SAL_JC6417AA_AS	0	0	0	0	0	0	0	0	0	1	0	0	0	0	0	0	0	0	0	0	0	0	0	0	0	0	0	0	0	0	0	0	0	0	0	0	0	0	0	0	0	0	0	0	0	0	0	0
SAL_DB8645AA	SAL_JC6437AA_AS	0	0	0	0	0	0	0	1	0	1	0	0	0	0	0	0	0	0	1	0	0	0	0	0	0	0	0	0	0	0	0	0	0	0	0	0	0	0	0	0	0	0	0	0	0	0	0	0
SAL_EA6679AA	SAL_KA0197AA_AS	0	0	0	0	0	0	0	1	0	1	0	0	0	0	0	0	0	0	1	0	0	0	0	0	0	0	0	0	0	0	0	0	0	0	0	0	0	0	0	0	0	0	0	0	0	0	0	0
SAL_EA6680AA	SAL_KA0198AA_AS	0	0	0	0	0	0	0	1	0	1	0	0	0	0	0	0	0	0	1	0	0	0	1	0	0	0	0	0	0	1	0	0	0	0	0	0	0	0	0	0	0	0	0	0	0	0	0	0
SAL_EA6681AA	SAL_KA0199AA_AS	0	0	0	0	0	0	0	1	0	1	0	0	0	0	0	0	0	0	1	0	0	0	1	0	0	0	0	0	0	1	0	0	0	0	0	0	0	0	0	0	0	0	0	0	0	0	0	0
SAL_EA6966AA	SAL_KA0491AA_AS	0	0	0	0	0	0	0	0	0	1	0	0	0	0	0	0	0	0	1	0	0	0	0	0	0	0	0	0	0	0	0	0	0	0	0	0	0	0	0	0	0	0	0	0	0	0	0	0
SAL_EA7051AA	SAL_KA0576AA_AS	0	0	0	0	0	0	0	0	0	1	0	0	0	0	0	0	0	0	0	0	0	0	0	0	0	0	0	0	0	0	0	0	0	0	0	0	0	0	0	0	0	0	0	0	0	0	0	0
SAL_EA7183AA	SAL_KA0708AA_AS	0	0	0	0	0	0	0	1	0	1	0	0	0	0	0	0	0	0	1	0	0	0	0	0	0	0	0	0	0	0	0	0	0	0	0	0	0	0	0	0	0	0	0	0	0	0	0	0
SAL_EA7362AA	SAL_KA0887AA_AS	0	0	0	0	0	0	0	0	0	1	0	0	0	0	0	0	0	0	0	0	0	0	0	0	0	0	0	0	0	0	0	0	0	0	0	0	0	0	0	0	0	0	0	0	0	0	0	0
SAL_EA7495AA	SAL_KA1020AA_AS	0	0	0	0	0	0	0	1	0	1	0	0	0	0	0	0	0	0	1	0	0	0	0	0	0	0	0	0	0	1	0	0	0	0	0	0	0	0	0	0	0	0	0	0	0	0	0	0
SAL_EA7541AA	SAL_KA1066AA_AS	0	0	0	0	0	0	0	1	0	1	0	0	0	0	0	0	0	0	1	0	0	0	0	0	0	0	0	0	0	0	0	0	0	0	0	0	0	0	0	0	0	0	0	0	0	0	0	0
SAL_EA7569AA	SAL_KA1094AA_AS	0	0	0	0	0	0	0	1	0	1	0	0	0	0	0	0	0	0	1	0	0	0	0	0	0	0	0	0	0	0	0	0	0	0	0	0	0	0	0	0	0	0	0	0	0	0	0	0
SAL_EA7718AA	SAL_KA1243AA_AS	0	0	0	0	0	0	0	0	0	1	0	0	0	0	0	0	0	0	1	0	0	0	0	0	0	0	0	0	0	0	0	0	0	0	0	0	0	0	0	0	0	0	0	0	0	0	0	0
SAL_EA7765AA	SAL_KA1290AA_AS	0	0	0	0	0	0	0	0	0	1	0	0	0	0	0	0	0	0	1	0	0	0	0	0	0	0	0	0	0	0	0	0	0	0	0	0	0	0	0	0	0	0	0	0	0	0	0	0
SAL_EA7894AA	SAL_KA1419AA_AS	0	0	0	0	0	0	0	1	0	1	0	0	0	0	0	0	0	0	1	0	0	0	0	0	0	0	0	0	0	1	0	0	0	0	0	0	0	0	0	0	0	0	0	0	0	0	0	0
SAL_EA7920AA	SAL_KA1445AA_AS	0	0	0	0	0	0	0	1	0	1	0	0	0	0	0	0	0	0	1	0	0	0	0	0	0	0	0	0	0	1	0	0	0	0	0	0	0	0	0	0	0	0	0	0	0	0	0	0
SAL_EA7972AA	SAL_KA1497AA_AS	0	0	0	0	0	0	0	0	0	1	0	0	0	0	0	1	0	0	0	0	0	0	0	0	1	0	0	0	0	0	0	0	0	0	0	0	0	0	0	0	0	0	0	0	0	0	0	0
SAL_EA8075AA	SAL_KA1600AA_AS	0	0	0	0	0	0	0	1	0	1	0	0	0	0	0	0	0	0	1	0	0	0	0	0	0	0	1	0	0	1	0	0	0	0	1	0	0	0	0	0	0	0	1	0	0	0	0	0
SAL_EA8135AA	SAL_KA1659AA_AS	0	0	0	0	0	0	0	0	0	1	0	0	0	0	0	0	0	0	0	0	0	0	0	0	0	0	0	0	0	0	0	0	0	0	0	0	0	0	0	0	0	0	0	0	0	0	0	0
SAL_EA8393AA	SAL_KA1918AA_AS	0	0	0	0	0	0	0	0	1	1	0	0	0	0	0	0	0	0	0	0	1	0	0	0	0	0	0	0	0	0	0	0	0	0	0	0	0	0	0	0	0	0	0	0	0	0	0	0
SAL_EA9119AA	SAL_KA2699AA_AS	0	0	0	0	0	0	0	1	0	1	0	0	0	0	0	0	0	0	1	0	0	0	1	0	0	0	0	0	0	1	0	0	0	0	0	0	0	0	0	0	0	0	0	0	0	0	0	0
SAL_EA9128AA	SAL_KA2708AA_AS	0	0	0	0	0	0	0	1	0	1	0	0	0	0	0	0	0	0	1	0	0	0	1	0	0	0	0	0	0	1	0	0	0	0	0	0	0	0	0	0	0	0	0	0	0	0	0	0
SAL_EA9137AA	SAL_KA2717AA_AS	0	0	0	0	0	0	0	1	0	1	0	0	0	0	0	0	0	0	1	0	0	0	1	0	0	0	0	0	0	1	0	0	0	0	0	0	0	0	0	0	0	0	0	0	0	0	0	0
SAL_EA9286AA	SAL_KA2881AA_AS	0	0	0	0	0	0	1	0	0	1	0	0	0	0	0	0	0	0	0	0	1	0	0	0	0	0	0	0	0	0	0	0	0	0	0	0	0	0	0	0	0	0	0	0	0	0	0	0
SAL_EA9370AA	SAL_KA2961AA_AS	0	0	0	0	0	0	0	1	0	1	0	0	0	0	0	0	0	0	1	0	0	0	1	0	0	0	1	0	0	1	0	0	0	0	0	0	0	0	0	0	0	0	0	0	0	0	0	0
SAL_EA9371AA	SAL_KA2962AA_AS	0	0	0	0	0	0	0	1	0	1	0	0	0	0	0	0	0	0	1	0	0	0	1	0	0	0	1	0	0	1	0	0	0	0	0	0	0	0	0	0	0	0	0	0	0	0	0	0
SAL_EA9375AA	SAL_KA2966AA_AS	0	0	0	0	0	0	0	1	0	1	0	0	0	0	0	0	0	0	1	0	0	0	1	0	0	0	1	0	0	1	0	0	0	0	0	0	0	0	0	0	0	0	0	0	0	0	0	0
SAL_FA0403AA	SAL_KA4143AA_AS	0	0	0	0	0	0	0	0	0	1	0	0	0	0	0	0	0	0	0	0	0	0	0	0	0	0	0	0	0	0	0	0	0	0	0	0	0	0	0	0	0	0	0	0	0	0	0	0
SAL_FA0800AA	SAL_KA4572AA_AS	0	0	0	0	0	0	0	0	0	1	0	0	0	0	0	0	0	0	0	0	0	0	0	0	0	0	0	0	0	0	0	0	0	0	0	0	0	0	0	0	0	0	0	0	0	0	0	0
SAL_FA0801AA	SAL_KA4573AA_AS	0	0	0	0	0	0	0	0	0	1	0	0	0	0	0	0	0	0	0	0	0	0	0	0	0	0	0	0	0	0	0	0	0	0	0	0	0	0	0	0	0	0	0	0	0	0	0	0
SAL_FA1441AA	SAL_KA5475AA_AS	0	0	0	0	0	0	0	0	0	1	0	0	0	0	0	0	0	0	0	0	0	0	0	0	0	0	0	0	0	0	0	0	0	0	0	0	0	0	0	0	0	0	0	0	0	0	0	0
SAL_FA1676AA	SAL_KA5807AA_AS	0	0	0	0	0	0	0	1	0	1	0	0	0	0	0	0	0	0	1	0	0	0	0	0	0	0	0	0	0	0	0	0	0	0	0	0	0	0	0	0	0	0	0	0	0	0	0	0
SAL_FA1675AA	SAL_KA5808AA_AS	0	0	0	0	0	0	0	1	0	1	0	0	0	0	0	0	0	0	1	0	0	0	0	0	0	0	0	0	0	0	0	0	0	0	0	0	0	0	0	0	0	0	0	0	0	0	0	0
SAL_FA1911AA	SAL_KA5976AA_AS	0	0	0	0	0	0	0	0	0	1	0	0	0	0	0	0	0	0	0	0	0	0	0	0	0	0	0	0	0	0	0	0	0	0	0	0	0	0	0	0	0	0	0	0	0	0	0	0
SAL_FA2182AA	SAL_KA6243AA_AS	0	0	0	0	0	0	0	1	0	1	0	0	0	0	0	0	0	0	1	0	0	0	0	0	0	0	0	0	0	0	0	0	0	0	0	0	0	0	0	0	0	0	0	0	0	0	0	0
SAL_FA2290AA	SAL_KA6361AA_AS	0	0	0	0	0	0	0	0	0	1	0	0	0	0	0	0	0	0	0	0	0	0	0	0	0	0	0	0	0	0	0	0	0	0	0	0	0	0	0	0	0	0	0	0	0	0	0	0
SAL_FA2887AA	SAL_KA6912AA_AS	0	0	0	0	0	0	0	0	0	1	0	0	0	0	0	0	0	0	0	0	0	0	0	0	0	0	0	0	0	0	0	0	0	0	0	0	0	0	0	0	0	0	0	0	0	0	0	0
SAL_FA2719AA	SAL_KA7080AA_AS	0	0	0	0	0	0	0	0	0	1	0	0	0	0	0	0	0	0	0	0	0	1	0	0	0	0	0	0	0	1	0	0	0	0	0	0	0	0	0	0	0	0	0	0	0	0	0	0
SAL_FA2697AA	SAL_KA7255AA_AS	0	0	0	0	0	0	0	0	0	1	0	0	0	0	0	0	0	0	0	0	0	1	0	0	0	0	0	0	0	1	0	0	0	0	0	0	0	0	0	0	0	0	0	0	0	0	0	0
SAL_FA3854AA	SAL_KA7584AA_AS	0	0	0	0	0	0	0	0	0	1	0	0	0	0	0	0	0	0	0	0	0	0	0	0	0	0	0	0	0	0	0	0	0	0	0	0	0	0	0	0	0	0	0	0	0	0	0	0
SAL_FA3638AA	SAL_KA7837AA_AS	0	0	0	0	0	0	0	0	0	1	0	0	0	0	0	0	0	0	1	0	0	0	0	0	0	0	0	0	0	0	0	0	0	0	0	0	0	0	0	0	0	0	0	0	0	0	0	0
SAL_FA4701AA	SAL_KA8035AA_AS	0	0	0	0	0	0	0	1	0	1	0	0	0	0	0	0	0	0	1	0	0	0	0	0	0	0	0	0	0	0	0	0	0	0	0	0	0	0	0	0	0	0	0	0	0	0	0	0
SAL_FA4642AA	SAL_KA8094AA_AS	0	0	0	0	0	0	0	0	0	1	0	0	0	0	0	0	0	0	0	0	0	0	0	0	1	0	0	0	0	0	0	0	0	0	0	0	0	0	0	0	0	0	0	0	0	0	0	0
SAL_FA4592AA	SAL_KA8144AA_AS	0	0	0	0	0	0	0	1	0	1	0	0	0	0	0	0	0	0	1	0	0	0	0	0	0	0	0	0	0	0	0	0	0	0	0	0	0	0	0	0	0	0	0	0	0	0	0	0
SAL_FA4513AA	SAL_KA8223AA_AS	0	0	0	0	0	0	0	0	0	1	0	0	0	0	0	0	0	0	1	0	0	0	0	0	0	0	0	0	0	0	0	0	0	0	0	0	0	0	0	0	0	0	0	0	0	0	0	0
SAL_FA4309AA	SAL_KA8427AA_AS	0	0	0	0	0	0	0	0	0	1	0	0	0	0	0	0	0	0	0	0	0	0	0	0	0	0	0	0	0	0	0	0	0	0	0	0	0	0	0	0	0	0	0	0	0	0	0	0
SAL_FA4263AA	SAL_KA8473AA_AS	0	0	0	0	0	0	0	1	0	1	0	0	0	0	0	0	0	0	1	0	0	0	1	0	0	0	0	0	0	1	0	0	0	0	0	0	0	0	0	0	0	0	0	0	0	0	0	0
SAL_FA4219AA	SAL_KA8518AA_AS	0	0	0	0	0	0	0	1	0	1	0	0	0	0	0	0	0	0	1	0	0	0	0	0	0	0	0	0	0	0	0	0	0	0	0	0	0	0	0	0	0	0	0	0	0	0	0	0
SAL_FA4171AA	SAL_KA8568AA_AS	0	0	0	0	0	0	0	0	0	1	0	0	0	0	0	0	0	0	1	0	0	0	0	0	0	0	0	0	0	0	0	0	0	0	0	0	0	0	0	0	0	0	0	0	0	0	0	0
SAL_FA4164AA	SAL_KA8575AA_AS	0	0	0	0	0	0	0	0	0	1	0	0	0	0	0	0	0	0	0	0	0	0	0	0	0	0	0	0	0	0	0	0	0	0	0	0	0	0	0	0	0	0	0	0	0	0	0	0
SAL_FA4131AA	SAL_KA8610AA_AS	0	0	0	0	0	0	0	1	0	1	0	0	0	0	0	0	0	0	1	0	0	0	0	0	0	0	0	0	0	0	0	0	0	0	0	0	0	0	0	0	0	0	0	0	0	0	0	0
SAL_FA4110AA	SAL_KA8631AA_AS	0	0	0	0	0	0	0	0	0	1	0	0	0	0	0	0	0	0	1	0	0	0	0	0	0	0	0	0	0	0	0	0	0	0	0	0	0	0	0	0	0	0	0	0	0	0	0	0
SAL_FA5051AA	SAL_KA9396AA_AS	0	0	0	0	0	0	0	0	0	1	0	0	0	0	0	0	0	0	0	0	0	0	0	0	0	0	0	0	0	1	0	0	0	0	0	0	0	0	0	0	0	0	0	0	0	0	0	0
SAL_FA5332AA	SAL_KA9480AA_AS	0	0	0	0	0	0	0	0	0	1	0	0	0	0	0	0	0	0	0	0	0	0	0	0	0	0	0	0	0	0	0	0	0	0	0	0	0	0	0	0	0	0	0	0	0	0	0	0
SAL_FA5617AA	SAL_KA9733AA_AS	0	0	0	0	0	0	0	1	0	1	0	0	0	0	0	0	0	0	1	0	0	0	1	0	0	0	0	0	0	1	0	0	0	0	0	0	0	0	0	0	0	0	0	0	0	0	0	0
SAL_VA8670AA	SAL_KB0065AA_AS	0	0	0	0	0	0	0	1	0	1	0	0	0	0	0	0	0	0	1	0	0	0	0	0	0	0	0	0	0	0	0	0	0	0	0	0	0	0	0	0	0	0	0	0	0	0	0	0
SAL_VA9203AA	SAL_KB0482AA_AS	0	0	0	0	0	0	0	0	0	1	0	0	0	0	0	1	0	0	0	0	0	0	0	0	1	0	0	0	0	0	0	0	0	0	0	0	0	0	0	0	0	0	0	0	0	0	0	0
SAL_VA9167AA	SAL_KB0518AA_AS	0	0	0	0	0	0	0	0	0	1	0	0	0	0	0	0	0	0	0	0	0	0	0	0	0	0	0	0	0	0	0	0	0	0	0	0	0	0	0	0	0	0	0	0	0	0	0	0
SAL_VA9166AA	SAL_KB0519AA_AS	0	0	0	0	0	0	0	1	0	1	0	0	0	0	0	0	0	0	1	0	0	0	0	0	0	0	0	0	0	0	0	0	0	0	0	0	0	0	0	0	0	0	0	0	0	0	0	0
SAL_VA9089AA	SAL_KB0596AA_AS	0	0	0	0	0	0	0	1	0	1	0	0	0	0	0	0	0	0	1	0	0	0	0	0	0	0	0	0	0	0	0	0	0	0	0	0	0	0	0	0	0	0	0	0	0	0	0	0
SAL_VA9078AA	SAL_KB0607AA_AS	0	0	0	0	0	0	0	1	0	1	0	0	0	0	0	0	0	0	1	0	0	0	1	0	0	0	0	0	0	1	0	0	0	0	0	0	0	0	0	0	0	0	0	0	0	0	0	0
SAL_VA9075AA	SAL_KB0610AA_AS	0	0	0	0	0	0	0	1	0	1	0	0	0	0	0	0	0	0	1	0	0	0	0	0	0	0	0	0	0	0	0	0	0	0	0	0	0	0	0	0	0	0	0	0	0	0	0	0
SAL_VA8954AA	SAL_KB0732AA_AS	0	0	0	0	0	0	0	1	0	1	0	0	0	0	0	0	1	0	1	0	0	0	1	0	0	0	0	0	0	1	1	0	0	0	0	0	0	0	0	0	0	0	0	0	0	0	0	0
SAL_VA8902AA	SAL_KB0784AA_AS	0	0	0	0	0	0	0	0	0	1	0	0	0	0	0	0	0	0	0	0	0	0	0	0	0	0	0	0	0	0	0	0	0	0	0	0	0	0	0	0	0	0	0	0	0	0	0	0
SAL_VA9398AA	SAL_KB1073AA_AS	0	0	0	0	0	0	0	1	0	1	0	0	0	0	0	0	0	0	1	0	0	0	0	0	0	0	0	0	0	0	0	0	0	0	0	0	0	0	0	0	0	0	0	0	0	0	0	0
SAL_VA9357AA	SAL_KB1114AA_AS	0	0	0	0	0	0	0	1	0	1	0	0	0	0	0	0	0	0	1	0	0	0	0	0	0	0	0	0	0	0	0	0	0	0	0	0	0	0	0	0	0	0	0	0	0	0	0	0
SAL_VA9495AA	SAL_KB1531AA_AS	0	0	0	0	0	0	0	1	0	1	0	0	0	0	0	0	0	0	1	0	0	0	0	0	0	0	0	0	0	0	0	0	0	0	0	0	0	0	0	0	0	0	0	0	0	0	0	0
SAL_VA9792AA	SAL_KB1757AA_AS	0	0	0	0	0	0	0	0	0	1	0	0	0	0	0	0	0	0	0	0	0	0	1	0	0	0	0	0	0	0	0	0	0	0	0	0	0	0	0	0	0	0	0	0	0	0	0	0
SAL_VA9784AA	SAL_KB1765AA_AS	0	0	0	0	0	0	0	1	0	1	0	0	0	0	0	1	0	0	1	0	0	0	0	0	1	0	0	0	0	0	0	0	0	0	0	0	0	0	0	0	0	0	0	0	0	0	0	0
SAL_VA9684AA	SAL_KB1865AA_AS	0	0	0	0	0	0	0	1	0	1	0	0	0	0	0	0	0	0	1	0	0	0	0	0	0	0	0	0	0	0	0	0	0	0	0	0	0	0	0	0	0	0	0	0	0	0	0	0
SAL_VA9675AA	SAL_KB1874AA_AS	0	0	0	0	0	0	0	1	0	1	0	0	0	0	0	0	0	0	1	0	0	0	0	0	0	0	0	0	0	0	0	0	0	0	0	0	0	0	0	0	0	0	0	0	0	0	0	0
SAL_VA9671AA	SAL_KB1878AA_AS	0	0	0	0	0	0	0	1	0	1	0	0	0	0	0	0	0	0	1	0	0	0	0	0	0	0	0	0	0	0	0	0	0	0	0	0	0	0	0	0	0	0	0	0	0	0	0	0
SAL_VA9977AA	SAL_KB2144AA_AS	0	0	0	0	0	0	0	0	0	1	0	0	0	0	0	0	0	0	0	0	0	0	0	0	0	0	0	0	0	0	0	0	0	0	0	0	0	0	0	0	0	0	0	0	0	0	0	0
SAL_VA9954AA	SAL_KB2167AA_AS	0	0	0	0	0	0	0	0	0	1	0	0	0	0	0	0	0	0	0	0	0	0	0	0	0	0	0	0	0	0	0	0	0	0	0	0	0	0	0	0	0	0	0	0	0	0	0	0
SAL_VA9883AA	SAL_KB2253AA_AS	0	0	0	0	0	0	0	1	0	1	0	0	0	0	0	1	0	0	0	0	0	0	1	0	1	0	0	0	0	1	0	0	0	0	0	0	0	0	0	0	0	0	0	0	0	0	0	0
SAL_WA0261AA	SAL_KB2702AA_AS	0	0	0	0	0	0	0	1	0	1	0	0	0	0	0	0	0	0	1	0	0	0	0	0	0	0	0	0	0	1	0	0	0	0	0	0	0	0	0	0	0	0	0	0	0	0	0	0
SAL_WA0189AA	SAL_KB2774AA_AS	0	0	0	0	0	0	0	1	0	1	0	0	0	0	0	0	0	0	1	0	0	0	0	0	0	0	0	0	0	0	0	0	0	0	0	0	0	0	0	0	0	0	0	0	0	0	0	0
SAL_WA0133AA	SAL_KB2830AA_AS	0	0	0	0	0	0	0	0	0	1	0	0	0	0	0	0	0	0	1	0	0	0	0	0	0	0	0	0	0	0	0	0	0	0	0	0	0	0	0	0	0	0	0	0	0	0	0	0
SAL_WA0553AA	SAL_KB3123AA_AS	0	0	0	0	0	0	0	1	0	1	0	0	0	0	0	0	0	0	1	0	0	0	1	0	0	0	0	0	0	1	0	0	0	0	0	0	1	0	0	0	0	0	0	0	0	0	0	0
SAL_WA0546AA	SAL_KB3130AA_AS	0	0	0	0	0	0	0	1	0	1	0	0	0	0	0	0	0	0	1	0	0	0	0	0	0	0	0	0	0	0	0	0	0	0	0	0	0	0	0	0	0	0	0	0	0	0	0	0
SAL_WA0513AA	SAL_KB3163AA_AS	0	0	0	0	0	0	0	1	0	1	0	0	0	0	0	0	0	0	1	0	0	0	0	0	0	0	0	0	0	0	0	0	0	0	0	0	0	0	0	0	0	0	0	0	0	0	0	0
SAL_WA0482AA	SAL_KB3194AA_AS	0	0	0	0	0	0	0	0	0	1	0	0	0	0	0	0	0	0	1	0	0	0	0	0	0	0	0	0	0	0	0	0	0	0	0	0	0	0	0	0	0	0	0	0	0	0	0	0
SAL_WA0471AA	SAL_KB3205AA_AS	0	0	0	0	0	0	0	1	0	1	0	0	0	0	0	0	0	0	1	0	0	0	0	0	0	0	0	0	0	0	0	0	0	0	0	0	0	0	0	0	0	0	0	0	0	0	0	0
SAL_WA0408AA	SAL_KB3268AA_AS	0	0	0	0	0	0	0	1	0	1	0	0	0	0	0	0	0	0	1	0	0	0	0	0	0	0	0	0	0	0	0	0	0	0	0	0	0	0	0	0	0	0	0	0	0	0	0	0
SAL_WA0822AA	SAL_KB3645AA_AS	0	0	0	0	0	0	0	1	0	1	0	0	0	0	0	0	0	0	1	0	0	0	0	0	0	0	0	0	0	0	0	0	0	0	0	0	0	0	0	0	0	0	0	0	0	0	0	0
SAL_WA0818AA	SAL_KB3649AA_AS	0	0	0	0	0	0	0	1	0	1	0	0	0	0	0	0	0	0	1	0	0	0	0	0	0	0	0	0	0	0	0	0	0	0	0	0	0	0	0	0	0	0	0	0	0	0	0	0
SAL_WA0759AA	SAL_KB3708AA_AS	0	0	0	0	0	0	0	1	0	1	0	0	0	0	0	0	0	0	1	0	0	0	0	0	0	0	0	0	0	1	0	0	0	0	0	0	0	0	0	0	0	0	0	0	0	0	0	1
SAL_WA1075AA	SAL_KB4318AA_AS	0	0	0	0	0	0	0	0	0	1	0	0	0	0	0	0	0	0	0	0	0	0	0	0	0	0	0	0	0	0	0	0	0	0	0	0	0	0	0	0	0	0	0	0	0	0	0	0
SAL_WA1306AA	SAL_KB4553AA_AS	0	0	0	0	0	0	0	1	0	1	0	0	0	0	0	0	0	0	1	0	0	0	0	0	0	0	0	0	0	0	0	0	0	0	0	0	0	0	0	0	0	0	0	0	0	0	0	0
SAL_WA1271AA	SAL_KB4588AA_AS	0	0	0	0	0	0	0	1	0	1	0	0	0	0	0	0	0	0	1	0	0	0	0	0	0	0	0	0	0	1	0	0	0	0	0	0	0	0	0	0	0	0	0	0	0	0	0	0
SAL_WA1223AA	SAL_KB4677AA_AS	0	0	0	0	0	0	0	0	0	1	0	0	0	0	0	0	0	0	0	0	0	0	0	0	0	0	0	0	0	0	0	0	0	0	0	0	0	0	0	0	0	0	0	0	0	0	0	0
SAL_VA8436AA	SAL_KB4845AA_AS	0	0	0	0	0	0	0	1	0	1	0	0	0	0	0	0	0	0	1	0	0	0	0	0	0	0	0	0	0	0	0	0	0	0	0	0	0	0	0	0	0	0	0	0	0	0	0	0
SAL_WA1437AA	SAL_KB5053AA_AS	0	0	0	0	0	0	0	1	0	1	0	0	0	0	0	0	0	0	1	0	0	0	0	0	0	0	0	0	0	0	0	0	0	0	0	0	0	0	0	0	0	0	0	0	0	0	0	0
SAL_WA1436AA	SAL_KB5054AA_AS	0	0	0	0	0	0	0	0	0	1	0	0	0	0	0	0	0	0	1	0	0	0	0	0	0	0	0	0	0	0	0	0	0	0	0	0	0	0	0	0	0	0	0	0	0	0	0	0
SAL_WA1424AA	SAL_KB5066AA_AS	0	0	0	0	0	0	0	1	0	1	0	0	0	0	0	0	0	0	1	0	0	0	0	0	0	0	0	0	0	0	0	0	0	0	0	0	0	0	0	0	0	0	0	0	0	0	0	0
SAL_WA1525AA	SAL_KB5638AA_AS	0	0	0	0	0	0	0	1	0	1	0	0	0	0	0	0	0	0	1	0	0	0	0	0	0	0	0	0	0	0	0	0	0	0	0	0	0	0	0	0	0	0	0	0	0	0	0	0
SAL_WA1517AA	SAL_KB5646AA_AS	0	0	0	0	0	0	0	1	0	1	0	0	0	0	0	0	0	0	1	0	0	0	0	0	0	0	0	0	0	0	0	0	0	0	0	0	0	0	0	0	0	0	0	0	0	0	0	0
SAL_WA1742AA	SAL_KB6128AA_AS	0	0	0	0	0	0	0	1	0	1	0	0	0	0	0	0	0	0	1	0	0	0	0	0	0	0	0	0	0	0	0	0	0	0	0	0	0	0	0	0	0	0	0	0	0	0	0	0
SAL_WA1689AA	SAL_KB6181AA_AS	0	0	0	0	0	0	0	1	0	1	0	0	0	0	0	0	0	0	1	0	0	0	1	0	0	0	0	0	0	1	0	0	0	0	0	0	0	0	0	0	0	0	0	0	0	0	0	0
SAL_WA1934AA	SAL_KB6993AA_AS	0	0	0	0	0	0	0	0	0	1	0	0	0	0	0	0	0	0	0	0	0	0	0	0	0	0	0	0	0	0	0	0	0	0	0	0	0	0	0	0	0	0	0	0	0	0	0	0
SAL_WA2342AA	SAL_KB8853AA_AS	0	0	0	0	0	0	0	0	0	1	0	0	0	0	0	0	0	0	0	0	0	0	0	0	0	0	0	0	0	0	0	0	0	0	0	0	0	0	0	0	0	0	0	0	0	0	0	0
SAL_WA3655AA	SAL_KB9592AA_AS	0	0	0	0	0	0	0	0	0	1	0	0	0	0	0	0	0	0	0	0	0	0	0	0	0	0	0	0	0	0	0	0	0	0	0	0	0	0	0	0	0	0	0	0	0	0	0	0
SAL_WA3555AA	SAL_KB9736AA_AS	0	0	0	0	0	0	0	0	0	1	0	0	0	0	0	0	0	0	0	0	0	0	0	0	0	0	0	0	0	0	0	0	0	0	0	0	0	0	0	0	0	0	0	0	0	0	0	0
SAL_EB3519AA	SAL_KC0554AA_AS	0	0	0	0	0	0	0	0	0	1	0	0	0	0	0	0	0	0	1	0	0	0	0	0	0	0	0	0	0	0	0	0	0	0	0	0	0	0	0	0	0	0	0	0	0	0	0	0
SAL_EB5568AA	SAL_KC5883AA_AS	0	0	0	0	0	0	0	0	0	1	0	0	0	0	0	0	0	0	0	0	0	0	0	0	0	0	0	0	0	0	0	0	0	0	0	0	0	0	0	0	0	0	0	0	0	0	0	0
SAL_EB5997AA	SAL_KC6534AA_AS	0	0	0	0	0	0	0	1	0	1	0	0	0	0	0	0	0	0	1	0	0	0	0	0	0	0	0	1	0	0	0	0	0	0	0	0	0	0	0	0	0	0	0	0	0	0	0	0
SAL_EB6558AA	SAL_KC7233AA_AS	0	0	0	0	0	0	0	0	0	1	0	0	0	0	0	0	0	1	0	0	0	0	1	0	0	0	0	0	1	1	0	0	0	1	0	0	0	0	0	0	0	1	0	0	0	0	0	0
SAL_EB7706AA	SAL_KC8926AA_AS	0	0	0	0	0	0	0	1	0	1	0	0	0	0	0	0	0	0	1	0	0	0	0	0	0	0	0	0	0	0	0	0	0	0	0	0	0	0	0	0	0	0	0	0	0	0	0	0
SAL_FA6252AA	SAL_LA0464AA_AS	0	0	0	0	0	0	0	1	0	1	0	0	0	0	0	0	0	0	1	0	0	0	1	0	0	0	0	0	0	1	0	0	0	0	0	0	0	0	0	0	0	0	0	0	0	0	0	0
SAL_FA6250AA	SAL_LA0466AA_AS	0	0	0	0	0	0	0	1	0	1	0	0	0	0	0	0	0	0	1	0	0	0	1	0	0	0	0	0	0	1	0	0	0	0	0	0	0	0	0	0	0	0	0	0	0	0	0	0
SAL_FA6895AA	SAL_LA1155AA_AS	0	0	0	0	0	0	0	0	0	1	0	0	0	0	0	0	0	0	0	0	0	0	0	0	0	0	0	0	0	0	0	0	0	0	0	0	0	0	0	0	0	0	0	0	0	0	0	0
SAL_FA7369AA	SAL_LA2622AA_AS	0	0	0	0	0	0	0	1	0	1	0	0	0	0	0	0	0	0	1	0	0	0	1	0	0	0	0	0	0	1	0	0	0	0	0	0	0	0	0	0	0	0	0	0	0	0	0	0
SAL_CA1223AA	SAL_LA4001AA_AS	0	0	0	0	0	0	0	0	0	1	0	0	0	0	0	0	0	0	1	0	0	0	0	0	0	0	0	0	0	0	0	0	0	0	0	0	0	0	0	0	0	0	0	0	0	0	0	0
SAL_FA8200AA	SAL_LA4683AA_AS	0	0	0	0	0	0	0	1	0	1	0	0	0	0	0	0	0	0	1	0	0	0	0	0	0	0	0	0	0	0	0	0	0	0	0	0	0	0	0	0	0	0	0	0	0	0	0	0
SAL_GA2690AA	SAL_LA5243AA_AS	0	0	0	0	0	0	0	0	0	1	0	0	0	0	0	0	0	0	0	0	0	0	0	0	0	0	0	0	0	0	0	0	0	0	0	0	0	0	0	0	0	0	0	0	0	0	0	0
SAL_GA3718AA	SAL_LA5750AA_AS	0	0	0	0	0	0	0	0	0	1	0	0	0	0	0	0	0	0	0	0	0	0	0	0	0	0	0	0	0	0	0	0	0	0	0	0	0	0	0	0	0	0	0	0	0	0	0	0
SAL_GA3599AA	SAL_LA5869AA_AS	0	0	0	0	0	0	0	0	0	1	0	0	0	0	0	0	0	0	0	0	0	0	0	0	0	0	0	0	0	0	0	0	0	0	0	0	0	0	0	0	0	0	0	0	0	0	0	0
SAL_GA3598AA	SAL_LA5870AA_AS	0	0	0	0	0	0	0	0	0	1	0	0	0	0	0	0	0	0	0	0	0	0	0	0	0	0	0	0	0	0	0	0	0	0	0	0	0	0	0	0	0	0	0	0	0	0	0	0
SAL_GA3596AA	SAL_LA5872AA_AS	0	0	0	0	0	0	0	1	0	1	0	0	0	0	0	0	0	0	1	0	0	0	1	0	0	0	0	0	0	1	0	0	0	0	0	0	0	0	0	0	0	0	0	0	0	0	0	0
SAL_GA3595AA	SAL_LA5873AA_AS	0	0	0	0	0	0	0	1	0	1	0	0	0	0	0	0	0	0	1	0	0	0	1	0	0	0	0	0	0	1	0	0	0	0	0	0	0	0	0	0	0	0	0	0	0	0	0	0
SAL_GA3483AA	SAL_LA5985AA_AS	0	0	0	0	0	0	0	1	0	1	0	0	0	0	0	0	0	0	1	0	0	0	1	0	0	0	0	0	0	1	0	0	0	0	0	0	0	0	0	0	0	0	0	0	0	0	0	0
SAL_GA4461AA	SAL_LA6549AA_AS	1	0	0	0	0	0	0	0	0	1	0	0	0	0	0	0	0	0	1	0	0	0	1	0	0	1	0	0	0	1	0	0	0	0	0	0	0	0	0	0	0	0	0	0	0	0	0	0
SAL_GA1713AA	SAL_LA7678AA_AS	0	0	0	0	0	0	0	1	0	1	0	0	0	0	0	0	0	0	1	0	0	0	0	0	0	0	0	0	0	0	0	0	0	0	0	0	0	0	0	0	0	0	0	0	0	0	0	0
SAL_FA9494AA	SAL_LA9828AA_AS	0	0	0	0	0	0	0	1	0	1	0	0	0	0	0	0	0	0	1	0	0	0	0	0	0	0	0	0	0	0	0	0	0	0	0	0	0	0	0	0	0	0	0	0	0	0	0	0
SAL_WA4273AA	SAL_LB0857AA_AS	0	0	0	0	0	0	0	0	0	1	0	0	0	0	0	0	0	0	0	0	0	0	0	0	0	0	0	0	0	0	0	0	0	0	0	0	0	0	0	0	0	0	0	0	0	0	0	0
SAL_WA4266AA	SAL_LB0864AA_AS	0	0	0	0	0	0	0	1	0	1	0	0	0	0	0	0	0	0	1	0	0	0	0	0	0	0	0	0	0	1	0	0	0	0	0	0	0	0	0	0	0	0	0	0	0	0	0	0
SAL_WA4259AA	SAL_LB0871AA_AS	0	0	0	0	0	0	0	0	0	1	0	0	0	0	0	0	0	0	0	0	0	0	0	0	0	0	0	0	0	0	0	0	0	0	0	0	0	0	0	0	0	0	0	0	0	0	0	0
SAL_WA4345AA	SAL_LB1038AA_AS	0	0	0	0	0	0	0	1	0	1	0	0	0	0	0	0	0	0	1	0	0	0	0	0	0	0	0	0	0	0	0	0	0	0	1	0	0	0	0	0	0	0	0	0	0	0	0	0
SAL_WA4753AA	SAL_LB1779AA_AS	0	0	0	0	0	0	0	0	0	1	0	0	0	0	0	0	0	0	0	0	0	0	1	0	0	0	0	0	0	1	0	0	0	0	0	0	0	0	0	0	0	0	0	0	0	0	0	0
SAL_WA4751AA	SAL_LB1781AA_AS	0	0	0	0	0	0	0	0	0	1	0	0	0	0	0	0	0	0	0	0	0	0	1	0	0	0	0	0	0	1	0	0	0	0	0	0	0	0	0	0	0	0	0	0	0	0	0	0
SAL_WA6303AA	SAL_LB5595AA_AS	0	0	0	0	0	0	0	1	0	1	0	0	0	0	0	0	0	0	1	0	0	0	0	0	1	0	0	0	0	0	0	0	0	0	0	0	0	0	0	0	0	0	0	0	0	0	0	0
SAL_WA6301AA	SAL_LB5712AA_AS	0	0	0	0	0	0	0	1	0	1	0	0	0	0	0	0	0	0	1	0	0	0	0	0	0	0	0	0	0	0	0	0	0	0	0	0	1	0	0	0	0	0	0	0	0	0	0	0
SAL_WA6473AA	SAL_LB5843AA_AS	0	0	0	0	0	0	0	0	0	1	0	0	0	0	0	0	0	0	0	0	0	0	0	0	0	0	0	0	0	0	0	0	0	0	0	0	0	0	0	0	0	0	0	0	0	0	0	0
SAL_WA6926AA	SAL_LB7186AA_AS	0	0	0	0	0	0	0	1	0	1	0	0	0	0	0	0	0	0	1	0	0	0	1	0	0	0	0	0	0	1	0	0	0	0	0	0	0	0	0	0	0	0	0	0	0	0	0	0
SAL_WA6924AA	SAL_LB7188AA_AS	0	0	0	0	0	0	0	1	0	1	0	0	0	0	0	0	0	0	1	0	0	0	1	0	0	0	0	0	0	1	0	0	0	0	0	0	0	0	0	0	0	0	0	0	0	0	0	0
SAL_WA7625AA	SAL_LB8179AA_AS	0	0	0	0	0	0	0	0	0	1	0	0	0	0	0	0	0	0	0	0	0	0	0	0	0	0	0	0	0	0	0	0	0	0	0	0	0	0	0	0	0	0	0	0	0	0	0	0
SAL_WA7747AA	SAL_LB8511AA_AS	0	0	0	0	0	0	0	0	0	1	0	0	0	0	0	0	0	0	0	0	0	0	0	0	0	0	0	0	0	0	0	0	0	0	0	0	0	0	0	0	0	0	0	0	0	0	0	0
SAL_WA7746AA	SAL_LB8512AA_AS	0	0	0	0	0	0	0	0	0	1	0	0	0	0	0	0	0	0	1	0	0	0	0	0	0	0	0	0	0	0	0	0	0	0	0	0	0	0	0	0	0	0	0	0	0	0	0	0
SAL_WA8530AA	SAL_LB9833AA_AS	0	0	0	0	0	0	0	0	0	1	0	0	0	0	0	0	0	0	0	0	0	0	0	0	0	0	0	0	0	0	0	0	0	0	0	0	0	0	0	0	0	0	0	0	0	0	0	0
SAL_EB8472AA	SAL_LC0295AA_AS	0	0	0	0	0	0	0	0	0	1	0	0	0	0	0	0	0	0	0	0	0	0	0	0	0	0	0	0	0	0	0	0	0	0	0	0	0	0	0	0	0	0	0	0	0	0	0	0
SAL_EB9301AA	SAL_LC2656AA_AS	0	0	0	0	0	0	0	0	0	1	0	0	0	0	0	0	0	0	0	0	0	0	0	0	0	0	0	0	0	0	0	0	0	0	0	0	0	0	0	0	0	0	0	0	0	0	0	0
SAL_EB9578AA	SAL_LC2995AA_AS	0	0	0	0	0	0	0	0	0	1	0	0	0	0	0	0	0	0	0	0	0	0	0	0	0	0	0	0	0	0	0	0	0	0	0	0	0	0	0	0	0	0	0	0	0	0	0	0
SAL_EB9884AA	SAL_LC3986AA_AS	0	0	0	0	0	0	0	0	0	1	0	0	0	0	0	0	0	0	0	0	0	0	0	0	0	0	0	0	0	0	0	0	0	0	0	0	0	0	0	0	0	0	0	0	0	0	0	0
SAL_FB0219AA	SAL_LC4382AA_AS	0	0	0	0	0	0	0	0	0	1	0	0	0	0	0	0	0	0	0	0	0	0	0	0	0	0	0	0	0	0	0	0	0	0	0	0	0	0	0	0	0	0	0	0	0	0	0	0
SAL_FB0631AA	SAL_LC4966AA_AS	0	0	0	0	0	0	0	1	0	1	0	0	0	0	0	0	0	0	1	0	0	0	0	0	0	0	0	0	0	0	0	0	0	0	0	0	0	0	0	0	0	0	0	0	0	0	0	0
SAL_FB0649AA	SAL_LC4986AA_AS	0	0	0	0	0	0	0	1	0	1	0	0	0	0	0	0	0	0	1	0	0	0	0	0	0	0	0	0	0	1	0	0	0	0	0	0	0	0	0	0	0	0	0	0	0	0	0	0
SAL_FB0650AA	SAL_LC4987AA_AS	0	0	0	0	0	0	0	1	0	1	0	0	0	0	0	0	0	0	1	0	0	0	0	0	0	0	0	0	0	0	0	0	0	0	0	0	0	0	0	0	0	0	0	0	0	0	0	0
SAL_FB0652AA	SAL_LC4989AA_AS	0	0	0	0	0	0	0	1	0	1	0	0	0	0	0	1	0	0	1	0	0	0	0	0	0	0	0	0	0	0	0	0	0	0	0	0	0	0	0	0	0	0	0	0	0	0	0	0
SAL_FB0653AA	SAL_LC4990AA_AS	0	0	0	0	0	0	0	1	0	1	0	0	0	0	0	0	0	0	1	0	0	0	0	0	0	0	0	0	0	0	0	0	0	0	0	0	0	0	0	0	0	0	0	0	0	0	0	0
SAL_FB0654AA	SAL_LC4991AA_AS	0	0	0	0	0	0	0	1	0	1	0	0	0	0	0	0	0	0	1	0	0	0	0	0	0	0	0	0	0	0	0	0	0	0	0	0	0	0	0	0	0	0	0	0	0	0	0	0
SAL_FB0676AA	SAL_LC5013AA_AS	0	0	0	0	0	0	0	1	0	1	0	0	0	0	0	1	0	0	1	0	0	0	0	0	0	0	0	0	0	0	0	0	0	0	0	0	0	0	0	0	0	0	0	0	0	0	0	0
SAL_FB0677AA	SAL_LC5014AA_AS	0	0	0	0	0	0	0	0	0	1	0	0	0	0	0	0	1	0	0	0	0	1	0	0	0	0	0	0	0	1	0	0	0	0	0	0	0	0	0	0	0	0	0	0	0	0	0	0
SAL_FB0678AA	SAL_LC5015AA_AS	0	0	0	0	0	0	0	1	0	1	0	0	0	0	0	1	0	0	1	0	0	0	0	0	0	0	0	0	0	0	0	0	0	0	0	0	0	0	0	0	0	0	0	0	0	0	0	0
SAL_FB0679AA	SAL_LC5016AA_AS	0	0	0	0	0	0	0	1	0	1	0	0	0	0	0	0	0	0	1	0	0	0	0	0	0	0	0	0	0	0	0	0	0	0	0	0	0	0	0	0	0	0	0	0	0	0	0	0
SAL_FB0680AA	SAL_LC5017AA_AS	0	0	0	0	0	0	0	1	0	1	0	0	0	0	0	0	0	0	1	0	0	0	0	0	0	0	0	0	0	0	0	0	0	0	0	0	0	0	0	0	0	0	0	0	0	0	0	0
SAL_FB0681AA	SAL_LC5018AA_AS	0	0	0	0	0	0	0	1	0	1	0	0	0	0	0	0	0	0	1	0	0	0	0	0	0	0	0	0	0	0	0	0	0	0	0	0	0	0	0	0	0	0	0	0	0	0	0	0
SAL_FB0682AA	SAL_LC5019AA_AS	0	0	0	0	0	0	0	1	0	1	0	0	0	0	0	0	0	0	1	0	0	0	0	0	0	0	0	0	0	0	0	0	0	0	0	0	0	0	0	0	0	0	0	0	0	0	0	0
SAL_FB0828AA	SAL_LC5303AA_AS	0	0	0	0	0	0	0	1	0	1	0	0	0	0	0	0	0	0	1	0	0	0	0	0	0	0	0	0	0	0	0	0	0	0	0	0	0	0	0	0	0	0	0	0	0	0	0	0
SAL_FB0829AA	SAL_LC5304AA_AS	0	0	0	0	0	0	0	1	0	1	0	0	0	0	0	1	0	0	1	0	0	0	0	0	0	0	0	0	0	0	0	0	0	0	0	0	0	0	0	0	0	0	0	0	0	0	0	0
SAL_FB0830AA	SAL_LC5305AA_AS	0	0	0	0	0	0	0	1	0	1	0	0	0	0	0	0	0	0	1	0	0	0	0	0	0	0	0	0	0	0	0	0	0	0	0	0	0	0	0	0	0	0	0	0	0	0	0	0
SAL_FB0835AA	SAL_LC5310AA_AS	0	0	0	0	0	0	0	1	0	1	0	0	0	0	0	0	0	0	1	0	0	0	0	0	0	0	0	0	0	1	0	0	0	0	0	0	0	0	0	0	0	0	0	0	0	0	0	0
SAL_FB0955AA	SAL_LC5646AA_AS	0	0	0	0	0	0	0	0	0	1	0	0	0	0	0	0	0	0	0	0	0	0	0	0	1	0	0	0	0	0	0	0	0	0	0	0	0	0	0	0	0	0	0	0	0	0	0	0
SAL_FB0967AA	SAL_LC5681AA_AS	0	0	0	0	0	0	0	0	0	1	0	0	0	0	0	0	0	0	0	0	0	0	0	0	0	0	0	0	0	0	0	0	0	0	0	0	0	0	0	0	0	0	0	0	0	0	0	0
SAL_FB0983AA	SAL_LC5685AA_AS	0	0	0	0	0	0	0	0	0	1	0	0	0	0	0	0	0	0	0	0	0	0	0	0	0	0	0	0	0	0	0	0	0	0	0	0	0	0	0	0	0	0	0	0	0	0	0	0
SAL_FB0827AA	SAL_LC5878AA_AS	0	0	0	0	0	0	1	0	0	1	0	0	0	0	0	0	0	0	1	0	0	0	0	0	0	0	0	0	0	0	0	0	0	0	0	0	0	0	0	0	0	0	0	0	0	0	0	0
SAL_FB2501AA	SAL_LC9567AA_AS	0	0	0	0	0	0	0	1	0	1	0	0	0	0	0	1	0	0	1	0	0	0	0	0	0	0	0	0	0	0	0	0	0	0	0	0	0	0	0	0	0	0	0	0	0	0	0	0
SAL_FA8970AA	SAL_MA1604AA_AS	0	0	0	0	0	0	0	0	0	1	0	0	0	0	0	0	0	0	0	0	0	0	0	0	0	0	0	0	0	0	0	0	0	0	0	0	0	0	0	0	0	0	0	0	0	0	0	0
SAL_FA8928AA	SAL_MA1647AA_AS	0	0	0	0	0	0	0	0	0	1	0	0	0	0	0	0	0	0	0	0	0	0	0	0	0	0	0	0	0	0	0	0	0	0	0	0	0	0	0	0	0	0	0	0	0	0	0	0
SAL_GA6060AA	SAL_MA2500AA_AS	0	0	0	0	0	0	0	0	0	1	0	0	0	0	0	0	0	0	0	0	0	0	0	0	0	0	0	0	0	0	0	0	0	0	0	0	0	0	0	0	0	0	0	0	0	0	0	0
SAL_GA7606AA	SAL_MA5184AA_AS	0	0	0	0	0	0	0	0	0	1	0	0	0	0	0	0	0	0	0	0	0	0	0	0	0	0	0	0	0	0	0	0	0	0	0	0	0	0	0	0	0	0	0	0	0	0	0	0
SAL_GA7604AA	SAL_MA5186AA_AS	0	0	0	0	0	0	0	0	0	1	0	0	0	0	0	0	0	0	0	0	0	0	0	0	0	0	0	0	0	0	0	0	0	0	0	0	0	0	0	0	0	0	0	0	0	0	0	0
SAL_GA7603AA	SAL_MA5187AA_AS	0	0	0	0	0	0	0	0	0	1	0	0	0	0	0	0	0	0	0	0	0	0	0	0	0	0	0	0	0	0	0	0	0	0	0	0	0	0	0	0	0	0	0	0	0	0	0	0
SAL_GA7917AA	SAL_MA5564AA_AS	0	0	0	0	0	0	0	1	0	1	0	0	0	0	0	0	0	0	1	0	0	0	0	0	0	0	0	0	0	0	0	0	0	0	0	0	0	0	0	0	0	0	0	0	0	0	0	0
SAL_GA7907AA	SAL_MA5574AA_AS	0	0	0	0	0	0	0	0	0	1	0	0	0	0	0	0	0	0	0	0	0	0	0	0	0	0	0	0	0	0	0	0	0	0	0	0	0	0	0	0	0	0	0	0	0	0	0	0
SAL_WA8971AA	SAL_MB0420AA_AS	0	0	0	0	0	0	0	0	0	1	0	0	0	0	0	0	0	0	0	0	0	0	0	0	0	0	0	0	0	0	0	0	0	0	0	0	0	0	0	0	0	0	0	0	0	0	0	0
SAL_WA9430AA	SAL_MB1625AA_AS	0	0	0	0	0	0	0	1	0	1	0	0	0	0	0	0	0	0	1	0	0	0	0	0	0	0	0	0	0	0	0	0	0	0	0	0	0	0	0	0	0	0	0	0	0	0	0	0
SAL_XA0520AA	SAL_MB2178AA_AS	0	0	0	0	0	0	0	1	0	1	0	0	0	0	0	0	0	0	1	0	0	0	1	0	0	0	0	0	0	1	0	0	0	0	0	0	0	0	0	0	0	0	0	0	0	0	0	0
SAL_XA0519AA	SAL_MB2179AA_AS	0	0	0	0	0	0	0	1	0	1	0	0	0	0	0	0	0	0	1	0	0	0	1	0	0	0	0	0	0	1	0	0	0	0	0	0	0	0	0	0	0	0	0	0	0	0	0	0
SAL_XA0055AA	SAL_MB2643AA_AS	0	0	0	0	0	0	0	1	0	1	0	0	0	0	0	0	0	0	1	0	0	0	0	0	0	0	0	0	0	0	0	0	0	0	0	0	0	0	0	0	0	0	0	0	0	0	0	0
SAL_WA9824AA	SAL_MB2882AA_AS	0	0	0	0	0	0	0	1	0	1	0	0	0	0	0	0	0	0	1	0	0	0	0	0	0	0	0	0	0	0	0	0	0	0	0	0	0	0	0	0	0	0	0	0	0	0	0	0
SAL_XA0906AA	SAL_MB3212AA_AS	0	0	0	0	0	0	0	0	0	1	0	0	0	0	0	0	0	0	0	0	0	0	0	0	0	0	0	0	0	0	0	0	0	0	0	0	0	0	0	0	0	0	0	0	0	0	0	0
SAL_XA0608AA	SAL_MB3510AA_AS	0	0	0	0	0	0	0	1	0	1	0	0	0	0	0	0	0	0	1	0	0	0	0	0	0	0	0	0	0	0	0	0	0	0	0	0	0	0	0	0	0	0	0	0	0	0	0	0
SAL_XA1248AA	SAL_MB3682AA_AS	0	0	0	0	0	0	0	0	0	1	0	0	0	0	0	0	0	0	0	0	0	0	0	0	0	0	0	0	0	0	0	0	0	0	0	0	0	0	0	0	0	0	0	0	0	0	0	0
SAL_XA1092AA	SAL_MB3839AA_AS	0	0	0	0	0	0	0	1	0	1	0	0	0	0	0	0	0	0	1	0	0	0	1	0	0	0	0	0	0	1	0	0	0	0	0	0	0	0	0	0	0	0	0	0	0	0	0	0
SAL_XA1066AA	SAL_MB3866AA_AS	0	0	0	0	0	0	0	1	0	1	0	0	0	0	0	0	0	0	1	0	0	0	0	0	0	0	0	0	0	0	0	0	0	0	0	0	0	0	0	0	0	0	0	0	0	0	0	0
SAL_XA1275AA	SAL_MB4173AA_AS	0	0	0	0	0	0	0	1	0	1	0	0	0	0	0	0	0	0	1	0	0	0	0	0	0	0	0	0	0	0	0	0	0	0	0	0	1	0	0	0	0	0	0	0	0	0	0	0
SAL_XA1650AA	SAL_MB4745AA_AS	0	0	0	0	0	0	0	1	0	1	0	0	0	0	0	0	0	0	1	0	0	0	1	0	0	0	0	0	0	1	0	0	0	0	0	0	0	0	0	0	0	0	0	0	0	0	0	0
SAL_XA2490AA	SAL_MB5881AA_AS	0	0	0	0	0	0	0	0	0	1	0	0	0	0	0	0	0	0	0	0	0	0	0	0	0	0	0	0	0	0	0	0	0	0	0	0	0	0	0	0	0	0	0	0	0	0	0	0
SAL_XA3323AA	SAL_MB7181AA_AS	0	0	0	0	0	0	0	0	0	1	0	0	0	0	0	0	0	0	0	0	0	0	0	0	0	0	0	0	0	0	0	0	0	0	0	0	0	0	0	0	0	0	0	0	0	0	0	0
SAL_XA3282AA	SAL_MB7245AA_AS	0	0	0	0	0	0	0	0	0	1	0	0	0	0	0	0	0	0	0	0	0	0	0	0	0	0	0	0	0	0	0	0	0	0	0	0	0	0	0	0	0	0	0	0	0	0	0	0
SAL_XA3233AA	SAL_MB7294AA_AS	0	0	0	0	0	0	0	1	0	1	0	0	0	0	0	0	0	0	1	0	0	0	0	0	0	0	0	0	0	0	0	0	0	0	0	0	0	0	0	0	0	0	0	0	0	0	0	0
SAL_XA3184AA	SAL_MB7343AA_AS	0	0	0	0	0	0	0	0	0	1	0	0	0	0	0	0	0	0	0	0	0	0	0	0	0	0	0	0	0	0	0	0	0	0	0	0	0	0	0	0	0	0	0	0	0	0	0	0
SAL_XA3732AA	SAL_MB7609AA_AS	0	0	0	0	0	0	0	1	0	1	0	0	0	0	0	0	0	0	1	0	0	0	0	0	0	0	0	0	0	0	0	0	0	0	0	0	0	0	0	0	0	0	0	0	0	0	0	0
SAL_XA4096AA	SAL_MB7850AA_AS	0	0	0	0	0	0	0	1	0	1	0	0	0	0	0	1	0	0	1	0	0	1	0	0	0	0	0	0	0	1	0	0	0	0	0	1	0	0	0	0	0	0	0	0	0	0	0	0
SAL_XA4287AA	SAL_MB8077AA_AS	0	0	0	0	0	0	0	1	0	1	0	0	0	0	0	0	0	0	1	0	0	0	0	0	0	0	0	0	0	0	0	0	0	0	0	0	0	0	0	0	0	0	0	0	0	0	0	0
SAL_XA4625AA	SAL_MB8218AA_AS	0	0	0	0	0	0	0	0	0	1	0	0	0	0	0	0	0	0	0	0	0	0	0	0	0	0	0	0	0	0	0	0	0	0	0	0	0	0	0	0	0	0	0	0	0	0	0	0
SAL_XA4590AA	SAL_MB8253AA_AS	0	0	0	0	0	0	0	1	0	1	0	0	0	0	0	0	0	0	1	0	0	0	0	0	0	0	0	0	0	0	0	0	0	0	0	0	0	0	0	0	0	0	0	0	0	0	0	0
SAL_XA4557AA	SAL_MB8286AA_AS	0	0	0	0	0	0	0	1	0	1	0	0	0	0	0	0	0	0	1	0	0	0	1	0	0	0	0	0	0	1	0	0	0	0	0	0	0	0	0	0	0	0	0	0	0	0	0	0
SAL_XA4503AA	SAL_MB8340AA_AS	0	0	0	0	0	0	0	0	0	1	0	0	0	0	0	0	0	0	0	0	0	0	0	0	0	0	0	0	0	0	0	0	0	0	0	0	0	0	0	0	0	0	0	0	0	0	0	0
SAL_XA4490AA	SAL_MB8353AA_AS	0	0	0	0	0	0	0	1	0	1	0	0	0	0	0	0	0	0	1	0	0	0	0	0	0	0	0	0	0	0	0	0	0	0	0	0	0	0	0	0	0	0	0	0	0	0	0	0
SAL_XA4450AA	SAL_MB8393AA_AS	0	0	0	0	0	0	0	1	0	1	0	0	0	0	0	0	0	0	1	0	0	0	0	0	0	0	0	0	0	0	0	0	0	0	0	0	0	0	0	0	0	0	0	0	0	0	0	0
SAL_XA4823AA	SAL_MB8780AA_AS	0	0	0	0	0	0	0	0	0	1	0	0	0	0	0	0	0	0	0	0	0	0	0	0	0	0	0	0	0	1	0	0	0	0	0	0	0	0	0	0	0	0	0	0	0	0	0	0
SAL_XA5690AA	SAL_MB9966AA_AS	0	0	0	0	0	0	0	1	0	1	0	0	0	0	0	0	0	0	1	0	0	0	0	0	0	0	0	0	0	0	0	0	0	0	0	0	0	0	0	0	0	0	0	0	0	0	0	0
SAL_XA5662AA	SAL_MB9994AA_AS	0	0	0	0	0	0	0	1	0	1	0	0	0	0	0	0	0	0	1	0	0	0	1	0	0	0	1	0	0	1	0	0	0	0	0	0	1	0	0	0	0	0	0	0	0	0	0	0
SAL_FB3143AA	SAL_MC1430AA_AS	0	0	0	0	0	0	0	1	0	1	0	0	0	0	0	0	0	0	1	0	0	0	1	0	0	0	0	0	0	1	0	0	0	0	0	0	0	0	0	0	0	0	0	0	0	0	0	0
SAL_FB4058AA	SAL_MC2674AA_AS	0	0	0	0	0	0	0	0	0	1	0	0	0	0	0	0	0	0	0	0	0	0	0	0	0	0	0	0	0	0	0	0	0	0	0	0	0	0	0	0	0	0	0	0	0	0	0	0
SAL_FB4756AA	SAL_MC3942AA_AS	0	0	0	0	0	0	0	0	0	1	0	0	0	0	0	0	0	0	0	0	0	0	0	0	0	0	0	0	0	0	0	0	0	0	0	0	0	0	0	0	0	0	0	0	0	0	0	0
SAL_FB5229AA	SAL_MC4638AA_AS	0	0	0	0	0	0	0	0	0	1	0	0	0	0	0	0	0	0	0	0	0	0	0	0	1	0	0	0	0	0	0	0	0	0	0	0	0	0	0	0	0	0	0	0	0	0	0	0
SAL_FB5740AA	SAL_MC5303AA_AS	0	0	0	0	0	0	0	0	0	1	0	0	0	0	0	0	0	0	0	0	0	0	0	0	0	0	0	0	0	0	0	0	0	0	0	0	0	0	0	0	0	0	0	0	0	0	0	0
SAL_FB6026AA	SAL_MC5685AA_AS	0	0	0	0	0	0	0	1	0	1	0	0	0	0	0	0	0	0	1	0	0	0	1	0	0	0	1	0	0	1	0	0	0	0	0	0	1	0	0	0	0	0	0	0	0	0	0	0
SAL_FB6177AA	SAL_MC5889AA_AS	0	0	0	0	0	0	0	1	0	1	0	0	0	0	0	0	0	0	1	0	0	0	1	0	0	0	1	0	0	1	0	0	0	0	0	0	1	0	0	0	0	0	0	0	0	0	0	0
SAL_FB6334AA	SAL_MC6089AA_AS	0	0	0	0	0	0	0	0	0	1	0	0	0	0	0	0	0	0	0	0	0	0	0	0	0	0	0	0	0	0	0	0	0	0	1	0	0	0	0	0	0	0	0	0	0	0	0	0
SAL_FB6333AA	SAL_MC6090AA_AS	0	0	0	0	0	0	0	0	0	1	0	0	0	0	0	0	0	0	0	0	0	0	0	0	0	0	0	0	0	0	0	0	0	0	1	0	0	0	0	0	0	0	0	0	0	0	0	0
SAL_FB6281AA	SAL_MC6142AA_AS	0	0	0	0	0	0	0	1	0	1	0	0	0	0	0	0	0	0	1	0	0	0	0	0	0	0	0	0	0	0	0	0	0	0	0	0	0	0	0	0	0	0	0	0	0	0	0	0
SAL_FB6434AA	SAL_MC6163AA_AS	0	0	0	0	0	0	0	1	0	1	0	0	0	0	0	0	0	0	1	0	0	0	0	0	0	0	0	0	0	0	0	0	0	0	0	0	1	0	0	0	0	0	0	0	0	0	0	0
SAL_FB6495AA	SAL_MC6207AA_AS	0	0	0	0	0	0	0	1	0	1	0	0	0	0	0	0	0	0	1	0	0	0	0	0	0	0	0	0	0	0	0	0	0	0	0	0	0	0	0	0	0	0	0	0	0	0	0	0
SAL_FB6626AA	SAL_MC6444AA_AS	0	0	0	0	0	0	0	1	0	1	0	0	0	0	0	0	0	0	1	0	0	0	1	0	0	0	1	0	0	1	0	0	0	0	0	0	1	0	0	0	0	0	0	0	0	0	0	0
SAL_FB6653AA	SAL_MC6644AA_AS	0	0	0	0	0	0	0	1	0	1	0	0	0	0	0	0	0	0	1	0	0	0	1	0	0	0	1	0	0	1	0	0	0	0	0	0	1	0	0	0	0	0	0	0	0	0	0	0
SAL_FB6864AA	SAL_MC6705AA_AS	0	0	0	0	0	0	0	1	0	1	0	0	0	0	0	0	0	0	1	0	0	0	1	0	0	0	0	0	0	1	0	0	0	0	0	0	0	0	0	0	0	0	0	0	0	0	0	0
SAL_FB6999AA	SAL_MC6871AA_AS	0	0	0	0	0	0	0	1	0	1	0	0	0	0	0	0	0	0	1	0	0	0	1	0	0	0	1	0	0	1	0	0	0	0	0	0	1	0	0	0	0	0	0	0	0	0	0	0
SAL_FB7000AA	SAL_MC6872AA_AS	0	0	0	0	0	0	0	1	0	1	0	0	0	0	0	0	0	0	1	0	0	0	1	0	0	0	1	0	0	1	0	0	0	0	0	0	1	0	0	0	0	0	0	0	0	0	0	0
SAL_FB7051AA	SAL_MC6891AA_AS	0	0	0	0	0	0	0	1	0	1	0	0	0	0	0	0	0	0	1	0	0	0	1	0	0	0	1	0	0	1	0	0	0	0	0	0	1	0	0	0	0	0	0	0	0	0	0	0
SAL_FB7052AA	SAL_MC6892AA_AS	0	0	0	0	0	0	0	1	0	1	0	0	0	0	0	0	0	0	1	0	0	0	1	0	0	0	1	0	0	1	0	0	0	0	0	0	1	0	0	0	0	0	0	0	0	0	0	0
SAL_FB7053AA	SAL_MC6893AA_AS	0	0	0	0	0	0	0	1	0	1	0	0	0	0	0	0	0	0	1	0	0	0	1	0	0	0	1	0	0	1	0	0	0	0	0	0	1	0	0	0	0	0	0	0	0	0	0	0
SAL_FB7054AA	SAL_MC6894AA_AS	0	0	0	0	0	0	0	1	0	1	0	0	0	0	0	0	0	0	1	0	0	0	1	0	0	0	1	0	0	1	0	0	0	0	0	0	1	0	0	0	0	0	0	0	0	0	0	0
SAL_FB7055AA	SAL_MC6895AA_AS	0	0	0	0	0	0	0	1	0	1	0	0	0	0	0	0	0	0	1	0	0	0	1	0	0	0	1	0	0	1	0	0	0	0	0	0	1	0	0	0	0	0	0	0	0	0	0	0
SAL_FB7116AA	SAL_MC6952AA_AS	0	0	0	0	0	0	0	1	0	1	0	0	0	0	0	0	0	0	1	0	0	0	1	0	0	0	1	0	0	1	0	0	0	0	0	0	1	0	0	0	0	0	0	0	0	0	0	0
SAL_FB7315AA	SAL_MC7177AA_AS	0	0	0	0	0	0	0	1	0	1	0	0	0	0	0	0	0	0	1	0	0	0	1	0	0	0	1	0	0	1	0	0	0	0	0	0	1	0	0	0	0	0	0	0	0	0	0	0
SAL_FB7374AA	SAL_MC7303AA_AS	0	0	0	0	0	0	0	1	0	1	0	0	0	0	0	0	0	0	1	0	0	0	1	0	0	0	0	0	0	1	0	0	0	0	0	0	1	0	0	0	0	0	0	0	0	0	0	0
SAL_FB7496AA	SAL_MC7448AA_AS	0	0	0	0	0	0	0	1	0	1	0	0	0	0	0	0	0	0	1	0	0	0	1	0	0	0	1	0	0	1	0	0	0	0	0	0	1	0	0	0	0	0	0	0	0	0	0	0
SAL_FB7647AA	SAL_MC7683AA_AS	0	0	0	0	0	0	0	0	0	1	0	0	0	0	0	0	0	0	0	0	0	0	0	0	1	0	0	0	0	0	0	0	0	0	0	0	0	0	0	0	0	0	0	0	0	0	0	0
SAL_FB8177AA	SAL_MC8297AA_AS	0	0	0	0	0	0	0	1	0	1	0	0	0	0	0	0	0	0	1	0	0	0	0	0	0	0	0	0	0	0	0	0	0	0	0	0	0	0	0	0	0	0	0	0	0	1	0	0
SAL_FB9093AA	SAL_MC9372AA_AS	0	0	0	0	0	0	0	1	0	1	0	0	0	0	0	0	0	0	1	0	0	0	0	0	0	0	0	0	0	0	0	0	0	0	0	0	0	0	0	0	0	0	0	0	0	0	0	0
SAL_HA0727AA	SAL_NA1121AA_AS	0	0	0	0	0	0	1	1	0	1	0	0	0	0	0	0	0	0	1	0	0	0	0	0	0	0	0	0	0	0	0	0	0	0	0	0	0	0	0	0	0	0	0	0	0	0	0	0
SAL_HA0669AA	SAL_NA1280AA_AS	0	0	0	0	0	0	0	0	0	1	0	0	0	0	0	0	0	0	0	0	0	0	0	0	0	0	0	0	0	0	0	0	0	0	0	0	0	0	0	0	0	0	0	0	0	0	0	0
SAL_HA1316AA	SAL_NA2463AA_AS	0	0	0	0	0	0	0	0	0	1	0	0	0	0	0	0	0	0	0	0	0	0	0	0	0	0	0	0	0	0	0	0	0	0	0	0	0	0	0	0	0	0	0	0	0	0	0	0
SAL_HA1757AA	SAL_NA3046AA_AS	0	0	0	0	0	0	0	0	0	1	0	0	0	0	0	0	0	0	0	0	0	0	0	0	0	0	0	0	0	0	0	0	0	0	0	0	0	0	0	0	0	0	0	0	0	0	0	0
SAL_HA2867AA	SAL_NA5695AA_AS	0	0	0	0	0	0	0	1	0	1	0	0	0	0	0	0	0	0	1	0	0	0	1	0	0	0	0	0	0	1	0	0	0	0	0	0	0	0	0	0	0	0	0	0	0	0	0	0
SAL_HA2977AA	SAL_NA5825AA_AS	0	0	0	0	0	0	0	1	0	1	0	0	0	0	0	0	0	0	1	0	0	0	0	0	0	0	0	0	0	0	0	0	0	0	0	0	0	0	0	0	0	0	0	0	0	0	0	0
SAL_HA2368AA	SAL_NA6241AA_AS	0	0	0	0	0	0	0	0	0	1	0	0	0	0	0	0	0	0	0	0	0	0	0	0	0	0	0	0	0	0	0	0	0	0	0	0	0	0	0	0	0	0	0	0	0	0	0	0
SAL_HA2355AA	SAL_NA6254AA_AS	0	0	0	0	0	0	0	0	0	1	0	0	0	0	0	0	0	0	0	0	0	0	0	0	0	0	0	0	0	0	0	0	0	0	0	0	0	0	0	0	0	0	0	0	0	0	0	0
SAL_HA2341AA	SAL_NA6268AA_AS	0	0	0	0	0	0	0	0	0	1	0	0	0	0	0	0	0	0	0	0	0	0	0	0	0	0	0	0	0	0	0	0	0	0	0	0	0	0	0	0	0	0	0	0	0	0	0	0
SAL_HA2340AA	SAL_NA6269AA_AS	0	0	0	0	0	0	0	0	0	1	0	0	0	0	0	0	0	0	0	0	0	0	0	0	0	0	0	0	0	0	0	0	0	0	0	0	0	0	0	0	0	0	0	0	0	0	0	0
SAL_HA2338AA	SAL_NA6271AA_AS	0	0	0	0	0	0	0	0	0	1	0	0	0	0	0	0	0	0	0	0	0	0	0	0	0	0	0	0	0	0	0	0	0	0	0	0	0	0	0	0	0	0	0	0	0	0	0	0
SAL_HA2336AA	SAL_NA6273AA_AS	0	0	0	0	0	0	0	0	0	1	0	0	0	0	0	0	0	0	0	0	0	0	0	0	0	0	0	0	0	0	0	0	0	0	0	0	0	0	0	0	0	0	0	0	0	0	0	0
SAL_HA2335AA	SAL_NA6275AA_AS	0	0	0	0	0	0	0	0	0	1	0	0	0	0	0	0	0	0	0	0	0	0	0	0	0	0	0	0	0	0	0	0	0	0	0	0	0	0	0	0	0	0	0	0	0	0	0	0
SAL_HA2334AA	SAL_NA6276AA_AS	0	0	0	0	0	0	0	0	0	1	0	0	0	0	0	0	0	0	0	0	0	0	0	0	0	0	0	0	0	0	0	0	0	0	0	0	0	0	0	0	0	0	0	0	0	0	0	0
SAL_HA2333AA	SAL_NA6277AA_AS	0	0	0	0	0	0	0	0	0	1	0	0	0	0	0	0	0	0	0	0	0	0	0	0	0	0	0	0	0	0	0	0	0	0	0	0	0	0	0	0	0	0	0	0	0	0	0	0
SAL_HA2332AA	SAL_NA6278AA_AS	0	0	0	0	0	0	0	0	0	1	0	0	0	0	0	0	0	0	0	0	0	0	0	0	0	0	0	0	0	0	0	0	0	0	0	0	0	0	0	0	0	0	0	0	0	0	0	0
SAL_HA2331AA	SAL_NA6279AA_AS	0	0	0	0	0	0	0	0	0	1	0	0	0	0	0	0	0	0	0	0	0	0	0	0	0	0	0	0	0	0	0	0	0	0	0	0	0	0	0	0	0	0	0	0	0	0	0	0
SAL_HA2330AA	SAL_NA6280AA_AS	0	0	0	0	0	0	0	0	0	1	0	0	0	0	0	0	0	0	0	0	0	0	0	0	0	0	0	0	0	0	0	0	0	0	0	0	0	0	0	0	0	0	0	0	0	0	0	0
SAL_HA2329AA	SAL_NA6281AA_AS	0	0	0	0	0	0	0	0	0	1	0	0	0	0	0	0	0	0	0	0	0	0	0	0	0	0	0	0	0	0	0	0	0	0	0	0	0	0	0	0	0	0	0	0	0	0	0	0
SAL_HA2328AA	SAL_NA6282AA_AS	0	0	0	0	0	0	0	0	0	1	0	0	0	0	0	0	0	0	0	0	0	0	0	0	0	0	0	0	0	0	0	0	0	0	0	0	0	0	0	0	0	0	0	0	0	0	0	0
SAL_HA2327AA	SAL_NA6283AA_AS	0	0	0	0	0	0	0	0	0	1	0	0	0	0	0	0	0	0	0	0	0	0	0	0	0	0	0	0	0	0	0	0	0	0	0	0	0	0	0	0	0	0	0	0	0	0	0	0
SAL_HA2326AA	SAL_NA6284AA_AS	0	0	0	0	0	0	0	0	0	1	0	0	0	0	0	0	0	0	0	0	0	0	0	0	0	0	0	0	0	0	0	0	0	0	0	0	0	0	0	0	0	0	0	0	0	0	0	0
SAL_HA2325AA	SAL_NA6285AA_AS	0	0	0	0	0	0	0	0	0	1	0	0	0	0	0	0	0	0	0	0	0	0	0	0	0	0	0	0	0	0	0	0	0	0	0	0	0	0	0	0	0	0	0	0	0	0	0	0
SAL_HA2324AA	SAL_NA6286AA_AS	0	0	0	0	0	0	0	0	0	1	0	0	0	0	0	0	0	0	0	0	0	0	0	0	0	0	0	0	0	0	0	0	0	0	0	0	0	0	0	0	0	0	0	0	0	0	0	0
SAL_HA2323AA	SAL_NA6287AA_AS	0	0	0	0	0	0	0	0	0	1	0	0	0	0	0	0	0	0	0	0	0	0	0	0	0	0	0	0	0	0	0	0	0	0	0	0	0	0	0	0	0	0	0	0	0	0	0	0
SAL_HA2321AA	SAL_NA6289AA_AS	0	0	0	0	0	0	0	0	0	1	0	0	0	0	0	0	0	0	0	0	0	0	0	0	0	0	0	0	0	0	0	0	0	0	0	0	0	0	0	0	0	0	0	0	0	0	0	0
SAL_HA2320AA	SAL_NA6290AA_AS	0	0	0	0	0	0	0	0	0	1	0	0	0	0	0	0	0	0	0	0	0	0	0	0	0	0	0	0	0	0	0	0	0	0	0	0	0	0	0	0	0	0	0	0	0	0	0	0
SAL_HA2319AA	SAL_NA6291AA_AS	0	0	0	0	0	0	0	0	0	1	0	0	0	0	0	0	0	0	0	0	0	0	0	0	0	0	0	0	0	0	0	0	0	0	0	0	0	0	0	0	0	0	0	0	0	0	0	0
SAL_HA2318AA	SAL_NA6292AA_AS	0	0	0	0	0	0	0	0	0	1	0	0	0	0	0	0	0	0	0	0	0	0	0	0	0	0	0	0	0	0	0	0	0	0	0	0	0	0	0	0	0	0	0	0	0	0	0	0
SAL_HA2317AA	SAL_NA6293AA_AS	0	0	0	0	0	0	0	0	0	1	0	0	0	0	0	0	0	0	0	0	0	0	0	0	0	0	0	0	0	0	0	0	0	0	0	0	0	0	0	0	0	0	0	0	0	0	0	0
SAL_HA2316AA	SAL_NA6294AA_AS	0	0	0	0	0	0	0	0	0	1	0	0	0	0	0	0	0	0	0	0	0	0	0	0	0	0	0	0	0	0	0	0	0	0	0	0	0	0	0	0	0	0	0	0	0	0	0	0
SAL_HA2315AA	SAL_NA6295AA_AS	0	0	0	0	0	0	0	0	0	1	0	0	0	0	0	0	0	0	0	0	0	0	0	0	0	0	0	0	0	0	0	0	0	0	0	0	0	0	0	0	0	0	0	0	0	0	0	0
SAL_HA2314AA	SAL_NA6296AA_AS	0	0	0	0	0	0	0	0	0	1	0	0	0	0	0	0	0	0	0	0	0	0	0	0	0	0	0	0	0	0	0	0	0	0	0	0	0	0	0	0	0	0	0	0	0	0	0	0
SAL_HA2313AA	SAL_NA6297AA_AS	0	0	0	0	0	0	0	0	0	1	0	0	0	0	0	0	0	0	0	0	0	0	0	0	0	0	0	0	0	0	0	0	0	0	0	0	0	0	0	0	0	0	0	0	0	0	0	0
SAL_HA2312AA	SAL_NA6298AA_AS	0	0	0	0	0	0	0	0	0	1	0	0	0	0	0	0	0	0	0	0	0	0	0	0	0	0	0	0	0	0	0	0	0	0	0	0	0	0	0	0	0	0	0	0	0	0	0	0
SAL_HA2311AA	SAL_NA6299AA_AS	0	0	0	0	0	0	0	0	0	1	0	0	0	0	0	0	0	0	0	0	0	0	0	0	0	0	0	0	0	0	0	0	0	0	0	0	0	0	0	0	0	0	0	0	0	0	0	0
SAL_HA2310AA	SAL_NA6300AA_AS	0	0	0	0	0	0	0	0	0	1	0	0	0	0	0	0	0	0	0	0	0	0	0	0	0	0	0	0	0	0	0	0	0	0	0	0	0	0	0	0	0	0	0	0	0	0	0	0
SAL_HA2309AA	SAL_NA6301AA_AS	0	0	0	0	0	0	0	0	0	1	0	0	0	0	0	0	0	0	0	0	0	0	0	0	0	0	0	0	0	0	0	0	0	0	0	0	0	0	0	0	0	0	0	0	0	0	0	0
SAL_HA2307AA	SAL_NA6303AA_AS	0	0	0	0	0	0	0	0	0	1	0	0	0	0	0	0	0	0	0	0	0	0	0	0	0	0	0	0	0	0	0	0	0	0	0	0	0	0	0	0	0	0	0	0	0	0	0	0
SAL_HA2306AA	SAL_NA6304AA_AS	0	0	0	0	0	0	0	0	0	1	0	0	0	0	0	0	0	0	0	0	0	0	0	0	0	0	0	0	0	0	0	0	0	0	0	0	0	0	0	0	0	0	0	0	0	0	0	0
SAL_HA2305AA	SAL_NA6305AA_AS	0	0	0	0	0	0	0	0	0	1	0	0	0	0	0	0	0	0	0	0	0	0	0	0	0	0	0	0	0	0	0	0	0	0	0	0	0	0	0	0	0	0	0	0	0	0	0	0
SAL_HA2304AA	SAL_NA6306AA_AS	0	0	0	0	0	0	0	0	0	1	0	0	0	0	0	0	0	0	0	0	0	0	0	0	0	0	0	0	0	0	0	0	0	0	0	0	0	0	0	0	0	0	0	0	0	0	0	0
SAL_HA2303AA	SAL_NA6307AA_AS	0	0	0	0	0	0	0	0	0	1	0	0	0	0	0	0	0	0	0	0	0	0	0	0	0	0	0	0	0	0	0	0	0	0	0	0	0	0	0	0	0	0	0	0	0	0	0	0
SAL_HA2302AA	SAL_NA6308AA_AS	0	0	0	0	0	0	0	0	0	1	0	0	0	0	0	0	0	0	0	0	0	0	0	0	0	0	0	0	0	0	0	0	0	0	0	0	0	0	0	0	0	0	0	0	0	0	0	0
SAL_HA2301AA	SAL_NA6309AA_AS	0	0	0	0	0	0	0	0	0	1	0	0	0	0	0	0	0	0	0	0	0	0	0	0	0	0	0	0	0	0	0	0	0	0	0	0	0	0	0	0	0	0	0	0	0	0	0	0
SAL_HA2300AA	SAL_NA6310AA_AS	0	0	0	0	0	0	0	0	0	1	0	0	0	0	0	0	0	0	0	0	0	0	0	0	0	0	0	0	0	0	0	0	0	0	0	0	0	0	0	0	0	0	0	0	0	0	0	0
SAL_HA2299AA	SAL_NA6311AA_AS	0	0	0	0	0	0	0	0	0	1	0	0	0	0	0	0	0	0	0	0	0	0	0	0	0	0	0	0	0	0	0	0	0	0	0	0	0	0	0	0	0	0	0	0	0	0	0	0
SAL_HA2298AA	SAL_NA6312AA_AS	0	0	0	0	0	0	0	0	0	1	0	0	0	0	0	0	0	0	0	0	0	0	0	0	0	0	0	0	0	0	0	0	0	0	0	0	0	0	0	0	0	0	0	0	0	0	0	0
SAL_HA2297AA	SAL_NA6313AA_AS	0	0	0	0	0	0	0	0	0	1	0	0	0	0	0	0	0	0	0	0	0	0	0	0	0	0	0	0	0	0	0	0	0	0	0	0	0	0	0	0	0	0	0	0	0	0	0	0
SAL_HA2296AA	SAL_NA6314AA_AS	0	0	0	0	0	0	0	0	0	1	0	0	0	0	0	0	0	0	0	0	0	0	0	0	0	0	0	0	0	0	0	0	0	0	0	0	0	0	0	0	0	0	0	0	0	0	0	0
SAL_HA2295AA	SAL_NA6315AA_AS	0	0	0	0	0	0	0	0	0	1	0	0	0	0	0	0	0	0	0	0	0	0	0	0	0	0	0	0	0	0	0	0	0	0	0	0	0	0	0	0	0	0	0	0	0	0	0	0
SAL_HA2294AA	SAL_NA6316AA_AS	0	0	0	0	0	0	0	0	0	1	0	0	0	0	0	0	0	0	0	0	0	0	0	0	0	0	0	0	0	0	0	0	0	0	0	0	0	0	0	0	0	0	0	0	0	0	0	0
SAL_HA2293AA	SAL_NA6317AA_AS	0	0	0	0	0	0	0	0	0	1	0	0	0	0	0	0	0	0	0	0	0	0	0	0	0	0	0	0	0	0	0	0	0	0	0	0	0	0	0	0	0	0	0	0	0	0	0	0
SAL_HA2292AA	SAL_NA6318AA_AS	0	0	0	0	0	0	0	0	0	1	0	0	0	0	0	0	0	0	0	0	0	0	0	0	0	0	0	0	0	0	0	0	0	0	0	0	0	0	0	0	0	0	0	0	0	0	0	0
SAL_HA2291AA	SAL_NA6319AA_AS	0	0	0	0	0	0	0	0	0	1	0	0	0	0	0	0	0	0	0	0	0	0	0	0	0	0	0	0	0	0	0	0	0	0	0	0	0	0	0	0	0	0	0	0	0	0	0	0
SAL_HA2289AA	SAL_NA6321AA_AS	0	0	0	0	0	0	0	0	0	1	0	0	0	0	0	0	0	0	0	0	0	0	0	0	0	0	0	0	0	0	0	0	0	0	0	0	0	0	0	0	0	0	0	0	0	0	0	0
SAL_HA2288AA	SAL_NA6322AA_AS	0	0	0	0	0	0	0	0	0	1	0	0	0	0	0	0	0	0	0	0	0	0	0	0	0	0	0	0	0	0	0	0	0	0	0	0	0	0	0	0	0	0	0	0	0	0	0	0
SAL_HA2287AA	SAL_NA6323AA_AS	0	0	0	0	0	0	0	0	0	1	0	0	0	0	0	0	0	0	0	0	0	0	0	0	0	0	0	0	0	0	0	0	0	0	0	0	0	0	0	0	0	0	0	0	0	0	0	0
SAL_HA2286AA	SAL_NA6324AA_AS	0	0	0	0	0	0	0	0	0	1	0	0	0	0	0	0	0	0	0	0	0	0	0	0	0	0	0	0	0	0	0	0	0	0	0	0	0	0	0	0	0	0	0	0	0	0	0	0
SAL_HA2285AA	SAL_NA6325AA_AS	0	0	0	0	0	0	0	0	0	1	0	0	0	0	0	0	0	0	0	0	0	0	0	0	0	0	0	0	0	0	0	0	0	0	0	0	0	0	0	0	0	0	0	0	0	0	0	0
SAL_HA2284AA	SAL_NA6326AA_AS	0	0	0	0	0	0	0	0	0	1	0	0	0	0	0	0	0	0	0	0	0	0	0	0	0	0	0	0	0	0	0	0	0	0	0	0	0	0	0	0	0	0	0	0	0	0	0	0
SAL_HA2282AA	SAL_NA6328AA_AS	0	0	0	0	0	0	0	0	0	1	0	0	0	0	0	0	0	0	0	0	0	0	0	0	0	0	0	0	0	0	0	0	0	0	0	0	0	0	0	0	0	0	0	0	0	0	0	0
SAL_HA2279AA	SAL_NA6331AA_AS	0	0	0	0	0	0	0	0	0	1	0	0	0	0	0	0	0	0	0	0	0	0	0	0	0	0	0	0	0	0	0	0	0	0	0	0	0	0	0	0	0	0	0	0	0	0	0	0
SAL_HA2278AA	SAL_NA6332AA_AS	0	0	0	0	0	0	0	0	0	1	0	0	0	0	0	0	0	0	0	0	0	0	0	0	0	0	0	0	0	0	0	0	0	0	0	0	0	0	0	0	0	0	0	0	0	0	0	0
SAL_HA2277AA	SAL_NA6333AA_AS	0	0	0	0	0	0	0	0	0	1	0	0	0	0	0	0	0	0	0	0	0	0	0	0	0	0	0	0	0	0	0	0	0	0	0	0	0	0	0	0	0	0	0	0	0	0	0	0
SAL_HA2276AA	SAL_NA6334AA_AS	0	0	0	0	0	0	0	0	0	1	0	0	0	0	0	0	0	0	0	0	0	0	0	0	0	0	0	0	0	0	0	0	0	0	0	0	0	0	0	0	0	0	0	0	0	0	0	0
SAL_HA2275AA	SAL_NA6335AA_AS	0	0	0	0	0	0	0	0	0	1	0	0	0	0	0	0	0	0	0	0	0	0	0	0	0	0	0	0	0	0	0	0	0	0	0	0	0	0	0	0	0	0	0	0	0	0	0	0
SAL_HA2274AA	SAL_NA6336AA_AS	0	0	0	0	0	0	0	0	0	1	0	0	0	0	0	0	0	0	0	0	0	0	0	0	0	0	0	0	0	0	0	0	0	0	0	0	0	0	0	0	0	0	0	0	0	0	0	0
SAL_HA2219AA	SAL_NA6391AA_AS	0	0	0	0	0	0	0	0	0	1	0	0	0	0	0	0	0	0	0	0	0	0	0	0	0	0	0	0	0	0	0	0	0	0	0	0	0	0	0	0	0	0	0	0	0	0	0	0
SAL_HA2212AA	SAL_NA6398AA_AS	0	0	0	0	0	0	0	0	0	1	0	0	0	0	0	0	0	0	0	0	0	0	0	0	0	0	0	0	0	0	0	0	0	0	0	0	0	0	0	0	0	0	0	0	0	0	0	0
SAL_HA2208AA	SAL_NA6402AA_AS	0	0	0	0	0	0	0	0	0	1	0	0	0	0	0	0	0	0	0	0	0	0	0	0	0	0	0	0	0	0	0	0	0	0	0	0	0	0	0	0	0	0	0	0	0	0	0	0
SAL_HA2207AA	SAL_NA6403AA_AS	0	0	0	0	0	0	0	0	0	1	0	0	0	0	0	0	0	0	0	0	0	0	0	0	0	0	0	0	0	0	0	0	0	0	0	0	0	0	0	0	0	0	0	0	0	0	0	0
SAL_HA2206AA	SAL_NA6404AA_AS	0	0	0	0	0	0	0	0	0	1	0	0	0	0	0	0	0	0	0	0	0	0	0	0	0	0	0	0	0	0	0	0	0	0	0	0	0	0	0	0	0	0	0	0	0	0	0	0
SAL_HA2205AA	SAL_NA6405AA_AS	0	0	0	0	0	0	0	0	0	1	0	0	0	0	0	0	0	0	0	0	0	0	0	0	0	0	0	0	0	0	0	0	0	0	0	0	0	0	0	0	0	0	0	0	0	0	0	0
SAL_HA2163AA	SAL_NA6447AA_AS	0	0	0	0	0	0	0	0	0	1	0	0	0	0	0	0	0	0	0	0	0	0	0	0	0	0	0	0	0	0	0	0	0	0	0	0	0	0	0	0	0	0	0	0	0	0	0	0
SAL_HA2162AA	SAL_NA6448AA_AS	0	0	0	0	0	0	0	0	0	1	0	0	0	0	0	0	0	0	0	0	0	0	0	0	0	0	0	0	0	0	0	0	0	0	0	0	0	0	0	0	0	0	0	0	0	0	0	0
SAL_HA2339AA	SAL_NA6814AA_AS	0	0	0	0	0	0	0	0	0	1	0	0	0	0	0	0	0	0	0	0	0	0	0	0	0	0	0	0	0	0	0	0	0	0	0	0	0	0	0	0	0	0	0	0	0	0	0	0
SAL_HA2337AA	SAL_NA6815AA_AS	0	0	0	0	0	0	0	0	0	1	0	0	0	0	0	0	0	0	0	0	0	0	0	0	0	0	0	0	0	0	0	0	0	0	0	0	0	0	0	0	0	0	0	0	0	0	0	0
SAL_HA3540AA	SAL_NA7095AA_AS	0	0	0	0	0	0	0	0	0	1	0	0	0	0	0	0	0	0	0	0	0	0	0	0	0	0	0	0	0	0	0	0	0	0	0	0	0	0	0	0	0	0	0	0	0	0	0	0
SAL_HA3539AA	SAL_NA7096AA_AS	0	0	0	0	0	0	0	0	0	1	0	0	0	0	0	0	0	0	0	0	0	0	0	0	0	0	0	0	0	0	0	0	0	0	0	0	0	0	0	0	0	0	0	0	0	0	0	0
SAL_HA3538AA	SAL_NA7099AA_AS	0	0	0	0	0	0	0	0	0	1	0	0	0	0	0	0	0	0	0	0	0	0	0	0	0	0	0	0	0	0	0	0	0	0	0	0	0	0	0	0	0	0	0	0	0	0	0	0
SAL_HA3542AA	SAL_NA7226AA_AS	0	0	0	0	0	0	0	0	0	1	0	0	0	0	0	0	0	0	0	0	0	0	0	0	0	0	0	0	0	0	0	0	0	0	0	0	0	0	0	0	0	0	0	0	0	0	0	0
SAL_HA3533AA	SAL_NA7245AA_AS	0	0	0	0	0	0	0	0	0	1	0	0	0	0	0	0	0	0	0	0	0	0	0	0	0	0	0	0	0	0	0	0	0	0	0	0	0	0	0	0	0	0	0	0	0	0	0	0
SAL_HA3532AA	SAL_NA7540AA_AS	0	0	0	0	0	0	0	0	0	1	0	0	0	0	0	0	0	0	0	0	0	0	0	0	0	0	0	0	0	0	0	0	0	0	0	0	0	0	0	0	0	0	0	0	0	0	0	0
SAL_XA5830AA	SAL_NB0298AA_AS	0	0	0	0	0	0	0	1	0	1	0	0	0	0	0	0	0	0	1	0	0	0	0	0	0	0	0	0	0	0	0	0	0	0	0	0	0	0	0	0	0	0	0	0	0	0	0	0
SAL_XA6504AA	SAL_NB1157AA_AS	0	0	0	0	0	0	0	0	0	1	0	0	0	0	0	0	0	0	1	0	0	0	0	0	0	0	0	0	0	0	0	0	0	0	0	0	0	0	0	0	0	0	0	0	0	0	0	0
SAL_JA7543AA	SAL_NB2019AA_AS	0	0	0	0	0	0	0	1	0	1	0	0	0	0	0	0	0	0	1	0	0	0	1	0	0	0	0	0	0	1	0	0	0	0	0	0	0	0	0	0	0	0	0	0	1	0	0	0
SAL_MA5489AA	SAL_NB2373AA_AS	0	0	0	0	0	0	0	1	0	1	0	0	0	0	0	0	0	0	1	0	0	0	1	0	0	0	0	0	0	1	0	0	0	0	0	0	0	0	0	0	0	0	0	0	1	0	0	0
SAL_XA6989AA	SAL_NB4022AA_AS	0	0	0	0	0	0	0	0	0	1	0	0	0	0	0	0	0	0	1	0	0	0	0	0	0	0	0	0	0	0	0	0	0	0	0	0	0	0	0	0	0	0	0	0	0	0	0	0
SAL_XA7173AA	SAL_NB4132AA_AS	0	0	0	0	0	0	0	0	0	1	0	0	0	0	0	0	0	0	0	0	0	0	0	0	0	0	0	0	0	0	0	0	0	0	0	0	0	0	0	0	0	0	0	0	0	0	0	0
SAL_XA7515AA	SAL_NB4507AA_AS	0	0	0	0	0	0	0	1	0	1	0	0	0	0	0	0	0	0	1	0	0	0	1	0	1	0	0	0	0	1	0	0	0	0	0	0	0	0	0	0	0	0	0	0	0	0	0	0
SAL_XA7516AA	SAL_NB4508AA_AS	0	0	0	0	0	0	0	1	0	1	0	0	0	0	0	0	0	0	1	0	0	0	1	0	1	0	0	0	0	1	0	0	0	0	0	0	0	0	0	0	0	0	0	0	0	0	0	0
SAL_XA7518AA	SAL_NB4510AA_AS	0	0	0	0	0	0	0	1	0	1	0	0	0	0	0	0	0	0	1	0	0	0	1	0	1	0	0	0	0	1	0	0	0	0	0	0	0	0	0	0	0	0	0	0	0	0	0	0
SAL_XA7520AA	SAL_NB4512AA_AS	0	0	0	0	0	0	0	1	0	1	0	0	0	0	0	0	0	0	1	0	0	0	1	0	0	0	0	0	0	1	0	0	0	0	0	0	0	0	0	0	0	0	0	0	0	0	0	0
SAL_XA7522AA	SAL_NB4514AA_AS	0	0	0	0	0	0	0	1	0	1	0	0	0	0	0	0	0	0	1	0	0	0	1	0	0	0	0	0	0	1	0	0	0	0	0	0	0	0	0	0	0	0	0	0	0	0	0	0
SAL_XA7537AA	SAL_NB4529AA_AS	0	0	0	0	0	0	0	1	0	1	0	0	0	0	0	0	0	0	1	0	0	0	1	0	1	0	0	0	0	1	0	0	0	0	0	0	0	0	0	0	0	0	0	0	0	0	0	0
SAL_XA7543AA	SAL_NB4535AA_AS	0	0	0	0	0	0	0	1	0	1	0	0	0	0	0	0	0	0	1	0	0	0	1	0	0	0	0	0	0	1	0	0	0	0	0	0	0	0	0	0	0	0	0	0	0	0	0	0
SAL_XA7549AA	SAL_NB4541AA_AS	0	0	0	0	0	0	0	1	0	1	0	0	0	0	0	0	0	0	1	0	0	0	1	0	0	0	0	0	0	1	0	0	0	0	0	0	0	0	0	0	0	0	0	0	0	0	0	0
SAL_XA7558AA	SAL_NB4550AA_AS	0	0	0	0	0	0	0	1	0	1	0	0	0	0	0	0	0	0	1	0	0	0	1	0	0	0	0	0	0	1	0	0	0	0	0	0	0	0	0	0	0	0	0	0	0	0	0	0
SAL_XA7625AA	SAL_NB4642AA_AS	0	0	0	0	0	0	0	0	0	1	0	0	0	0	0	0	0	0	0	0	0	0	0	0	0	0	0	0	0	0	0	0	0	0	0	0	0	0	0	0	0	0	0	0	0	0	0	0
SAL_XA8062AA	SAL_NB5160AA_AS	0	0	0	0	0	0	0	1	0	1	0	0	0	0	0	0	0	0	1	0	0	0	1	0	1	0	0	0	0	1	0	0	0	0	0	0	0	0	0	0	0	0	0	0	0	0	0	0
SAL_XA8071AA	SAL_NB5169AA_AS	0	0	0	0	0	0	0	1	0	1	0	0	0	0	0	0	0	0	1	0	0	0	1	0	1	0	0	0	0	1	0	0	0	0	0	0	0	0	0	0	0	0	0	0	0	0	0	0
SAL_XA8074AA	SAL_NB5172AA_AS	0	0	0	0	0	0	0	1	0	1	0	0	0	0	0	0	0	0	1	0	0	0	1	0	0	0	0	0	0	1	0	0	0	0	0	0	0	0	0	0	0	0	0	0	0	0	0	0
SAL_XA8078AA	SAL_NB5176AA_AS	0	0	0	0	0	0	0	1	0	1	0	0	0	0	0	0	0	0	1	0	0	0	1	0	0	0	0	0	0	1	0	0	0	0	0	0	0	0	0	0	0	0	0	0	0	0	0	0
SAL_XA8091AA	SAL_NB5191AA_AS	0	0	0	0	0	0	0	1	0	1	0	0	0	0	0	0	0	0	1	0	0	0	1	0	1	0	0	0	0	1	0	0	0	0	0	0	0	0	0	0	0	0	0	0	0	0	0	0
SAL_XA8094AA	SAL_NB5194AA_AS	0	0	0	0	0	0	0	1	0	1	0	0	0	0	0	0	0	0	1	0	0	0	1	0	1	0	0	0	0	1	0	0	0	0	0	0	0	0	0	0	0	0	0	0	0	0	0	0
SAL_XA8095AA	SAL_NB5195AA_AS	0	0	0	0	0	0	1	1	0	1	0	0	0	0	0	0	0	0	1	0	0	0	1	0	0	0	0	0	0	1	0	0	0	0	0	0	0	0	0	0	0	0	0	0	0	0	0	0
SAL_XA8097AA	SAL_NB5197AA_AS	0	0	0	0	0	0	0	1	0	1	0	0	0	0	0	0	0	0	1	0	0	0	1	0	1	0	0	0	0	1	0	0	0	0	0	0	0	0	0	0	0	0	0	0	0	0	0	0
SAL_XA8105AA	SAL_NB5205AA_AS	0	0	0	0	0	0	0	1	0	1	0	0	0	0	0	0	0	0	1	0	0	0	1	0	0	0	0	0	0	1	0	0	0	0	0	0	0	0	0	0	0	0	0	0	0	0	0	0
SAL_XA8109AA	SAL_NB5209AA_AS	0	0	0	0	0	0	0	1	0	1	0	0	0	0	0	0	0	0	1	0	0	0	1	0	0	0	0	0	0	1	0	0	0	0	0	0	0	0	0	0	0	0	0	0	0	0	0	0
SAL_XA8114AA	SAL_NB5214AA_AS	0	0	0	0	0	0	0	1	0	1	0	0	0	0	0	0	0	0	1	0	0	0	1	0	0	0	0	0	0	1	0	0	0	0	0	0	0	0	0	0	0	0	0	0	0	0	0	0
SAL_XA8115AA	SAL_NB5215AA_AS	0	0	0	0	0	0	0	1	0	1	0	0	0	0	0	0	0	0	1	0	0	0	1	0	0	0	0	0	0	1	0	0	0	0	0	0	0	0	0	0	0	0	0	0	0	0	0	0
SAL_XA8128AA	SAL_NB5230AA_AS	0	0	0	0	0	0	0	1	0	1	0	0	0	0	0	0	0	0	1	0	0	0	1	0	1	0	0	0	0	1	0	0	0	0	0	0	0	0	0	0	0	0	0	0	0	0	0	0
SAL_XA8132AA	SAL_NB5234AA_AS	0	0	0	0	0	0	0	1	0	1	0	0	0	0	0	0	0	0	1	0	0	0	1	0	1	0	0	0	0	1	0	0	0	0	0	0	0	0	0	0	0	0	0	0	0	0	0	0
SAL_XA8135AA	SAL_NB5237AA_AS	0	0	0	0	0	0	0	1	0	1	0	0	0	0	0	0	0	0	1	0	0	0	1	0	1	0	0	0	0	1	0	0	0	0	0	0	0	0	0	0	0	0	0	0	0	0	0	0
SAL_XA8136AA	SAL_NB5238AA_AS	0	0	0	0	0	0	0	1	0	1	0	0	0	0	0	0	0	0	1	0	0	0	1	0	1	0	0	0	0	1	0	0	0	0	0	0	0	0	0	0	0	0	0	0	0	0	0	0
SAL_XA8137AA	SAL_NB5239AA_AS	0	0	0	0	0	0	0	1	0	1	0	0	0	0	0	0	0	0	1	0	0	0	1	0	0	0	0	0	0	1	0	0	0	0	0	0	0	0	0	0	0	0	0	0	0	0	0	0
SAL_XA8149AA	SAL_NB5251AA_AS	0	0	0	0	0	0	0	1	0	1	0	0	0	0	0	0	0	0	1	0	0	0	1	0	0	0	0	0	0	1	0	0	0	0	0	0	0	0	0	0	0	0	0	0	0	0	0	0
SAL_XA8152AA	SAL_NB5256AA_AS	0	0	0	0	0	0	0	1	0	1	0	0	0	0	0	0	0	0	1	0	0	0	1	0	0	0	0	0	0	1	0	0	0	0	0	0	0	0	0	0	0	0	0	0	0	0	0	0
SAL_XA8173AA	SAL_NB5277AA_AS	0	0	0	0	0	0	0	1	0	1	0	0	0	0	0	0	0	0	1	0	0	0	1	0	1	0	0	0	0	1	0	0	0	0	0	0	0	0	0	0	0	0	0	0	0	0	0	0
SAL_XA8181AA	SAL_NB5285AA_AS	0	0	0	0	0	0	1	1	0	1	0	0	0	0	0	0	0	0	1	0	0	0	1	0	0	0	0	0	0	1	0	0	0	0	0	0	0	0	0	0	0	0	0	0	0	0	0	0
SAL_XA8189AA	SAL_NB5295AA_AS	0	0	0	0	0	0	0	1	0	1	0	0	0	0	0	0	0	0	1	0	0	0	1	0	1	0	0	0	0	1	0	0	0	0	0	0	0	0	0	0	0	0	0	0	0	0	0	0
SAL_XA8201AA	SAL_NB5307AA_AS	0	0	0	0	0	0	0	1	0	1	0	0	0	0	0	0	0	0	1	0	0	0	1	0	0	0	0	0	0	1	0	0	0	0	0	0	0	0	0	0	0	0	0	0	0	0	0	0
SAL_XA8208AA	SAL_NB5314AA_AS	0	0	0	0	0	0	0	1	0	1	0	0	0	0	0	0	0	0	1	0	0	0	1	0	0	0	0	0	0	1	0	0	0	0	0	0	0	0	0	0	0	0	0	0	0	0	0	0
SAL_XA8211AA	SAL_NB5317AA_AS	0	0	0	0	0	0	0	1	0	1	0	0	0	0	0	0	0	0	1	0	0	0	1	0	0	0	0	0	0	1	0	0	0	0	0	0	0	0	0	0	0	0	0	0	0	0	0	0
SAL_XA8219AA	SAL_NB5325AA_AS	0	0	0	0	0	0	0	1	0	1	0	0	0	0	0	0	0	0	1	0	0	0	1	0	0	0	0	0	0	1	0	0	0	0	0	0	0	0	0	0	0	0	0	0	0	0	0	0
SAL_XA8223AA	SAL_NB5331AA_AS	0	0	0	0	0	0	0	1	0	1	0	0	0	0	0	0	0	0	1	0	0	0	1	0	1	0	0	0	0	1	0	0	0	0	0	0	0	0	0	0	0	0	0	0	0	0	0	0
SAL_XA8370AA	SAL_NB5642AA_AS	0	0	0	0	0	0	0	1	0	1	0	0	0	0	0	0	0	0	1	0	0	0	1	0	0	0	0	0	0	1	0	0	0	0	0	0	0	0	0	0	0	0	0	0	0	0	0	0
SAL_XA8395AA	SAL_NB5669AA_AS	0	0	0	0	0	0	0	1	0	1	0	0	0	0	0	0	0	0	1	0	0	0	1	0	0	0	0	0	0	1	0	0	0	0	0	0	0	0	0	0	0	0	0	0	0	0	0	0
SAL_XA8423AA	SAL_NB5702AA_AS	0	0	0	0	0	0	0	1	0	1	0	0	0	0	0	0	0	0	1	0	0	0	1	0	1	0	0	0	0	1	0	0	0	0	0	0	0	0	0	0	0	0	0	0	0	0	0	0
SAL_XA8440AA	SAL_NB5721AA_AS	0	0	0	0	0	0	0	1	0	1	0	0	0	0	0	0	0	0	1	0	0	0	1	0	1	0	0	0	0	1	0	0	0	0	0	0	0	0	0	0	0	0	0	0	0	0	0	0
SAL_XA8455AA	SAL_NB5736AA_AS	0	0	0	0	0	0	0	1	0	1	0	0	0	0	0	0	0	0	1	0	0	0	1	0	0	0	0	0	0	1	0	0	0	0	0	0	0	0	0	0	0	0	0	0	0	0	0	0
SAL_XA8457AA	SAL_NB5742AA_AS	0	0	0	0	0	0	0	1	0	1	0	0	0	0	0	0	0	0	1	0	0	0	1	0	0	0	0	0	0	1	0	0	0	0	0	0	0	0	0	0	0	0	0	0	0	0	0	0
SAL_YA0156AA	SAL_NB6610AA_AS	0	0	0	0	0	0	0	1	0	1	0	0	0	0	0	0	0	0	1	0	0	0	0	0	0	0	0	0	0	0	0	0	0	0	0	0	0	0	0	0	0	0	0	0	0	0	0	0
SAL_YA0137AA	SAL_NB6629AA_AS	0	0	0	0	0	0	0	1	0	1	0	0	0	0	0	0	0	0	1	0	0	0	1	0	0	0	0	0	0	1	0	0	0	0	0	0	0	0	0	0	0	0	0	0	0	0	0	0
SAL_YA0044AA	SAL_NB6722AA_AS	0	0	0	0	0	0	0	1	0	1	0	0	0	0	0	0	0	0	1	0	0	0	0	0	0	0	0	0	0	0	0	0	0	0	0	0	0	0	0	0	0	0	0	0	0	0	0	0
SAL_XA9983AA	SAL_NB6882AA_AS	0	0	0	0	0	0	0	0	0	1	0	0	0	0	0	0	0	0	0	0	0	0	0	0	0	0	0	0	0	0	0	0	0	0	0	0	0	0	0	0	0	0	0	0	0	0	0	0
SAL_XA9870AA	SAL_NB7004AA_AS	0	0	0	0	0	0	0	0	0	1	0	0	0	0	0	1	0	0	0	1	0	0	1	0	0	0	0	0	0	1	0	0	0	0	0	0	0	0	0	0	0	0	1	0	0	0	0	0
SAL_XA9779AA	SAL_NB7117AA_AS	0	0	0	0	0	0	0	0	0	1	0	0	0	0	0	0	0	0	0	0	0	0	0	0	0	0	0	0	0	0	0	0	0	0	0	0	0	0	0	0	0	0	0	0	0	0	0	0
SAL_YA0619AA	SAL_NB8545AA_AS	0	0	0	0	0	0	0	1	0	1	0	0	0	0	0	0	0	0	1	0	0	0	0	0	0	0	0	0	0	0	0	0	0	0	0	0	0	0	0	0	0	0	0	0	0	0	0	0
[truncated: 598 more rows]
[truncated: 65 more columns]

## Sheet: Suppl Table S8
Supplementary Table S8: Identification of SNP clusters among the Swiss ST198 collection (this study) and ST198 assemblies available on EnteroBase using the Snippy pipeline and Gubbins for removal of recombinant regions.
[truncated: 56 more rows]
[truncated: 12 more columns]

[truncated: 2 more sheets: Suppl Table S9, Suppl Table S10]
